# Supplementary material for: Domestication reshaped the genetic basis of inbreeding depression in a maize landrace compared to its wild relative, teosinte
Source: PLoS Genet. 2021 Dec 20;17(12):e1009797. doi: 10.1371/journal.pgen.1009797 (PMC8722731; doi:10.1371/journal.pgen.1009797)
Supplement: S1 Table — The number of progenies from each maternal parent are in rows, the number of progenies from each paternal parent are in columns. Values on the diagonal correspond to the number of selfed progenies per parent. (XLSX) [file pgen.1009797.s025.xlsx]

## Sheet: Maize_Landrace
			Paternal Parent
			164_1	164_2	164_4	164_5	164_8	164_9	164_11	164_14	165_2	165_4	165_5	165_6	165_7	165_10	166_1	166_3	166_8	166_9	166_10	166_11	166_12	167_1	167_3	167_5	167_6	167_8	167_9	167_12	167_13	168_2	168_5	168_8	169_1	169_6	169_7	169_11	169_12	170_1	170_2	170_4	170_6	170_7	170_11	170_12	170_13	171_3	171_4
Maternal Parent	164_1	3	90	0	0	0	0	0	0	24	0	0	0	0	0	0	0	0	0	33	0	0	0	0	0	0	0	0	0	0	0	0	0	0	0	27	0	0	0	0	0	0	0	0	0	0	0	0	0
	164_2	5	0	18	0	0	0	0	0	0	0	0	0	13	0	0	0	26	0	0	0	0	134	0	0	0	0	0	0	0	0	0	0	0	0	0	0	0	0	0	0	0	0	0	0	0	0	0	0
	164_4	8	0	0	1	0	0	0	0	0	0	41	0	0	0	0	0	0	0	0	0	90	0	0	41	0	0	0	0	0	0	0	0	0	0	0	0	0	0	0	0	0	0	0	0	0	0	0	0
	164_5	8	0	0	0	0	0	0	0	0	0	0	0	0	0	0	0	0	0	0	0	0	0	0	0	0	0	0	0	0	0	0	0	0	0	0	0	0	0	0	0	0	0	0	0	0	0	0	0
	164_8	1	0	0	0	0	97	0	0	0	0	0	0	0	0	0	0	0	0	0	0	0	0	0	0	0	0	26	0	0	0	0	0	0	0	0	0	0	0	0	0	0	0	0	0	0	0	0	0
	164_9	1	0	0	0	0	0	0	0	0	0	0	0	0	0	0	0	0	0	0	0	0	0	0	0	0	0	0	0	0	0	0	0	0	0	0	0	0	0	0	0	0	0	0	0	0	0	0	0
	164_11	7	0	0	0	0	0	0	1	0	0	0	0	0	0	0	0	0	0	0	0	0	0	0	0	0	0	0	0	0	0	0	0	0	0	0	0	0	0	0	0	0	0	0	0	0	0	0	0
	164_14	3	91	0	0	0	0	0	0	36	0	0	0	0	0	0	0	0	0	36	0	0	0	0	0	1	0	0	0	0	0	0	0	0	0	30	0	0	0	0	0	0	0	0	0	0	0	0	0
	165_2	9	0	0	0	0	0	0	0	0	0	0	0	0	0	0	0	0	0	0	0	0	0	0	0	0	0	0	0	0	0	0	0	0	0	0	0	0	0	0	0	0	0	0	0	0	0	0	0
	165_4	8	0	0	0	0	0	0	0	0	0	40	0	0	0	0	0	0	0	0	0	87	0	0	41	0	0	0	0	0	0	0	0	0	0	0	0	0	0	0	0	0	0	0	0	0	0	0	0
	165_5	6	0	0	0	0	0	0	0	0	0	0	0	0	0	0	0	0	0	0	0	0	0	0	0	0	0	0	0	0	0	0	0	0	0	0	0	0	0	0	0	0	0	0	0	0	0	0	0
	165_6	5	0	10	0	0	0	0	0	0	0	0	0	5	0	0	0	12	0	0	0	0	72	0	0	0	0	0	0	0	0	0	0	0	0	0	0	0	0	0	0	0	0	0	0	0	0	0	0
	165_7	11	0	0	0	0	0	0	0	0	0	0	0	0	9	0	0	0	0	0	0	0	0	0	0	0	0	0	0	0	0	0	0	0	0	0	0	0	0	0	0	0	0	0	0	0	0	0	0
	165_10	7	0	0	0	0	0	0	0	0	0	0	0	0	0	0	0	0	0	0	0	0	0	0	0	0	0	0	0	0	0	0	0	0	0	0	0	0	0	0	0	0	0	0	0	0	0	0	0
	166_1	5	0	0	0	0	0	0	0	0	0	0	0	0	0	0	0	0	0	0	0	0	0	0	0	0	0	0	0	0	0	0	0	0	0	0	0	0	0	0	0	0	0	0	0	0	0	0	0
	166_3	5	0	11	0	0	0	0	0	0	0	0	0	9	0	0	0	16	0	0	0	0	31	0	0	0	0	0	0	0	0	0	0	0	0	0	0	0	0	0	0	0	0	0	0	0	0	0	0
	166_8	11	0	0	0	0	0	0	0	0	0	0	0	0	0	0	0	0	0	0	0	0	0	0	0	0	0	0	0	0	0	0	0	0	0	0	0	0	0	0	0	0	0	0	0	0	0	0	0
	166_9	3	82	0	0	0	0	0	0	25	0	0	0	0	0	0	0	0	0	55	0	0	0	0	0	1	0	0	0	0	0	0	0	0	0	27	0	0	0	0	0	0	0	0	0	0	0	0	0
	166_10	11	0	0	0	0	0	0	0	0	0	0	0	0	0	0	0	0	0	0	37	0	0	0	0	0	0	0	0	0	0	0	0	0	0	0	0	0	0	0	0	0	0	0	0	0	0	0	0
	166_11	8	0	0	0	0	0	0	0	0	0	0	0	0	0	0	0	0	0	0	0	0	0	0	0	0	0	0	0	0	0	0	0	0	0	0	0	0	0	0	0	0	0	0	0	0	0	0	0
	166_12	5	0	7	0	0	0	0	0	0	0	0	0	8	0	0	0	10	0	0	0	0	57	0	0	0	0	0	0	0	0	0	0	0	0	0	0	0	0	0	0	0	0	0	0	0	0	0	0
	167_1	7	0	0	0	0	0	0	0	0	0	0	0	0	0	0	0	0	0	0	0	0	0	0	0	0	0	0	0	0	0	0	0	0	0	0	0	0	0	0	0	0	0	0	0	0	0	0	0
	167_3	8	0	0	0	0	0	0	0	0	0	11	0	0	0	0	0	0	0	0	0	52	0	0	14	0	0	0	0	0	0	0	0	0	0	0	0	0	0	0	0	0	0	0	0	0	0	0	0
	167_5	3	74	0	0	0	0	0	0	24	0	0	0	0	0	0	0	0	0	33	0	0	0	0	0	0	0	0	0	0	0	0	0	0	0	34	0	0	0	0	0	0	0	0	0	0	0	0	0
	167_6	6	0	0	0	0	0	0	0	0	0	0	0	0	0	0	0	0	0	0	0	0	0	0	0	0	0	0	0	0	0	0	0	0	0	0	0	0	0	0	0	0	0	0	0	0	0	0	0
	167_8	1	0	0	0	0	29	0	0	0	0	0	0	0	0	0	0	0	0	0	0	0	0	0	0	0	0	5	0	0	0	0	0	0	0	0	0	0	0	0	0	0	0	0	0	0	0	0	0
	167_9	6	0	0	0	0	0	0	0	0	0	0	0	0	0	0	0	0	0	0	0	0	0	0	0	0	0	0	0	0	0	0	0	0	0	0	0	0	0	0	0	0	0	0	0	0	0	0	0
	167_12	4	0	0	0	0	0	0	0	0	0	0	0	0	0	0	0	0	0	0	0	0	0	0	0	0	0	0	0	25	15	15	0	0	0	0	0	0	0	0	0	0	0	0	0	5	0	0	0
	167_13	4	0	0	0	0	0	0	0	0	0	0	0	0	0	0	0	0	0	0	0	0	0	0	0	0	0	0	0	4	5	6	0	0	0	0	0	0	0	0	0	0	0	0	0	2	0	0	0
	168_2	4	0	0	0	0	0	0	0	0	0	0	0	0	0	0	0	0	0	0	0	0	0	0	0	0	0	0	0	0	0	0	0	0	0	0	0	0	0	0	0	0	0	0	0	0	0	0	0
	168_5	9	0	0	0	0	0	0	0	0	0	0	0	0	0	0	0	0	0	0	0	0	0	0	0	0	0	0	0	0	0	0	20	0	0	0	0	0	0	0	0	0	0	0	0	0	0	0	15
	168_8	11	0	0	0	0	0	0	0	0	0	0	0	0	0	0	0	0	0	0	0	0	0	0	0	0	0	0	0	0	0	0	0	0	0	0	0	0	0	0	0	0	0	0	0	0	0	0	0
	169_1	9	0	0	0	0	0	0	0	0	0	0	0	0	0	0	0	0	0	0	0	0	0	0	0	0	0	0	0	0	0	0	0	0	0	0	0	0	0	0	0	0	0	0	0	0	0	0	0
	169_6	3	74	0	0	0	0	0	0	22	0	0	0	0	0	0	0	0	0	33	0	0	0	0	0	1	0	0	0	0	0	0	0	0	0	48	0	0	0	0	0	0	0	0	0	0	0	0	0
	169_7	11	0	0	0	0	0	0	0	0	0	0	0	0	0	0	0	0	0	0	0	0	0	0	0	0	0	0	0	0	0	0	0	0	0	0	0	0	0	0	0	0	0	0	0	0	0	0	0
	169_11	2	0	0	0	0	0	0	0	0	0	0	0	0	0	0	0	0	0	0	0	0	0	0	0	0	0	0	0	0	0	0	0	0	0	0	0	40	0	0	0	15	0	15	0	0	0	0	0
	169_12	1	0	0	0	0	0	0	0	0	0	0	0	0	0	0	0	0	0	0	0	0	0	0	0	0	0	0	0	0	0	0	0	0	0	0	0	0	0	0	0	0	0	0	0	0	0	0	0
	170_1	6	0	0	0	0	0	0	0	0	0	0	0	0	0	0	0	0	0	0	0	0	0	0	0	0	0	0	0	0	0	0	0	0	0	0	0	0	0	108	0	0	0	0	0	0	0	0	0
	170_2	10	0	0	0	0	0	0	0	0	0	0	0	0	0	0	0	0	0	0	0	0	0	0	0	0	0	0	0	0	0	0	0	0	0	0	0	0	0	0	125	0	13	0	43	0	0	0	0
	170_4	2	0	0	0	0	0	0	0	0	0	0	0	0	0	0	0	0	0	0	0	0	0	0	0	0	0	0	0	0	0	0	0	0	0	0	0	28	0	0	0	13	0	28	0	0	0	0	0
	170_6	10	0	0	0	0	0	0	0	0	0	0	0	0	0	0	0	0	0	0	0	0	0	0	0	0	0	0	0	0	0	0	0	0	0	0	0	0	0	0	88	0	24	0	28	0	0	0	0
	170_7	2	0	0	0	0	0	0	0	0	0	0	0	0	0	0	0	0	0	0	0	0	0	0	0	0	0	0	0	0	0	0	0	0	0	0	0	5	0	0	0	20	0	39	0	0	0	0	0
	170_11	10	0	0	0	0	0	0	0	0	0	0	0	0	0	0	0	0	0	0	0	0	0	0	0	0	0	0	0	0	0	0	0	0	0	0	0	0	0	0	66	0	5	0	35	0	0	0	0
	170_12	4	0	0	0	0	0	0	0	0	0	0	0	0	0	0	0	0	0	0	0	0	0	0	0	0	0	0	0	6	5	16	0	0	0	0	0	0	0	0	0	0	0	0	0	72	0	0	0
	170_13	7	0	0	0	0	0	0	0	0	0	0	0	0	0	0	0	0	0	0	0	0	0	0	0	0	0	0	0	0	0	0	0	0	0	0	0	0	0	0	0	0	0	0	0	0	0	0	0
	171_3	10	0	0	0	0	0	0	0	0	0	0	0	0	0	0	0	0	0	0	0	0	0	0	0	0	0	0	0	0	0	0	0	0	0	0	0	0	0	0	0	0	0	0	0	0	0	0	0
	171_4	9	0	0	0	0	0	0	0	0	0	0	0	0	0	0	0	0	0	0	0	0	0	0	0	0	0	0	0	0	0	0	23	0	0	0	0	0	0	0	0	0	0	0	0	0	0	0	22
	171_5	2	0	0	0	0	0	0	0	0	0	0	0	0	0	0	0	0	0	0	0	0	0	0	0	0	0	0	0	0	0	0	0	0	0	0	0	10	0	0	0	12	0	32	0	0	0	0	0
	171_6	7	0	0	0	0	0	0	1	0	0	0	0	0	0	70	0	0	0	0	0	0	0	72	0	0	0	0	0	0	0	0	0	0	0	0	0	0	0	0	0	0	0	0	0	0	0	0	0
	171_7	9	0	0	0	0	0	0	0	0	0	0	0	0	0	0	0	0	0	0	0	0	0	0	0	0	0	0	0	0	0	0	0	0	0	0	0	0	0	0	0	0	0	0	0	0	0	0	0
	171_8	4	0	0	0	0	0	0	0	0	0	0	0	0	0	0	0	0	0	0	0	0	0	0	0	0	0	0	0	27	35	78	0	0	0	0	0	0	0	0	0	0	0	0	0	33	0	0	0
	171_9	10	0	0	0	0	0	0	0	0	0	0	0	0	0	0	0	0	0	0	0	0	0	0	0	0	0	0	0	0	0	0	0	0	0	0	0	0	0	0	0	0	0	0	0	0	0	0	0
	171_10	1	0	0	0	0	50	0	0	0	0	0	0	0	0	0	0	0	0	0	0	0	0	0	0	0	0	19	0	0	0	0	0	0	0	0	0	0	0	0	0	0	0	0	0	0	0	0	0
	171_11	6	0	0	0	0	0	0	0	0	0	0	0	0	0	0	0	0	0	0	0	0	0	0	0	0	0	0	0	0	0	0	0	0	0	0	0	0	0	73	0	0	0	0	0	0	0	0	0
	171_13	2	0	0	0	0	0	0	0	0	0	0	0	0	0	0	0	0	0	0	0	0	0	0	0	0	0	0	0	0	0	0	0	0	0	0	0	2	0	0	0	2	0	2	0	0	0	0	0
	Total		411	46	1	0	176	0	2	131	0	92	0	35	9	70	0	64	0	190	37	229	294	72	96	3	0	50	0	62	60	115	43	0	0	166	0	85	0	181	279	62	42	116	106	112	0	0	37
	parental		174	191	173	0	159	0	9	194	0	168	0	99	9	0	0	67	0	190	37	0	82	0	77	165	0	50	0	67	19	0	126	0	0	178	0	147	0	132	181	147	140	139	106	101	0	0	184
	Maternal + Paternal		585	237	174	0	335	0	11	325	0	260	0	134	18	70	0	131	0	380	74	229	376	72	173	168	0	100	0	129	79	115	169	0	0	344	0	232	0	313	460	209	182	255	212	213	0	0	221
[truncated: 11 more columns]

## Sheet: Table S1. Teo mating desigb
		Paternal Parent
		PC_I05_ID1	PC_I06_ID1	PC_I08_ID1	PC_I11_ID1	PC_I50_ID1	PC_I52_ID1	PC_I53_ID1	PC_I58_ID1	PC_J01_ID1	PC_J04_ID1	PC_J07_ID1	PC_J08_ID1	PC_J10_ID1	PC_J12_ID1	PC_J13_ID1	PC_J14_ID1	PC_J48_ID1	PC_J50_ID1	PC_J51_ID1	PC_K02_ID1	PC_K54_ID1	PC_K55_ID1	PC_K60_ID1	PC_L06_ID1	PC_L08_ID1	PC_L10_ID1	PC_L12_ID1	PC_L14_ID1	PC_L48_ID1	PC_L56_ID1	PC_M05_ID1	PC_M15_ID1	PC_M58_ID1	PC_M59_ID1	PC_N04_ID1	PC_N07_ID1	PC_N09_ID1	PC_N10_ID1	PC_N11_ID1	PC_N13_ID1	PC_N14_ID1	PC_N48_ID1	PC_N56_ID1	PC_N57_ID1	PC_N58_ID1	PC_N60_ID1	PC_O08_ID1	PC_O10_ID1
Maternal Parent	PC_I05_ID1	22	18	0	0	0	8	0	1	0	0	0	0	0	0	0	0	0	0	0	0	0	0	0	0	0	0	48	0	0	1	1	0	0	0	2	0	0	0	0	0	0	0	0	0	0	0	0	0
	PC_I06_ID1	1	37	2	0	1	5	0	0	0	0	0	0	0	0	0	0	0	0	0	1	1	0	0	0	0	0	1	0	0	0	1	16	0	0	0	0	0	0	0	0	0	0	0	0	0	0	0	0
	PC_I08_ID1	0	15	39	0	0	3	0	0	0	1	0	0	0	0	0	0	0	4	0	0	0	0	0	0	0	0	0	0	0	0	3	4	0	1	1	0	0	0	0	0	0	0	0	0	0	0	0	0
	PC_I11_ID1	0	0	0	0	0	0	0	0	0	0	0	0	0	0	0	0	0	0	0	0	0	0	0	0	0	0	0	0	0	0	0	0	0	0	0	0	0	0	0	0	0	0	0	0	0	0	0	0
	PC_I50_ID1	0	69	0	0	12	0	0	0	0	0	0	0	0	0	0	0	0	0	0	0	0	0	0	0	0	0	2	0	0	0	2	1	0	0	0	0	0	0	0	1	0	0	0	0	0	0	0	0
	PC_I52_ID1	1	33	10	0	0	43	0	0	0	0	0	0	0	0	0	0	0	2	0	0	0	0	0	0	1	0	6	0	0	0	3	4	0	0	0	0	0	0	0	0	0	0	0	0	0	0	0	0
	PC_I53_ID1	0	0	0	0	0	0	0	0	0	0	0	0	0	0	0	0	0	0	0	0	0	0	0	0	0	0	0	0	0	0	0	0	0	0	0	0	0	0	0	0	0	0	0	0	0	0	0	0
	PC_I58_ID1	0	4	0	0	0	4	0	22	0	2	0	0	0	0	0	0	0	0	0	0	0	0	0	0	30	0	2	0	0	14	0	0	0	2	0	2	3	0	0	2	0	9	0	0	0	0	0	0
	PC_J01_ID1	0	0	0	0	0	0	0	0	0	0	0	0	0	0	0	0	0	0	0	0	0	0	0	0	0	0	0	0	0	0	0	0	0	0	0	0	0	0	0	0	0	0	0	0	0	0	0	0
	PC_J04_ID1	0	5	0	0	0	0	0	1	0	39	0	0	0	0	0	0	0	0	0	0	0	0	0	0	0	0	0	0	0	4	0	0	0	0	27	24	0	0	1	13	0	1	0	0	0	0	0	0
	PC_J07_ID1	0	0	0	0	0	0	0	0	0	0	0	0	0	0	0	0	0	0	0	0	0	0	0	0	0	0	0	0	0	0	0	0	0	0	0	0	0	0	0	0	0	0	0	0	0	0	0	0
	PC_J08_ID1	0	0	0	0	0	0	0	0	0	0	0	0	0	0	0	0	0	0	0	0	0	0	0	0	0	0	0	0	0	0	0	0	0	0	0	0	0	0	0	0	0	0	0	0	0	0	0	0
	PC_J10_ID1	0	2	1	0	0	0	0	0	0	0	0	0	3	0	0	0	0	0	1	0	0	0	0	0	9	0	0	0	0	10	0	2	0	12	0	7	2	0	0	1	0	0	0	0	0	0	0	0
	PC_J12_ID1	0	2	0	0	0	0	0	0	0	1	0	0	1	15	0	0	0	0	0	0	0	0	0	0	25	0	0	0	0	23	0	0	0	33	0	10	0	0	0	2	0	0	0	0	0	0	0	0
	PC_J13_ID1	0	1	0	0	0	0	0	0	0	11	0	0	0	0	41	0	0	0	0	0	0	0	8	0	5	0	10	0	0	1	4	0	1	0	6	10	6	0	0	9	0	0	0	0	0	0	0	0
	PC_J14_ID1	0	0	0	0	0	0	0	0	0	0	0	0	0	0	0	0	0	0	0	0	0	0	0	0	0	0	0	0	0	0	0	0	0	0	0	0	0	0	0	0	0	0	0	0	0	0	0	0
	PC_J48_ID1	0	0	0	0	0	0	0	0	0	0	0	0	0	0	0	0	0	0	0	0	0	0	0	0	0	0	0	0	0	0	0	0	0	0	0	0	0	0	0	0	0	0	0	0	0	0	0	0
	PC_J50_ID1	0	13	0	0	0	0	0	0	0	2	0	0	0	0	0	0	0	40	1	3	0	0	0	0	1	0	5	0	0	0	16	3	5	0	0	1	0	0	2	2	0	0	0	0	0	0	0	0
	PC_J51_ID1	0	0	0	0	0	0	0	0	0	9	0	0	0	0	0	0	0	0	33	0	5	0	11	0	0	0	0	0	0	0	5	0	0	0	0	13	1	0	0	12	0	0	0	0	0	0	0	0
	PC_K02_ID1	0	5	0	0	0	0	0	0	0	8	0	0	0	0	1	0	0	2	2	40	1	0	1	0	0	0	5	2	0	0	5	1	0	0	14	0	2	0	2	4	0	0	0	0	0	0	0	0
	PC_K54_ID1	0	3	0	0	0	0	0	0	0	5	0	0	0	0	2	0	0	0	12	0	18	0	13	0	1	0	3	0	0	0	10	0	2	0	9	1	6	0	0	8	0	0	0	0	0	0	0	0
	PC_K55_ID1	0	0	0	0	0	0	0	0	0	0	0	0	0	0	0	0	0	0	0	0	0	0	0	0	0	0	0	0	0	0	0	0	0	0	0	0	0	0	0	0	0	0	0	0	0	0	0	0
	PC_K60_ID1	0	8	0	0	0	0	0	0	0	14	0	0	0	0	3	0	0	0	3	0	0	0	34	0	0	0	7	0	0	0	0	0	2	0	3	5	5	0	0	10	0	0	0	0	0	0	0	0
	PC_L06_ID1	0	0	0	0	0	0	0	0	0	0	0	0	0	0	0	0	0	0	0	0	0	0	0	0	0	0	0	0	0	0	0	0	0	0	0	0	0	0	0	0	0	0	0	0	0	0	0	0
	PC_L08_ID1	0	1	0	0	0	1	0	10	0	0	0	0	3	4	0	0	0	0	0	0	0	0	0	0	37	0	0	0	0	15	0	0	0	1	0	5	0	0	0	1	0	0	0	0	0	0	0	0
	PC_L10_ID1	0	0	0	0	0	0	0	0	0	0	0	0	0	0	0	0	0	0	0	0	0	0	0	0	0	0	0	0	0	0	0	0	0	0	0	0	0	0	0	0	0	0	0	0	0	0	0	0
	PC_L12_ID1	1	4	0	0	1	4	0	1	0	0	0	0	0	0	0	0	0	0	0	0	0	0	0	0	1	0	74	0	0	0	4	0	0	0	1	1	0	0	0	0	0	0	0	0	0	0	0	0
	PC_L14_ID1	0	0	0	0	0	0	0	3	0	0	0	0	0	0	2	0	0	5	1	4	0	0	7	0	0	0	0	90	0	0	32	0	0	0	0	0	2	0	0	2	0	0	0	0	0	0	0	0
	PC_L48_ID1	0	0	0	0	0	0	0	0	0	0	0	0	0	0	0	0	0	0	0	0	0	0	0	0	0	0	0	0	0	0	0	0	0	0	0	0	0	0	0	0	0	0	0	0	0	0	0	0
	PC_L56_ID1	0	0	0	0	0	0	0	0	0	0	0	0	0	1	0	0	0	0	0	0	0	0	0	0	2	0	0	0	0	69	1	0	0	4	0	0	0	0	0	0	0	0	0	0	0	0	0	0
	PC_M05_ID1	0	1	0	0	1	0	0	0	0	0	0	0	0	0	0	0	0	0	0	0	0	0	0	0	0	0	1	0	0	0	37	0	0	0	1	0	0	0	0	0	0	0	0	0	0	0	0	0
	PC_M15_ID1	0	22	10	0	2	5	0	0	0	0	0	0	0	0	0	0	0	0	0	4	0	0	0	0	0	0	1	0	0	1	2	40	1	0	9	0	0	0	0	0	0	0	0	0	0	0	0	0
	PC_M58_ID1	0	1	0	0	0	0	0	0	0	3	0	0	0	0	18	0	0	0	2	0	0	0	3	0	0	0	0	0	0	0	4	0	23	0	12	3	11	0	0	5	0	0	0	0	0	0	0	0
	PC_M59_ID1	0	0	0	0	0	1	0	1	0	0	0	0	1	7	1	0	0	0	0	0	0	0	0	0	11	0	0	2	0	13	0	0	0	36	0	1	1	0	0	0	0	0	0	0	0	0	0	0
	PC_N04_ID1	0	18	1	0	2	2	0	0	0	11	0	0	0	0	0	0	0	0	0	1	0	0	4	0	0	0	1	0	0	0	0	0	0	0	37	4	7	0	0	4	0	0	0	0	0	0	0	0
	PC_N07_ID1	0	4	0	0	0	0	0	0	0	2	0	0	0	0	0	0	0	0	0	0	0	0	0	0	0	0	0	0	0	5	0	0	0	0	3	46	0	0	0	17	0	0	0	0	0	0	0	0
	PC_N09_ID1	0	2	0	0	0	0	0	0	0	16	0	0	0	0	0	0	0	0	0	0	0	0	9	0	0	0	0	0	0	1	0	0	2	0	4	13	16	0	0	13	0	0	0	0	0	0	0	0
	PC_N10_ID1	0	0	0	0	0	0	0	0	0	0	0	0	0	0	0	0	0	0	0	0	0	0	0	0	0	0	0	0	0	0	0	0	0	0	0	0	0	0	0	0	0	0	0	0	0	0	0	0
	PC_N11_ID1	0	2	0	0	0	1	0	0	0	7	0	0	0	0	0	0	0	25	0	27	0	0	0	0	1	0	0	1	0	0	17	0	0	0	1	0	1	0	7	1	0	0	0	0	0	0	0	0
	PC_N13_ID1	0	2	0	0	0	0	0	1	0	2	0	0	0	0	0	0	0	0	0	0	0	0	0	0	0	0	0	0	0	8	0	0	0	0	2	58	10	0	0	20	0	0	0	0	0	0	0	0
	PC_N14_ID1	0	0	0	0	0	0	0	0	0	0	0	0	0	0	0	0	0	0	0	0	0	0	0	0	0	0	0	0	0	0	0	0	0	0	0	0	0	0	0	0	0	0	0	0	0	0	0	0
	PC_N48_ID1	0	2	0	0	0	1	0	7	0	0	0	0	0	0	1	0	0	0	2	4	0	0	1	0	1	0	0	0	0	2	0	0	0	5	1	8	2	0	0	0	0	30	0	0	0	0	0	0
	PC_N56_ID1	0	0	0	0	0	0	0	0	0	0	0	0	0	0	0	0	0	0	0	0	0	0	0	0	0	0	0	0	0	0	0	0	0	0	0	0	0	0	0	0	0	0	0	0	0	0	0	0
	PC_N57_ID1	0	0	0	0	0	0	0	0	0	0	0	0	0	0	0	0	0	0	0	0	0	0	0	0	0	0	0	0	0	0	0	0	0	0	0	0	0	0	0	0	0	0	0	0	0	0	0	0
	PC_N58_ID1	0	0	0	0	0	0	0	0	0	0	0	0	0	0	0	0	0	0	0	0	0	0	0	0	0	0	0	0	0	0	0	0	0	0	0	0	0	0	0	0	0	0	0	0	0	0	0	0
	PC_N60_ID1	0	0	0	0	0	0	0	0	0	0	0	0	0	0	0	0	0	0	0	0	0	0	0	0	0	0	0	0	0	0	0	0	0	0	0	0	0	0	0	0	0	0	0	0	0	0	0	0
	PC_O08_ID1	0	0	0	0	0	0	0	0	0	0	0	0	0	0	0	0	0	0	0	0	0	0	0	0	0	0	0	0	0	0	0	0	0	0	0	0	0	0	0	0	0	0	0	0	0	0	0	0
	PC_O10_ID1	0	0	0	0	0	0	0	0	0	0	0	0	0	0	0	0	0	0	0	0	0	0	0	0	0	0	0	0	0	0	0	0	0	0	0	0	0	0	0	0	0	0	0	0	0	0	0	0
	PC_O51_ID1	0	0	0	0	0	0	0	0	0	0	0	0	0	0	0	0	0	0	0	0	0	0	0	0	0	0	0	0	0	0	0	0	0	0	0	0	0	0	0	0	0	0	0	0	0	0	0	0
	PC_O59_ID1	0	0	0	0	0	0	0	0	0	0	0	0	0	0	0	0	0	0	0	0	0	0	0	0	0	0	0	0	0	0	0	0	0	0	0	0	0	0	0	0	0	0	0	0	0	0	0	0
	PC_I11_ID2	0	0	0	0	0	0	0	0	0	0	0	0	0	0	0	0	0	0	0	0	0	0	0	0	0	0	0	0	0	0	0	0	0	0	0	0	0	0	0	0	0	0	0	0	0	0	0	0
	PC_I50_ID2	0	0	0	0	0	0	0	0	0	0	0	0	0	0	0	0	0	0	0	0	0	0	0	0	0	0	0	0	0	0	0	0	0	0	0	0	0	0	0	0	0	0	0	0	0	0	0	0
	PC_I55_ID2	0	0	0	0	0	0	0	0	0	0	0	0	0	0	0	0	0	0	0	0	0	0	0	0	0	0	0	0	0	0	0	0	0	0	0	0	0	0	0	0	0	0	0	0	0	0	0	0
	PC_I58_ID2	0	0	0	0	0	0	0	0	0	0	0	0	0	0	0	0	0	0	0	0	0	0	0	0	0	0	0	0	0	0	0	0	0	0	0	0	0	0	0	0	0	0	0	0	0	0	0	0
	PC_J07_ID2	0	0	0	0	0	0	0	0	0	0	0	0	0	0	0	0	0	0	0	0	0	0	0	0	0	0	0	0	0	0	0	0	0	0	0	0	0	0	0	0	0	0	0	0	0	0	0	0
	PC_J14_ID2	0	0	0	0	0	0	0	0	0	0	0	0	0	0	0	0	0	0	0	0	0	0	0	0	0	0	0	0	0	0	0	0	0	0	0	0	0	0	0	0	0	0	0	0	0	0	0	0
	PC_J48_ID2	0	0	0	0	0	0	0	0	0	0	0	0	0	0	0	0	0	0	0	0	0	0	0	0	0	0	0	0	0	0	0	0	0	0	0	0	0	0	0	0	0	0	0	0	0	0	0	0
	PC_K55_ID2	0	0	0	0	0	0	0	0	0	0	0	0	0	0	0	0	0	0	0	0	0	0	0	0	0	0	0	0	0	0	0	0	0	0	0	0	0	0	0	0	0	0	0	0	0	0	0	0
	PC_L06_ID2	0	0	0	0	0	0	0	0	0	0	0	0	0	0	0	0	0	0	0	0	0	0	0	0	0	0	0	0	0	0	0	0	0	0	0	0	0	0	0	0	0	0	0	0	0	0	0	0
	PC_L12_ID2	0	0	0	0	0	0	0	0	0	0	0	0	0	0	0	0	0	0	0	0	0	0	0	0	0	0	0	0	0	0	0	0	0	0	0	0	0	0	0	0	0	0	0	0	0	0	0	0
	PC_L48_ID2	0	0	0	0	0	0	0	0	0	0	0	0	0	0	0	0	0	0	0	0	0	0	0	0	0	0	0	0	0	0	0	0	0	0	0	0	0	0	0	0	0	0	0	0	0	0	0	0
	PC_N03_ID2	0	0	0	0	0	0	0	0	0	0	0	0	0	0	0	0	0	0	0	0	0	0	0	0	0	0	0	0	0	0	0	0	0	0	0	0	0	0	0	0	0	0	0	0	0	0	0	0
	PC_N07_ID2	0	0	0	0	0	0	0	0	0	0	0	0	0	0	0	0	0	0	0	0	0	0	0	0	0	0	0	0	0	0	0	0	0	0	0	0	0	0	0	0	0	0	0	0	0	0	0	0
	PC_N10_ID2	0	0	0	0	0	0	0	0	0	0	0	0	0	0	0	0	0	0	0	0	0	0	0	0	0	0	0	0	0	0	0	0	0	0	0	0	0	0	0	0	0	0	0	0	0	0	0	0
	PC_N14_ID2	0	0	0	0	0	0	0	0	0	0	0	0	0	0	0	0	0	0	0	0	0	0	0	0	0	0	0	0	0	0	0	0	0	0	0	0	0	0	0	0	0	0	0	0	0	0	0	0
	PC_N57_ID2	0	0	0	0	0	0	0	0	0	0	0	0	0	0	0	0	0	0	0	0	0	0	0	0	0	0	0	0	0	0	0	0	0	0	0	0	0	0	0	0	0	0	0	0	0	0	0	0
	PC_N58_ID2	0	0	0	0	0	0	0	0	0	0	0	0	0	0	0	0	0	0	0	0	0	0	0	0	0	0	0	0	0	0	0	0	0	0	0	0	0	0	0	0	0	0	0	0	0	0	0	0
	PC_O08_ID2	0	0	0	0	0	0	0	0	0	0	0	0	0	0	0	0	0	0	0	0	0	0	0	0	0	0	0	0	0	0	0	0	0	0	0	0	0	0	0	0	0	0	0	0	0	0	0	0
	PC_O51_ID2	0	0	0	0	0	0	0	0	0	0	0	0	0	0	0	0	0	0	0	0	0	0	0	0	0	0	0	0	0	0	0	0	0	0	0	0	0	0	0	0	0	0	0	0	0	0	0	0
	PC_O59_ID2	0	0	0	0	0	0	0	0	0	0	0	0	0	0	0	0	0	0	0	0	0	0	0	0	0	0	0	0	0	0	0	0	0	0	0	0	0	0	0	0	0	0	0	0	0	0	0	0
[truncated: 22 more columns]
