# Supplementary material for: Domestication reshaped the genetic basis of inbreeding depression in a maize landrace compared to its wild relative, teosinte
Source: PLoS Genet. 2021 Dec 20;17(12):e1009797. doi: 10.1371/journal.pgen.1009797 (PMC8722731; doi:10.1371/journal.pgen.1009797)
Supplement: S3 Table — Overall outbred progeny mean values (S0_mean), selfed progeny mean values (S1_mean), scaled S1 progeny means as a proportion of the S0 mean value (S1_mean_scaled), percent inbreeding depression ((S1_mean–S0_mean)/S0_mean; ID_perc), absolute value of percent inbreeding depression (ID_perc_abs), the slope of the regression of individual trait values on estimated genomic inbreeding coefficient (Beta), the absolute value of the regression slope as a proportion of outbred mean value (Beta_scaled), additive genetic variance estimated from diallel (Additive), additive genetic variance estimated from the realized relationship matrices (VA_realized), dominance genetic variance estimated from the diallel (Dominance), dominance genetic variance estimated from the realized relationship matrices (VD_realized), narrow-sense heritability estimated from the diallel (h2), narrow-sense heritability estimated from the realized relationship matrices (h2_realized), ratio of dominance to total genetic variation estimated from the diallel (D_G_ratio), ratio of dominance genetic variance to total phenotypic variance estimated from the diallel (D_P_ratio), ratio of dominance to total genetic variation estimated from the realized relationship matrices (D_G_ratio_realized), ratio of dominance genetic variance to total phenotypic variance estimated from the realized relationship matrices (D_P_ratio_realized), heritability of S1 family means (H_S1), error variance estimated from outbred progenies (ErrorS0), error variance estimated from selfed progenies (ErrorS1), ratio of S1 to S0 error variances (S1_S0_Resid), total phenotypic variance among outbred individuals (Pheno_out), total phenotypic variance among selfed individuals (Pheno_S1), genotypic variance among S1 families (S1_Var), ratio of observed S1 family genetic variance to expected S1 family variance estimated as σA2+0.25σD2, based on additive and dominance variances estimated from outbred progenies, correlation between outbred and self [file pgen.1009797.s027.csv]

Pop	trait	trait_group	S0_mean	S1_mean	S1_mean_scaled	ID_perc	ID_perc_abs	Beta	Beta_scaled	Additive	VA_realized	Dominance	h2	h2_realized	VD_realized	D_G_ratio	D_P_ratio	D_G_ratio_realized	D_P_ratio_realized	H_S1	CADI	VDI	ErrorS0	ErrorS1	S1_S0_Resid	Pheno_out	Pheno_S1	S1_Var	S1_Obs_Exp	S1_Obs_Exp_real	rS0S1	r_S0BV_ID	r_S0BV_IDperc
Maize	DTA	Vegetative/Flowering Time	77.5494	81.5499	1.05158647262261	-0.051586472622612	0.051586472622612	7.9035	0.101915682132937	6.6736	5.75244	2.1889	0.3285	0.282	0.968537	0.247	0.1077	0.1441	0.0475	0.3433	-0.26248	-5.6544	10.871	14.565	1.33980314598473	20.317	24.927	6.2516	0.8658	1.0428763977692	1.0129	-0.985182938047529	-0.983033276501658
Maize	DTS	Vegetative/Flowering Time	81.2972	86.7065	1.0665373469197	-0.0665373469196971	0.0665373469196971	10.838	0.133313324444138	7.2044	8.21052	0.017721	0.2476	0.2532	0.589613	0.0025	6e-04	0.067	0.0182	0.2171	-1.5557	3.2778	21.046	31.057	1.47567233678609	29.099	41.852	6.0629	0.841	0.725407474877207	0.9724	-0.879309020860908	-0.859629260409567
Maize	LFLN	Vegetative/Flowering Time	100.2217	90.9865	0.907852291469812	0.0921477085301885	0.0921477085301885	-18.8775	0.188357411618442	40.955	49.3416	1.0826	0.3301	0.383	2.88506	0.0258	0.0087	0.0552	0.0224	0.4486	3.0456	6.6717	80.37	80.141	0.997150678113724	124.06	149.93	45.105	1.0941	0.900967213921936	0.9883	-0.947624262254916	-0.951758824999911
Maize	LFWD	Vegetative/Flowering Time	10.6908	9.2274	0.863115950162757	0.136884049837243	0.136884049837243	-2.879263	0.269321566206458	0.99157	0.615659	0.046012	0.5387	0.3504	0.0943418	0.0443	0.025	0.1329	0.0537	0.4809	-0.3242	0.67437	0.78187	1.0189	1.30315781395884	1.8406	2.3444	0.76316	0.7608	1.19384689221784	0.9535	-0.831347164940889	-0.868242515281305
Maize	PLHT	Vegetative/Flowering Time	231.2912	197.1754	0.852498495403197	0.147501504596803	0.147501504596803	-68.975	0.298217139259946	127.53	172.123	42.781	0.1938	0.2119	21.6446	0.2512	0.065	0.1117	0.0266	0.2041	64.823	-179.96	475.53	946.51	1.99043172880786	658.01	1248.6	180.55	1.3062	1.01698743593838	1.054	-0.974801857873334	-0.978817822942893
Maize	LBIL	Environmental Response	7.9483	5.4364	0.683970157140521	0.316029842859479	0.316029842859479	-4.9955	0.628499175924412	2.865	2.16819	1.0365	0.2424	0.1989	1.3617	0.2657	0.0877	0.3858	0.1249	0.1739	-1.8607	0.18791	7.7712	5.3983	0.69465462219477	11.82	8.8627	1.2869	0.4119	0.512992228779625	1.0075	-0.732101601360589	-0.876381298538675
Maize	LBLN	Environmental Response	102.0547	63.9954	0.6270696009101	0.3729303990899	0.3729303990899	-74.635	0.731323496125117	581.5	337.973	89.376	0.3241	0.2141	179.939	0.1332	0.0498	0.3474	0.114	0.2882	-428.99	691.57	1098.7	609.38	0.554637298625648	1794.4	1243.9	261.3	0.4327	0.682320699868327	0.9415	-0.540823360813599	-0.821540125692408
Maize	LBNN	Environmental Response	13.1952	12.0753	0.915128228446708	0.0848717715532921	0.0848717715532921	-2.24225	0.169929216684855	2.013	1.88602	0.1688	0.34	0.3166	0.235937	0.0774	0.0285	0.1112	0.0396	0.3616	-0.49284	0.8163	3.6918	3.9353	1.06595698575221	5.9198	6.729	1.6644	0.8098	0.855730777966166	0.9651	-0.92434888359526	-0.937883115700023
Maize	PROL	Environmental Response	1.4331	1.3751	0.959528295303887	0.0404717046961134	0.0404717046961134	-0.10485	0.0731630730584049	0.0019111	0.00263677	4.0477e-07	0.0085	0.0136	0.00456281	2e-04	0	0.6338	0.0236	0.0597	0.0047206	-0.017304	0.22133	0.10692	0.483079564451272	0.22577	0.11234	0.0044688	2.3381	1.18301324496737	1.4616	-0.655588784217634	-0.661760018776223
Maize	TILN	Environmental Response	0.08649	0.00053	0.00612787605503526	0.993872123944965	0.993872123944965	-0.1502	1.73661694993641	0.038651	0.00518295	2.8114e-08	0.2118	0.036	0.0285292	0	0	0.8463	0.1979	0.0171	-0.03959	0.014264	0.13387	0.037898	0.28309554044969	0.18251	0.074195	0.00084463	0.0219	0.0685840725929234	3.3002	0.646195895526951	-0.065364898440606
Maize	CUPR	Reproductive	32.1695	21.3894	0.664896874368579	0.335103125631421	0.335103125631421	-21.8935	0.680566996689411	11.523	11.4589	0.73358	0.1542	0.1563	1.00948	0.0599	0.0098	0.081	0.0138	0.1148	-6.2744	2.8539	60.2	58.933	0.978953488372093	74.717	73.242	5.7892	0.4945	0.494327259127319	1.0268	-0.575546693984655	-0.819914481665662
Maize	ED	Reproductive	25.5237	22.3006	0.873721286490595	0.126278713509405	0.126278713509405	-6.6138	0.259123873106172	5.8314	3.14031	5.9276e-07	0.4964	0.2612	0.968099	0	0	0.2356	0.0805	0.3203	-3.0138	8.3538	5.66	9.9234	1.75325088339223	11.749	18.085	3.8619	0.6623	1.14178527125383	0.9113	-0.538450120935347	-0.644068878206516
Maize	EILN	Reproductive	0.9542	1.2032	1.26095158247747	-0.260951582477468	0.260951582477468	1.07203	1.12348564242297	0.011599	0.0160693	0.002627	0.1314	0.1436	4.19e-08	0.1847	0.0298	0	0	0.0776	-0.0013977	-0.00012378	0.072134	0.17958	2.48953336845316	0.088248	0.19688	0.010843	0.8847	0.674764484566349	0.972	-0.930670426528645	-0.846830568634561
Maize	EL	Reproductive	168.3795	122.1557	0.725478457888282	0.274521542111718	0.274521542111718	-91.32	0.542346307002931	245.4	186.632	45.645	0.2122	0.1565	62.4388	0.1568	0.0395	0.2507	0.0524	0.1827	-117.43	424.28	837.11	1086.9	1.29839567081984	1156.3	1485.8	192.41	0.7492	0.951386385695927	0.8591	-0.506115545861116	-0.675396108033113
Maize	GE	Reproductive	344.1694	185.6116	0.539303029264078	0.460696970735922	0.460696970735922	-322.488	0.937003696435534	763.01	1791.92	259.15	0.0465	0.1155	865.488	0.2535	0.0158	0.3257	0.0558	0.0724	-86.24	-922.9	14508	10459	0.720912599944858	16408	11630	626.19	0.7565	0.311802267797711	1.0415	-0.285628208913506	-0.723129485172875
Maize	GW	Reproductive	373.458	321.926	0.862013934632542	0.137986065367458	0.137986065367458	-4.956	0.265411371559854	1289.48	0.001294616	282.944	0.1579	0.1613	0.000478496	0.1799	0.0346	0.2699	0.0596	0.1289	-111.496	-3880.8	6139.6	6115.6	0.996090950550524	8166.8	8060.4	763.64	0.5614	539964.928159294	1.2433	-0.992128529879427	-0.99211375064579
Maize	TGPP	Reproductive	347.0464	187.1355	0.53922328541659	0.46077671458341	0.46077671458341	-323.481	0.932097264227492	705.11	1551.14	6.4e-06	0.041	0.0968	961.605	0	0	0.3827	0.06	0.0753	-17.984	-778.28	15388	10680	0.69404730959189	17184	11750	589.84	0.8365	0.329236069780699	1.0794	-0.16591010292215	-0.668524736936428
Maize	TGWP	Reproductive	120.5532	56.1716	0.465948643420498	0.534051356579502	0.534051356579502	-126.645	1.05053204726212	-32.834	25.3425	111.17	-0.0159	0.0138	158.484	1.4191	0.054	0.8621	0.086	0.017	185.21	-1104.4	1847.4	1162.7	0.629371007902999	2059.2	1261.6	42.12	0	0.648364081368768	NA	-0.801665288599431	-0.922766068440483
Teosinte	DTA	Vegetative/Flowering Time	67.9882	73.2862	1.0779252870351	-0.077925287035103	0.077925287035103	10.4975	0.154401793252358	13.493	20.5171	2.9386	0.2534	0.4082	1.18559	0.1788	0.0552	0.0546	0.0236	0.4691	5.1007	-21.87	35.765	25.673	0.717824688941703	53.253	50.71	16.595	1.1664	0.797319143502912	1.0722	-0.991495277566976	-0.989585584115645
Teosinte	DTS	Vegetative/Flowering Time	66.9227	70.5943	1.05486329750593	-0.0548632975059284	0.0548632975059284	7.1075	0.106204621152464	10.581	20.2262	0.58582	0.2461	0.4833	1.32834	0.0525	0.0136	0.0616	0.0317	0.5053	4.3928	-10.422	30.846	19.29	0.625364715035985	42.988	40.582	13.817	1.2881	0.672089135839882	1.0567	-0.959543061459336	-0.954853902911343
Teosinte	LFLN	Vegetative/Flowering Time	53.3209	48.3787	0.907312142143137	0.0926878578568629	0.0926878578568629	-9.088	0.170439733762934	24.781	22.1674	2.6734	0.2645	0.2554	3.69206	0.0974	0.0285	0.1428	0.0425	0.345	4.0312	-51.911	62.404	52.449	0.840474969553234	93.686	97.058	22.992	0.9034	0.99573784187075	1.1226	-0.848362296350071	-0.87326029126215
Teosinte	LFWD	Vegetative/Flowering Time	5.5041	4.8423	0.879762358968769	0.120237641031231	0.120237641031231	-1.30265	0.236669028542359	0.45036	0.402779	0.00444	0.3908	0.4002	0.0238407	0.0098	0.0039	0.0559	0.0237	0.5636	0.051544	-0.51657	0.6577	0.44183	0.671780447012316	1.1524	1.164	0.43844	0.9711	1.07266449319422	1.0715	-0.999536928390295	-0.99653462834458
Teosinte	PLHT	Vegetative/Flowering Time	133.2781	117.383	0.880737345445351	0.119262654554649	0.119262654554649	-32.403	0.243123213791313	166.44	207.476	14.304	0.2677	0.3621	34.4596	0.0791	0.023	0.1424	0.0601	0.3583	-23.52	-74.14	431.5	303.12	0.702479721900348	621.74	559.47	137.23	0.8072	0.635056820995239	1.0235	-0.842665073541648	-0.871277533239764
Teosinte	LBIL	Environmental Response	185.2876	154.9317	0.836168745237134	0.163831254762866	0.163831254762866	-63.803	0.34434576301922	778.28	805.297	111.96	0.2361	0.2697	221.401	0.1258	0.034	0.2156	0.0742	0.3573	-437.48	2786.6	2378.7	1728.5	0.72665741791735	3297.1	2893.1	717.13	0.8894	0.833244979287391	0.749	-0.398558518002019	-0.528362075024575
Teosinte	LBLN	Environmental Response	491.2832	373.6491	0.760557454437685	0.239442545562315	0.239442545562315	-240.68	0.48990073342626	4394.7	4410.72	387	0.1488	0.1579	1645.46	0.0809	0.0131	0.2717	0.0589	0.3038	1605.4	744.71	23770	19731	0.830079932688263	29537	30083	6189.9	1.3781	1.28365634367706	0.9965	-0.684483383065948	-0.781473777545053
Teosinte	LBNN	Environmental Response	2.6781	2.3362	0.872334864269445	0.127665135730555	0.127665135730555	-0.6854	0.255927709943617	0.060887	0.0380089	0.0226	0.109	0.0746	0.0185161	0.2707	0.0404	0.3276	0.0363	0.0561	-0.0085952	-0.27299	0.46324	0.39138	0.844875226664364	0.55872	0.48578	0.023818	0.358	0.558610673479068	1.486	-0.973530406720519	-0.978954099243221
Teosinte	PROL	Environmental Response	11.0733	8.686	0.784409345001039	0.215590654998961	0.215590654998961	-4.4625	0.4029963967381	3.2427	1.95639	0.65051	0.2736	0.1649	1.11236	0.1671	0.0549	0.3625	0.0937	0.1298	-2.3262	0.97065	7.8025	8.4354	1.08111502723486	11.851	11.995	1.2005	0.3525	0.537261465754896	1.054	-0.583516778537778	-0.797805477626592
Teosinte	TILN	Environmental Response	7.1613	4.8531	0.67768421934565	0.32231578065435	0.32231578065435	-4.5413	0.634144638543281	2.3556	1.40284	2.5805e-06	0.2714	0.1475	0.48982	0	0	0.2588	0.0515	0.1844	-0.47286	-4.2701	5.942	8.1232	1.36708179064288	8.6781	10.971	1.349	0.5727	0.884419079587883	1.1888	-0.958643378634273	-0.977312423421219
Teosinte	CUPR	Reproductive	4.441	4.0771	0.918058995721684	0.0819410042783157	0.0819410042783157	-0.70276	0.158243638820086	0.18746	0.207623	0.028054	0.4664	0.5505	0.0113411	0.1302	0.0698	0.0518	0.0301	0.6388	0.0003228	-0.024646	0.18178	0.13317	0.732588843657168	0.40192	0.43369	0.19172	0.9858	0.910964418006372	0.9897	-0.982199837829007	-0.98218690817381
Teosinte	ED	Reproductive	4.0171	3.8967	0.970028129745339	0.0299718702546613	0.0299718702546613	-0.225575	0.0561536929625849	0.079402	0.0660895	0.0059564	0.7401	0.6921	0.00457851	0.0698	0.0555	0.0648	0.0479	0.8132	-0.015425	0.0038321	0.021535	0.010321	0.47926631065707	0.10728	0.11889	0.065945	0.8152	0.980826292421211	0.9907	-0.970139140433407	-0.972380226846464
Teosinte	EILN	Reproductive	5.2921	5.3832	1.01721433835339	-0.0172143383533948	0.0172143383533948	0.177735	0.0335849662704786	0.11705	0.143349	0.0036002	0.4295	0.5764	0.00711712	0.0298	0.0132	0.0473	0.0286	0.8389	0.038589	0.1074	0.15174	0.072914	0.480519309344932	0.27252	0.30231	0.16997	1.441	1.17117077388363	0.9667	-0.96295258846019	-0.960287750636044
Teosinte	EL	Reproductive	46.7353	43.5924	0.932751046853235	0.067248953146765	0.067248953146765	-6.15535	0.131706654284877	22.979	20.9756	6.9035e-06	0.5052	0.5228	0.766454	0	0	0.0353	0.0191	0.6791	-2.7834	4.4526	21.642	12.749	0.589086036410683	45.487	45.838	20.753	0.9031	0.980431363816499	0.9886	-0.97511826078158	-0.978587457507517
Teosinte	GE	Reproductive	8.882	8.1543	0.918070254447196	0.0819297455528035	0.0819297455528035	-1.4053	0.158218869623959	0.74985	0.830493	0.11222	0.4664	0.5505	0.0453644	0.1302	0.0698	0.0518	0.0301	0.6388	0.001284	-0.098526	0.72711	0.53266	0.732571412853626	1.6077	1.7348	0.76687	0.9858	0.910951457062621	0.9897	-0.982199206324911	-0.982183314720449
Teosinte	GW	Reproductive	26.925	25.068	0.931030640668524	0.0689693593314762	0.0689693593314762	-0.003603	0.000133816155988858	19.963	1.74455e-05	1.1811	0.7913	0.725	1.2697e-06	0.0559	0.0468	0.0678	0.0528	0.8169	-2.8148	-1.32	3.9119	3.2862	0.840052148572305	25.23	31.186	17.279	0.8529	972756.457621703	0.9991	-0.981368861451053	-0.985666464981668
Teosinte	TGPP	Reproductive	4411.34	3337.27	0.75652069439218	0.24347930560782	0.24347930560782	-2070.4	0.469335848064307	270360	328513	0.064	0.2395	0.2683	25683.1	0	0	0.0725	0.021	0.2642	-1234.4	-226550	849190	947410	1.11566316136554	1128900	1367400	240800	0.8907	0.718948096530426	1.0572	-0.987388092640922	-0.989851703092637
Teosinte	TGWP	Reproductive	120.5681	87.8779	0.728865263697446	0.271134736302554	0.271134736302554	-61.63375	0.511194503355365	543.2	373.665	36.133	0.5296	0.3491	71.6865	0.0624	0.0352	0.161	0.067	0.4276	-128.54	-315.37	426.91	610.09	1.42908341336581	1025.6	1316.4	384.27	0.6958	0.981315436910032	1.0483	-0.996251349433581	-0.993363303261616
Maize	Mean	Vegetative/Flowering Time	100.21006	93.12914	0.948318111315615	0.0516818886843851	0.0989314165013087	-14.3980526	0.198225024732384	36.670914	47.2086438	9.2232466	0.32774	0.2961	5.23643036	0.11416	0.0414	0.10218	0.03368	0.3388	13.145244	-34.998106	117.719774	214.65838	1.42124314073025	166.66532	293.53068	47.746532	0.97358	0.976017082944912	0.99622	-0.923653048795515	-0.928296340027067
Maize	Mean	Environmental Response	24.943558	16.576546	0.63836483157125	0.36163516842875	0.36163516842875	-16.42556	0.66790638234584	117.28371242	68.407005944	18.1162600865768	0.22536	0.15584	36.313945802	0.0953	0.0332	0.4649	0.1	0.1801	-86.27568188	138.514234	222.10364	123.7716836	0.616284802294718	362.509616	251.935647	52.851322686	0.80288	0.660528204834882	1.53518	-0.441333346892026	-0.672585891429587
Maize	Mean	Environmental Response without TILN	31.157825	20.72055	0.796424070450304	0.203575929549696	0.203575929549696	-20.4944	0.400728740448197	146.594977775	85.5074616925	22.6453251011925	0.22875	0.1858	45.3852999525	0.119125	0.0415	0.36955	0.075525	0.22085	-107.83470485	173.1392265	277.5960825	154.70513	0.699582117755975	453.0913925	314.90101	66.0639422	0.998125	0.808514237895372	1.093925	-0.713215657496771	-0.824391139676832
Maize	Mean	Reproductive	176.5317375	114.7367	0.741442136744829	0.258557863255171	0.323795758874538	-112.04065875	0.723820899838311	373.441499875	446.2063842395	87.455651749095	0.1529625	0.138125	256.249232192238	0.2817375	0.0229375	0.3009625	0.0510125	0.123625	-19.6536997125	-781.3615529725	4848.25526675	3696.6544975	1.19506940987845	5632.606781	4284.915485	277.982742875	0.6181375	67496.1849781392	1.01905714285714	-0.599514364703035	-0.786593009716928
Teosinte	Mean	Vegetative/Flowering Time	65.4028	62.8969	0.960120086219658	0.0398799137803424	0.092995347596755	-5.03773	0.182167678100286	43.149072	54.1578958	4.101252	0.2845	0.38184	8.13788614	0.08352	0.02484	0.09146	0.03632	0.44826	-1.9887512	-31.771914	112.23454	80.194766	0.711584908488717	162.56388	149.7968	38.214488	1.02724	0.834573487080601	1.0693	-0.928320527461665	-0.937102387974697
Teosinte	Mean	Environmental Response	139.4967	108.89122	0.78623092565819	0.21376907434181	0.21376907434181	-62.83444	0.425463048334096	1035.7278374	1043.88284778	99.9266225161	0.20778	0.16292	373.69633922	0.1289	0.02848	0.28724	0.06292	0.20628	233.02246896	705.547512	5232.581548	4295.289996	0.969961879029544	6571.037564	6599.910356	1381.9206636	0.71014	0.81943850835726	1.09486	-0.719746492992107	-0.812781570572132
Teosinte	Mean	Environmental Response without TILN	172.58055	134.90075	0.813367602236326	0.186632397763674	0.186632397763674	-77.407725	0.373292650781799	1294.07089675	1304.502849725	124.9082775	0.191875	0.166775	466.997969025	0.161125	0.0356	0.29435	0.065775	0.21175	291.3963012	883.001915	6539.241435	5367.081695	0.870681901126209	8211.62743	8247.145195	1727.0635795	0.7445	0.803193365549604	1.071375	-0.660022271581566	-0.77164885735986
Teosinte	Mean	Reproductive	578.525075	439.41495	0.896567420484875	0.103432579515125	0.107736164103474	-267.543575375	0.189821498692206	33868.40947025	41113.6110214932	4.6909921879375	0.521	0.5293375	3219.45266954996	0.0597875	0.0362875	0.0690375	0.037075	0.6396875	-171.06417865	-28357.7811674875	106205.443258125	118504.609283125	0.799853829528392	141249.8383025	171099.50171125	30152.937063125	0.9462875	121595.389028693	1.00375	-0.979702167169331	-0.980563391152526
