# Supplementary material for: Domestication reshaped the genetic basis of inbreeding depression in a maize landrace compared to its wild relative, teosinte
Source: PLoS Genet. 2021 Dec 20;17(12):e1009797. doi: 10.1371/journal.pgen.1009797 (PMC8722731; doi:10.1371/journal.pgen.1009797)
Supplement: S4 Table — (CSV) [file pgen.1009797.s028.csv]

individual	population	anc_geno	del_sites	mean_load	total_load
164-1	Maize	0	194022	0	0
164-1	Maize	1	49617	1.269813445	63004.3337
164-1	Maize	2	45049	4.828812316	217533.166
164-11	Maize	0	194257	0	0
164-11	Maize	1	31569	1.265326283	39945.08543
164-11	Maize	2	45244	4.85704814	219752.286
164-14	Maize	0	192934	0	0
164-14	Maize	1	51307	1.278213751	65581.3129
164-14	Maize	2	44866	4.807845928	215708.8154
164-2	Maize	0	193045	0	0
164-2	Maize	1	49230	1.274440094	62740.68584
164-2	Maize	2	44026	4.812452383	211873.0286
164-4	Maize	0	187274	0	0
164-4	Maize	1	41735	1.251562663	52233.96776
164-4	Maize	2	41191	4.840619792	199389.9699
164-8	Maize	0	193538	0	0
164-8	Maize	1	50654	1.269727372	64316.77029
164-8	Maize	2	44794	4.82321514	216051.099
165-10	Maize	0	195792	0	0
165-10	Maize	1	30025	1.26050969	37846.80345
165-10	Maize	2	46442	4.837339167	224655.7056
165-4	Maize	0	192973	0	0
165-4	Maize	1	52616	1.266363925	66631.00428
165-4	Maize	2	45671	4.82296042	220269.4254
165-6	Maize	0	192866	0	0
165-6	Maize	1	44109	1.277310002	56340.86688
165-6	Maize	2	44038	4.809394654	211796.1218
165-7	Maize	0	192394	0	0
165-7	Maize	1	50669	1.272949998	64499.10344
165-7	Maize	2	44729	4.825332255	215832.2864
166-10	Maize	0	192469	0	0
166-10	Maize	1	49799	1.269238111	63206.7887
166-10	Maize	2	43876	4.802909577	210732.4606
166-11	Maize	0	194892	0	0
166-11	Maize	1	31237	1.272231418	39740.69281
166-11	Maize	2	45723	4.807676608	219821.3975
166-12	Maize	0	193995	0	0
166-12	Maize	1	43173	1.278373122	55191.2028
166-12	Maize	2	45086	4.803784036	216583.4071
166-3	Maize	0	192681	0	0
166-3	Maize	1	49273	1.272813623	62715.34563
166-3	Maize	2	44402	4.794634509	212891.3615
166-9	Maize	0	191776	0	0
166-9	Maize	1	51368	1.274883972	65488.23988
166-9	Maize	2	43626	4.795300877	209199.7961
167-1	Maize	0	194255	0	0
167-1	Maize	1	32739	1.263999827	41382.09035
167-1	Maize	2	46008	4.821019978	221805.4872
167-12	Maize	0	193098	0	0
167-12	Maize	1	49759	1.25864425	62628.87922
167-12	Maize	2	44526	4.835405946	215301.2852
167-13	Maize	0	193268	0	0
167-13	Maize	1	47186	1.261758963	59537.35843
167-13	Maize	2	44951	4.826464293	216954.3964
167-3	Maize	0	196309	0	0
167-3	Maize	1	45862	1.281368948	58766.14269
167-3	Maize	2	48189	4.813908397	231977.4317
167-5	Maize	0	193960	0	0
167-5	Maize	1	32104	1.271650836	40825.07845
167-5	Maize	2	45598	4.82419728	219973.7476
167-8	Maize	0	192420	0	0
167-8	Maize	1	52598	1.262276098	66393.19818
167-8	Maize	2	44653	4.840517378	216143.6225
168-2	Maize	0	187641	0	0
168-2	Maize	1	38282	1.257764365	48149.73541
168-2	Maize	2	41204	4.820601238	198628.0534
168-5	Maize	0	193416	0	0
168-5	Maize	1	49001	1.265002978	61986.41093
168-5	Maize	2	45132	4.833738584	218156.2898
169-11	Maize	0	194067	0	0
169-11	Maize	1	44747	1.267382171	56711.55
169-11	Maize	2	45214	4.818183966	217849.3698
169-6	Maize	0	193634	0	0
169-6	Maize	1	46957	1.281298483	60165.93286
169-6	Maize	2	44324	4.79241084	212418.8181
170-1	Maize	0	193265	0	0
170-1	Maize	1	49398	1.256712761	62079.09695
170-1	Maize	2	44213	4.838095587	213906.7202
170-11	Maize	0	193179	0	0
170-11	Maize	1	48043	1.278306782	61413.69271
170-11	Maize	2	44506	4.806445147	213915.6477
170-12	Maize	0	193557	0	0
170-12	Maize	1	46137	1.270725529	58627.46373
170-12	Maize	2	45394	4.812962756	218479.6313
170-2	Maize	0	192588	0	0
170-2	Maize	1	51167	1.266422403	64799.03511
170-2	Maize	2	44630	4.832835868	215689.4648
170-4	Maize	0	193487	0	0
170-4	Maize	1	46510	1.275638663	59329.95423
170-4	Maize	2	45174	4.819580748	217719.7407
170-6	Maize	0	194635	0	0
170-6	Maize	1	46441	1.264490518	58724.20416
170-6	Maize	2	45233	4.813271042	217718.6891
170-7	Maize	0	193032	0	0
170-7	Maize	1	51672	1.250958289	64639.51673
170-7	Maize	2	44292	4.844571037	214575.7404
171-10	Maize	0	194529	0	0
171-10	Maize	1	44137	1.277262703	56374.5439
171-10	Maize	2	44896	4.799441534	215475.7271
171-11	Maize	0	194009	0	0
171-11	Maize	1	46349	1.266192904	58686.77488
171-11	Maize	2	45930	4.821071086	221431.795
171-13	Maize	0	192692	0	0
171-13	Maize	1	51816	1.262028352	65393.2611
171-13	Maize	2	45326	4.829753838	218913.4225
171-4	Maize	0	193050	0	0
171-4	Maize	1	52699	1.292100695	68092.41453
171-4	Maize	2	45174	4.796097977	216658.93
171-5	Maize	0	192937	0	0
171-5	Maize	1	51919	1.268847131	65877.27419
171-5	Maize	2	44471	4.811814594	213986.2068
171-6	Maize	0	193178	0	0
171-6	Maize	1	53151	1.259676315	66953.05582
171-6	Maize	2	46088	4.831421692	222670.563
171-7	Maize	0	194305	0	0
171-7	Maize	1	29119	1.262320523	36757.51131
171-7	Maize	2	45283	4.789893498	216900.7472
171-8	Maize	0	192523	0	0
171-8	Maize	1	51800	1.266011248	65579.38263
171-8	Maize	2	44801	4.848994905	217239.8207
PC_I05_ID1	Teosinte	0	284119	0	0
PC_I05_ID1	Teosinte	1	23477	1.268205606	29773.66302
PC_I05_ID1	Teosinte	2	48242	4.91227352	236977.8991
PC_I06_ID1	Teosinte	0	273994	0	0
PC_I06_ID1	Teosinte	1	39769	1.268700084	50454.93364
PC_I06_ID1	Teosinte	2	37881	4.880151908	184865.0344
PC_I08_ID1	Teosinte	0	273785	0	0
PC_I08_ID1	Teosinte	1	38576	1.284358851	49545.42704
PC_I08_ID1	Teosinte	2	37845	4.864579303	184100.0037
PC_I11_ID2	Teosinte	0	275726	0	0
PC_I11_ID2	Teosinte	1	32599	1.276034993	41597.46473
PC_I11_ID2	Teosinte	2	38498	4.89809586	188566.8944
PC_I50_ID1	Teosinte	0	276367	0	0
PC_I50_ID1	Teosinte	1	36648	1.268708108	46495.61473
PC_I50_ID1	Teosinte	2	40199	4.892251928	196663.6352
PC_I50_ID2	Teosinte	0	275138	0	0
PC_I50_ID2	Teosinte	1	38579	1.267416301	48895.65348
PC_I50_ID2	Teosinte	2	38617	4.890261985	188847.2471
PC_I52_ID1	Teosinte	0	274005	0	0
PC_I52_ID1	Teosinte	1	38418	1.268793147	48744.49511
PC_I52_ID1	Teosinte	2	37641	4.906131135	184671.6821
PC_I55_ID2	Teosinte	0	274761	0	0
PC_I55_ID2	Teosinte	1	37423	1.250919474	46813.15949
PC_I55_ID2	Teosinte	2	38427	4.902347605	188382.5114
PC_I58_ID1	Teosinte	0	262167	0	0
PC_I58_ID1	Teosinte	1	51303	1.265015178	64899.07367
PC_I58_ID1	Teosinte	2	33666	4.902250809	165039.1757
PC_I58_ID2	Teosinte	0	275182	0	0
PC_I58_ID2	Teosinte	1	37715	1.277207046	48169.86373
PC_I58_ID2	Teosinte	2	38979	4.889810253	190599.9138
PC_J04_ID1	Teosinte	0	276486	0	0
PC_J04_ID1	Teosinte	1	33455	1.276134317	42693.07358
PC_J04_ID1	Teosinte	2	39569	4.877337089	192991.3513
PC_J07_ID2	Teosinte	0	274955	0	0
PC_J07_ID2	Teosinte	1	36895	1.266994306	46745.75492
PC_J07_ID2	Teosinte	2	38269	4.909457137	187880.0152
PC_J10_ID1	Teosinte	0	281925	0	0
PC_J10_ID1	Teosinte	1	18911	1.274453851	24101.19677
PC_J10_ID1	Teosinte	2	46715	4.895902447	228712.0828
PC_J12_ID1	Teosinte	0	274731	0	0
PC_J12_ID1	Teosinte	1	38709	1.267774268	49074.27416
PC_J12_ID1	Teosinte	2	37788	4.894976248	184971.3625
PC_J13_ID1	Teosinte	0	274756	0	0
PC_J13_ID1	Teosinte	1	39311	1.274674218	50108.71818
PC_J13_ID1	Teosinte	2	38074	4.892038668	186259.4803
PC_J14_ID2	Teosinte	0	274038	0	0
PC_J14_ID2	Teosinte	1	40380	1.258250275	50808.14612
PC_J14_ID2	Teosinte	2	37658	4.912343918	184989.0472
PC_J48_ID2	Teosinte	0	274818	0	0
PC_J48_ID2	Teosinte	1	39342	1.258331833	49505.29097
PC_J48_ID2	Teosinte	2	38682	4.914125197	190088.1909
PC_J50_ID1	Teosinte	0	274470	0	0
PC_J50_ID1	Teosinte	1	39429	1.277983635	50389.61676
PC_J50_ID1	Teosinte	2	38305	4.876127584	186780.0671
PC_J51_ID1	Teosinte	0	274271	0	0
PC_J51_ID1	Teosinte	1	39366	1.269409726	49971.58329
PC_J51_ID1	Teosinte	2	37861	4.905988641	185745.6359
PC_K02_ID1	Teosinte	0	274636	0	0
PC_K02_ID1	Teosinte	1	37853	1.273426596	48203.01696
PC_K02_ID1	Teosinte	2	38261	4.909734449	187851.3497
PC_K54_ID1	Teosinte	0	274268	0	0
PC_K54_ID1	Teosinte	1	38952	1.276563221	49724.6906
PC_K54_ID1	Teosinte	2	38527	4.904717633	188964.0562
PC_K55_ID2	Teosinte	0	274457	0	0
PC_K55_ID2	Teosinte	1	40460	1.274191464	51553.78661
PC_K55_ID2	Teosinte	2	38299	4.895786391	187503.723
PC_K60_ID1	Teosinte	0	274870	0	0
PC_K60_ID1	Teosinte	1	38110	1.27812755	48709.44092
PC_K60_ID1	Teosinte	2	38392	4.882349151	187443.1486
PC_L06_ID2	Teosinte	0	274458	0	0
PC_L06_ID2	Teosinte	1	38186	1.272527799	48592.74655
PC_L06_ID2	Teosinte	2	37681	4.875754395	183723.3014
PC_L08_ID1	Teosinte	0	274903	0	0
PC_L08_ID1	Teosinte	1	37408	1.274596986	47680.12405
PC_L08_ID1	Teosinte	2	37955	4.899161123	185947.6604
PC_L12_ID1	Teosinte	0	273267	0	0
PC_L12_ID1	Teosinte	1	44441	1.269649018	56424.47203
PC_L12_ID1	Teosinte	2	37407	4.892076	182997.8869
PC_L12_ID2	Teosinte	0	274778	0	0
PC_L12_ID2	Teosinte	1	38342	1.262060655	48389.92964
PC_L12_ID2	Teosinte	2	38587	4.901935883	189150.9999
PC_L14_ID1	Teosinte	0	273859	0	0
PC_L14_ID1	Teosinte	1	41470	1.275179782	52881.70554
PC_L14_ID1	Teosinte	2	37414	4.889926855	182951.7233
PC_L48_ID2	Teosinte	0	279283	0	0
PC_L48_ID2	Teosinte	1	31207	1.276136107	39824.37948
PC_L48_ID2	Teosinte	2	42671	4.890273741	208672.8708
PC_L56_ID1	Teosinte	0	273885	0	0
PC_L56_ID1	Teosinte	1	40390	1.275769573	51528.33305
PC_L56_ID1	Teosinte	2	38387	4.928936157	189207.0722
PC_M05_ID1	Teosinte	0	273513	0	0
PC_M05_ID1	Teosinte	1	44019	1.267013976	55772.68823
PC_M05_ID1	Teosinte	2	37656	4.897320182	184413.4888
PC_M15_ID1	Teosinte	0	273778	0	0
PC_M15_ID1	Teosinte	1	41064	1.266815143	52020.49704
PC_M15_ID1	Teosinte	2	38287	4.886287038	187081.2718
PC_M58_ID1	Teosinte	0	274965	0	0
PC_M58_ID1	Teosinte	1	37845	1.272963887	48175.3183
PC_M58_ID1	Teosinte	2	38731	4.891081754	189436.4874
PC_M59_ID1	Teosinte	0	273355	0	0
PC_M59_ID1	Teosinte	1	40380	1.275746163	51514.63006
PC_M59_ID1	Teosinte	2	37623	4.889142908	183944.2236
PC_N03_ID2	Teosinte	0	275488	0	0
PC_N03_ID2	Teosinte	1	34534	1.258648608	43466.17104
PC_N03_ID2	Teosinte	2	39213	4.914202114	192700.6075
PC_N04_ID1	Teosinte	0	274405	0	0
PC_N04_ID1	Teosinte	1	39251	1.272427265	49944.04258
PC_N04_ID1	Teosinte	2	37992	4.885783165	185620.674
PC_N07_ID1	Teosinte	0	273696	0	0
PC_N07_ID1	Teosinte	1	40467	1.265354877	51205.11581
PC_N07_ID1	Teosinte	2	37767	4.890046108	184682.3713
PC_N07_ID2	Teosinte	0	276240	0	0
PC_N07_ID2	Teosinte	1	35258	1.275236557	44962.29052
PC_N07_ID2	Teosinte	2	39847	4.896809606	195123.1724
PC_N09_ID1	Teosinte	0	274133	0	0
PC_N09_ID1	Teosinte	1	38715	1.280235654	49564.32336
PC_N09_ID1	Teosinte	2	38142	4.889226745	186484.8865
PC_N10_ID2	Teosinte	0	269339	0	0
PC_N10_ID2	Teosinte	1	43483	1.25598095	54613.81966
PC_N10_ID2	Teosinte	2	35780	4.878540159	174554.1669
PC_N11_ID1	Teosinte	0	274004	0	0
PC_N11_ID1	Teosinte	1	38657	1.264788301	48892.92137
PC_N11_ID1	Teosinte	2	37618	4.912377159	184793.804
PC_N13_ID1	Teosinte	0	273644	0	0
PC_N13_ID1	Teosinte	1	41083	1.274424754	52357.19218
PC_N13_ID1	Teosinte	2	37756	4.86863739	183820.2733
PC_N14_ID2	Teosinte	0	276928	0	0
PC_N14_ID2	Teosinte	1	35454	1.260231163	44680.23567
PC_N14_ID2	Teosinte	2	39983	4.906022481	196157.4969
PC_N48_ID1	Teosinte	0	276229	0	0
PC_N48_ID1	Teosinte	1	33993	1.268032441	43104.22675
PC_N48_ID1	Teosinte	2	39632	4.910461159	194611.3966
PC_N57_ID2	Teosinte	0	274443	0	0
PC_N57_ID2	Teosinte	1	40738	1.257841687	51241.95466
PC_N57_ID2	Teosinte	2	38648	4.910777707	189791.7368
PC_N58_ID2	Teosinte	0	275309	0	0
PC_N58_ID2	Teosinte	1	36334	1.258909826	45741.22962
PC_N58_ID2	Teosinte	2	38559	4.895583045	188768.7866
PC_O08_ID2	Teosinte	0	274368	0	0
PC_O08_ID2	Teosinte	1	38562	1.26672478	48847.44097
PC_O08_ID2	Teosinte	2	38285	4.892244566	187299.5832
PC_O51_ID2	Teosinte	0	275503	0	0
PC_O51_ID2	Teosinte	1	37151	1.263527246	46941.30072
PC_O51_ID2	Teosinte	2	38525	4.885092007	188198.1696
PC_O59_ID2	Teosinte	0	249346	0	0
PC_O59_ID2	Teosinte	1	10813	1.287585027	13922.65689
PC_O59_ID2	Teosinte	2	41389	4.882461986	202080.2191
