# Supplementary material for: Domestication reshaped the genetic basis of inbreeding depression in a maize landrace compared to its wild relative, teosinte
Source: PLoS Genet. 2021 Dec 20;17(12):e1009797. doi: 10.1371/journal.pgen.1009797 (PMC8722731; doi:10.1371/journal.pgen.1009797)
Supplement: S5 Table — S0_effect and S1_effect are family effects scaled to the overall outbred population mean. (CSV) [file pgen.1009797.s029.csv]

Pop	trait	trait_group	Mother	Outcross	Self	ID	ID_perc	S0_effect	S1_effect
Maize	DTA	Vegetative/Flowering Time	164_1	78.0409	82.6105	-4.56960000000001	-0.058553912115314	1.00633789558655	1.06526291628304
Maize	DTA	Vegetative/Flowering Time	164_11	76.9196	80.3725	-3.4529	-0.0448897290157515	0.991878725044939	1.0364038922287
Maize	DTA	Vegetative/Flowering Time	164_14	77.7459	81.8031	-4.05719999999999	-0.0521853885542517	1.00253386873399	1.05485148821267
Maize	DTA	Vegetative/Flowering Time	164_2	77.2583	81.2231	-3.9648	-0.051318757984579	0.99624626367193	1.04737238457035
Maize	DTA	Vegetative/Flowering Time	164_4	79.0723	84.4506	-5.3783	-0.0680174979101404	1.01963780506361	1.08899101733863
Maize	DTA	Vegetative/Flowering Time	164_8	75.5455	77.7781	-2.23259999999999	-0.0295530508104386	0.974159696915772	1.00294908793621
Maize	DTA	Vegetative/Flowering Time	165_4	78.9561	83.9319	-4.97579999999999	-0.0630198300068011	1.01813940533389	1.08230237758126
Maize	DTA	Vegetative/Flowering Time	165_6	78.0332	82.3953	-4.36210000000001	-0.0559005654003682	1.0062386040382	1.06248791093161
Maize	DTA	Vegetative/Flowering Time	165_7	NA	83.1361	NA	NA	NA	1.07204053158374
Maize	DTA	Vegetative/Flowering Time	166_10	NA	82.1843	NA	NA	NA	1.05976706460656
Maize	DTA	Vegetative/Flowering Time	166_12	76.8871	80.6088	-3.7217	-0.0484047388963818	0.991459637340843	1.03945098221263
Maize	DTA	Vegetative/Flowering Time	166_3	75.4395	77.6817	-2.24220000000001	-0.0297218300757562	0.972792826250106	1.00170600933083
Maize	DTA	Vegetative/Flowering Time	166_9	76.2421	79.5877	-3.3456	-0.0438812676985551	0.983142358290328	1.02628389130025
Maize	DTA	Vegetative/Flowering Time	167_12	77.6053	81.5679	-3.96259999999999	-0.0510609455797477	1.00072083085104	1.05181858273565
Maize	DTA	Vegetative/Flowering Time	167_13	77.0954	80.6624	-3.56700000000001	-0.0462673518783223	0.99414566714894	1.04014215454923
Maize	DTA	Vegetative/Flowering Time	167_3	80.1796	86.6373	-6.4577	-0.0805404367195646	1.03391644551731	1.11718852757081
Maize	DTA	Vegetative/Flowering Time	167_5	76.896	NA	NA	NA	0.991574402896734	NA
Maize	DTA	Vegetative/Flowering Time	167_8	77.5453	81.843	-4.29770000000001	-0.0554217986131978	0.999947130474252	1.05536599896324
Maize	DTA	Vegetative/Flowering Time	168_5	76.9933	80.3908	-3.39749999999999	-0.0441272162642723	0.992829087007765	1.03663987084362
Maize	DTA	Vegetative/Flowering Time	169_11	75.9265	78.3669	-2.4404	-0.0321416106366025	0.979072694308402	1.01054166763379
Maize	DTA	Vegetative/Flowering Time	169_6	76.1708	78.4763	-2.30549999999999	-0.0302675040829294	0.982222944342574	1.01195238132081
Maize	DTA	Vegetative/Flowering Time	170_1	78.3531	83.1259	-4.7728	-0.0609139906398088	1.01036371654713	1.07190900251968
Maize	DTA	Vegetative/Flowering Time	170_11	80.9025	87.9794	-7.07689999999999	-0.0874744290967522	1.04323824555703	1.13449491549902
Maize	DTA	Vegetative/Flowering Time	170_12	76.1609	78.5251	-2.3642	-0.0310421751843793	0.982095283780403	1.01258165762727
Maize	DTA	Vegetative/Flowering Time	170_2	78.9408	84.1003	-5.15950000000001	-0.0653591045441649	1.01794211173781	1.08447389663879
Maize	DTA	Vegetative/Flowering Time	170_4	75.8668	78.511	-2.6442	-0.0348531900646923	0.978302862433494	1.01239983803872
Maize	DTA	Vegetative/Flowering Time	170_6	78.9896	83.9741	-4.98450000000001	-0.0631032439713584	1.01857138804427	1.08284654684627
Maize	DTA	Vegetative/Flowering Time	170_7	78.0926	82.4887	-4.39609999999999	-0.0562934260096346	1.00700456741122	1.06369230451815
Maize	DTA	Vegetative/Flowering Time	171_10	76.1826	79.0183	-2.8357	-0.0372224103666717	0.982375105416676	1.0189414747245
Maize	DTA	Vegetative/Flowering Time	171_11	77.2944	81.0659	-3.7715	-0.0487939617876587	0.996711773398633	1.04534528958316
Maize	DTA	Vegetative/Flowering Time	171_13	76.7242	80.0122	-3.28800000000001	-0.0428547967916252	0.989359040817853	1.03175782146606
Maize	DTA	Vegetative/Flowering Time	171_4	79.1818	84.8857	-5.7039	-0.0720354930047057	1.02104980825126	1.094601634571
Maize	DTA	Vegetative/Flowering Time	171_5	76.4706	79.3398	-2.86919999999999	-0.0375203019199534	0.986088867225278	1.02308721924348
Maize	DTA	Vegetative/Flowering Time	171_6	78.6303	83.7071	-5.07679999999999	-0.0645654410577092	1.01393821228791	1.07940358016954
Maize	DTA	Vegetative/Flowering Time	171_8	77.8666	81.8665	-3.9999	-0.0513686227471085	1.00409029599197	1.05566903161082
Maize	DTS	Vegetative/Flowering Time	164_1	82.0045	88.0227	-6.01820000000001	-0.0733886555006129	1.00870017663585	1.08272732640239
Maize	DTS	Vegetative/Flowering Time	164_11	80.8866	86.0884	-5.20179999999999	-0.0643097867879227	0.994949395551138	1.0589343790438
Maize	DTS	Vegetative/Flowering Time	164_14	81.919	86.7305	-4.81150000000001	-0.0587348478374981	1.00764847989845	1.06683256003897
Maize	DTS	Vegetative/Flowering Time	164_2	80.6881	85.3394	-4.65129999999999	-0.0576454272687049	0.992507737043834	1.04972126961322
Maize	DTS	Vegetative/Flowering Time	164_4	82.8089	89.2864	-6.47750000000001	-0.0782222683793651	1.01859473635008	1.09827152718667
Maize	DTS	Vegetative/Flowering Time	164_8	80.2781	85.1175	-4.83940000000001	-0.0602829414248719	0.987464512922954	1.04699177831463
Maize	DTS	Vegetative/Flowering Time	165_4	81.8654	87.5097	-5.6443	-0.0689460993288984	1.00698917059874	1.07641714597797
Maize	DTS	Vegetative/Flowering Time	165_6	81.4807	86.6166	-5.13590000000001	-0.0630321045351845	1.00225715030776	1.06543152777709
Maize	DTS	Vegetative/Flowering Time	165_7	NA	87.3515	NA	NA	NA	1.07447119950011
Maize	DTS	Vegetative/Flowering Time	166_10	NA	91.2901	NA	NA	NA	1.12291813248181
Maize	DTS	Vegetative/Flowering Time	166_12	80.9053	86.2072	-5.3019	-0.0655321715635441	0.995179415773237	1.0603956839842
Maize	DTS	Vegetative/Flowering Time	166_3	79.2935	82.9085	-3.61500000000001	-0.0455901177271783	0.975353394704861	1.01981987079506
Maize	DTS	Vegetative/Flowering Time	166_9	80.439	85.3438	-4.90480000000001	-0.0609753975061849	0.989443670876734	1.04977539201842
Maize	DTS	Vegetative/Flowering Time	167_12	81.4289	86.7855	-5.3566	-0.0657825415792182	1.001619981992	1.06750909010396
Maize	DTS	Vegetative/Flowering Time	167_13	80.3964	85.355	-4.9586	-0.0616768910050699	0.988919667590028	1.04991315814075
Maize	DTS	Vegetative/Flowering Time	167_3	83.6945	90.9107	-7.2162	-0.0862207194021112	1.02948810045118	1.118251305088
Maize	DTS	Vegetative/Flowering Time	167_5	80.4977	NA	NA	NA	0.990165712964284	NA
Maize	DTS	Vegetative/Flowering Time	167_8	80.469	85.8565	-5.3875	-0.0669512483068014	0.989812687275822	1.05608188227885
Maize	DTS	Vegetative/Flowering Time	168_5	81.2862	87.0715	-5.78530000000001	-0.071171982452126	0.999864693987001	1.07102704644194
Maize	DTS	Vegetative/Flowering Time	169_11	79.9605	84.9539	-4.99340000000001	-0.0624483338648459	0.983557859311268	1.04497940888493
Maize	DTS	Vegetative/Flowering Time	169_6	79.4907	82.2434	-2.75269999999999	-0.034629208196682	0.977779062501538	1.01163877722726
Maize	DTS	Vegetative/Flowering Time	170_1	81.7542	88.0244	-6.2702	-0.0766957538572942	1.00562134981279	1.08274823733167
Maize	DTS	Vegetative/Flowering Time	170_11	83.4951	90.6002	-7.10510000000001	-0.085096011622239	1.02703537145191	1.11443198535743
Maize	DTS	Vegetative/Flowering Time	170_12	80.4067	83.9232	-3.51649999999999	-0.0437339176959133	0.989046363220382	1.0323012354669
Maize	DTS	Vegetative/Flowering Time	170_2	81.8443	86.674	-4.8297	-0.0590108290986666	1.00672962906472	1.06613757915402
Maize	DTS	Vegetative/Flowering Time	170_4	78.486	82.4563	-3.97029999999999	-0.0505860917870702	0.965420703296054	1.01425756360613
Maize	DTS	Vegetative/Flowering Time	170_6	83.8992	90.8985	-6.99930000000001	-0.0834251101321587	1.03200602234763	1.11810123841904
Maize	DTS	Vegetative/Flowering Time	170_7	80.9831	85.7559	-4.7728	-0.0589357532621004	0.99613639830154	1.05484444728724
Maize	DTS	Vegetative/Flowering Time	171_10	79.7469	84.0326	-4.28570000000001	-0.0537412739554767	0.980930462549756	1.03364691526891
Maize	DTS	Vegetative/Flowering Time	171_11	81.5181	87.5374	-6.0193	-0.0738400428861811	1.00271719075196	1.07675787111979
Maize	DTS	Vegetative/Flowering Time	171_13	81.5055	87.4526	-5.94710000000001	-0.0729656280864482	1.00256220386434	1.07571478476504
Maize	DTS	Vegetative/Flowering Time	171_4	82.8174	89.9571	-7.13969999999999	-0.0862101442450498	1.01869929099649	1.10652150381563
Maize	DTS	Vegetative/Flowering Time	171_5	81.1938	86.7827	-5.58890000000001	-0.0688340735376348	0.998728123477807	1.06747464857338
Maize	DTS	Vegetative/Flowering Time	171_6	83.1346	90.8966	-7.762	-0.0933666608127061	1.02260102438952	1.11807786738043
Maize	DTS	Vegetative/Flowering Time	171_8	80.0006	83.9368	-3.9362	-0.0492021309840176	0.984051111231383	1.03246852290116
Maize	PLHT	Vegetative/Flowering Time	164_1	223.0004	174.4319	48.5685	0.217795573460855	0.964154278243184	0.754165744308473
Maize	PLHT	Vegetative/Flowering Time	164_11	219.4945	170.6697	48.8248	0.222442020187294	0.948996330167339	0.737899669334588
Maize	PLHT	Vegetative/Flowering Time	164_14	236.1733	208.3674	27.8059	0.117735154651267	1.02110802313274	0.900887712113561
Maize	PLHT	Vegetative/Flowering Time	164_2	226.1542	185.8033	40.3509	0.178422067774996	0.977789902944859	0.803330606611925
Maize	PLHT	Vegetative/Flowering Time	164_4	232.4065	200.6362	31.7703	0.136701426164931	1.00482205981032	0.867461451192263
Maize	PLHT	Vegetative/Flowering Time	164_8	230.6816	196.1566	34.525	0.149665166185773	0.997364361462952	0.848093658556832
Maize	PLHT	Vegetative/Flowering Time	165_4	235.5165	204.4242	31.0923	0.132017501958461	1.01826831284545	0.883839073860138
Maize	PLHT	Vegetative/Flowering Time	165_6	229.1502	194.2735	34.8767	0.152200172637859	0.990743270820507	0.839951973961828
Maize	PLHT	Vegetative/Flowering Time	165_7	NA	172.3304	NA	NA	NA	0.745079795513189
Maize	PLHT	Vegetative/Flowering Time	166_10	NA	197.1299	NA	NA	NA	0.852301773694805
Maize	PLHT	Vegetative/Flowering Time	166_12	224.8955	183.023	41.8725	0.186186473273142	0.972347845486556	0.791309829340675
Maize	PLHT	Vegetative/Flowering Time	166_3	228.6699	193.4975	35.1724	0.153812985443209	0.988666667819614	0.83659689603409
Maize	PLHT	Vegetative/Flowering Time	166_9	227.2322	187.5482	39.684	0.174640741937102	0.982450694189835	0.810874776039901
Maize	PLHT	Vegetative/Flowering Time	167_12	232.6634	200.4147	32.2487	0.138606673847283	1.00593278084078	0.866503783974488
Maize	PLHT	Vegetative/Flowering Time	167_13	230.1285	194.8955	35.233	0.153101419424365	0.994973003728633	0.842641224568855
Maize	PLHT	Vegetative/Flowering Time	167_3	232.5169	196.8694	35.6475	0.153311436717073	1.00529938017529	0.851175487869837
Maize	PLHT	Vegetative/Flowering Time	167_5	235.4602	NA	NA	NA	1.01802489675353	NA
Maize	PLHT	Vegetative/Flowering Time	167_8	229.111	190.1327	38.9783	0.170128453020588	0.990573787502508	0.822049001431961
Maize	PLHT	Vegetative/Flowering Time	168_5	221.1426	170.7355	50.4071	0.227939347733092	0.956121979565154	0.738184159189801
Maize	PLHT	Vegetative/Flowering Time	169_11	235.0238	206.494	28.5298	0.121391110176927	1.01613809777458	0.892787965992653
Maize	PLHT	Vegetative/Flowering Time	169_6	234.9062	207.2554	27.6508	0.117709962529725	1.01562964782058	0.896079920031545
Maize	PLHT	Vegetative/Flowering Time	170_1	242.8002	225.34	17.4602	0.0719118023790754	1.04975978333806	0.974269665253153
Maize	PLHT	Vegetative/Flowering Time	170_11	237.5508	212.1858	25.365	0.106777160927263	1.02706371880988	0.917396770823966
Maize	PLHT	Vegetative/Flowering Time	170_12	238.2534	214.2746	23.9788	0.100644104134506	1.03010144787177	0.926427810483062
Maize	PLHT	Vegetative/Flowering Time	170_2	235.5182	207.7795	27.7387	0.117777309779032	1.0182756628873	0.898345894698977
Maize	PLHT	Vegetative/Flowering Time	170_4	227.8487	192.3352	35.5135	0.15586439597856	0.985116165249694	0.831571629184335
Maize	PLHT	Vegetative/Flowering Time	170_6	234.516	204.0069	30.5091	0.13009389551246	1.01394259703785	0.882034854763173
Maize	PLHT	Vegetative/Flowering Time	170_7	233.2433	199.6847	33.5586	0.143878087816456	1.00844000982311	0.863347589532157
Maize	PLHT	Vegetative/Flowering Time	171_10	225.9381	184.0886	41.8495	0.185225510881078	0.976855582918849	0.795917008515672
Maize	PLHT	Vegetative/Flowering Time	171_11	231.8363	197.3533	34.483	0.148738571138342	1.00235676930207	0.853267655665239
Maize	PLHT	Vegetative/Flowering Time	171_13	235.4688	209.0985	26.3703	0.111990633153946	1.01806207931819	0.904048662465325
Maize	PLHT	Vegetative/Flowering Time	171_4	227.2775	184.9971	42.2804	0.186029853373079	0.982646551187421	0.799844957352463
Maize	PLHT	Vegetative/Flowering Time	171_5	233.9902	206.3615	27.6287	0.118076312597707	1.01166927232856	0.8922150950836
Maize	PLHT	Vegetative/Flowering Time	171_6	222.5942	176.1502	46.444	0.208648742869311	0.962398050595959	0.761594907199236
Maize	PLHT	Vegetative/Flowering Time	171_8	234.8607	207.7154	27.1453	0.115580427036111	1.01543292611219	0.898068754885616
Maize	LFLN	Vegetative/Flowering Time	164_1	108.2359	107.2973	0.938599999999994	0.00867179928286265	1.07996471821971	1.07059948095073
Maize	LFLN	Vegetative/Flowering Time	164_11	104.3869	99.6065	4.7804	0.0457950183404239	1.04155986178642	0.993861608813261
Maize	LFLN	Vegetative/Flowering Time	164_14	101.1225	92.0164	9.1061	0.0900501866547998	1.00898807344118	0.918128509095336
Maize	LFLN	Vegetative/Flowering Time	164_2	97.1429	82.0172	15.1257	0.155705666600441	0.969280106004987	0.818357700976934
Maize	LFLN	Vegetative/Flowering Time	164_4	102.0392	94.2965	7.7427	0.075879661933845	1.01813479515913	0.940879071099373
Maize	LFLN	Vegetative/Flowering Time	164_8	100.5404	92.5464	7.994	0.0795103261972302	1.00317995005074	0.923416784987682
Maize	LFLN	Vegetative/Flowering Time	165_4	99.5566	88.9021	10.6545	0.107019524571952	0.993363712649057	0.887054400394326
Maize	LFLN	Vegetative/Flowering Time	165_6	101.8819	93.0514	8.8305	0.0866738841737345	1.0165652747858	0.928455613903975
Maize	LFLN	Vegetative/Flowering Time	165_7	NA	86.434	NA	NA	NA	0.862427997130362
Maize	LFLN	Vegetative/Flowering Time	166_10	NA	95.3187	NA	NA	NA	0.951078459056272
Maize	LFLN	Vegetative/Flowering Time	166_12	96.1978	82.4909	13.7069	0.142486626513288	0.959850012522238	0.823084222279207
Maize	LFLN	Vegetative/Flowering Time	166_3	98.7597	86.0674	12.6923	0.128516996305173	0.985412340840357	0.858770106673505
Maize	LFLN	Vegetative/Flowering Time	166_9	99.519	88.3238	11.1952	0.112493091771421	0.992988544397072	0.881284192944243
Maize	LFLN	Vegetative/Flowering Time	167_12	95.8305	81.3035	14.527	0.151590568764642	0.956185137550052	0.811236488704542
Maize	LFLN	Vegetative/Flowering Time	167_13	103.7264	98.5325	5.1939	0.0500730768637492	1.03496947267907	0.983145366721977
Maize	LFLN	Vegetative/Flowering Time	167_3	101.2674	93.1469	8.12049999999999	0.0801886885611756	1.01043386811439	0.929408501352502
Maize	LFLN	Vegetative/Flowering Time	167_5	101.0351	NA	NA	NA	1.0081160068129	NA
Maize	LFLN	Vegetative/Flowering Time	167_8	96.3029	82.0726	14.2303	0.147766058966033	0.96089868760957	0.81891047547587
Maize	LFLN	Vegetative/Flowering Time	168_5	101.2798	94.5162	6.7636	0.0667813325065807	1.01055759381451	0.943071211124936
Maize	LFLN	Vegetative/Flowering Time	169_11	100.5612	93.9753	6.5859	0.0654914619157289	1.00338748993481	0.93767417635103
Maize	LFLN	Vegetative/Flowering Time	169_6	100.7112	94.7604	5.9508	0.0590877677954388	1.00488417179114	0.945507809187032
Maize	LFLN	Vegetative/Flowering Time	170_1	94.9374	79.4171	15.5203	0.163479303204006	0.947273893777495	0.792414217679405
Maize	LFLN	Vegetative/Flowering Time	170_11	99.0294	87.3317	11.6977	0.118123506756579	0.988103374818028	0.871385139146512
Maize	LFLN	Vegetative/Flowering Time	170_12	100.0296	90.9908	9.03880000000001	0.0903612530690916	0.998083249436	0.907895196349693
Maize	LFLN	Vegetative/Flowering Time	170_2	98.6588	89.3467	9.3121	0.0943869173353011	0.984405572845003	0.891490565416472
Maize	LFLN	Vegetative/Flowering Time	170_4	96.0891	84.3839	11.7052	0.121816106093199	0.958765417070355	0.841972347306023
Maize	LFLN	Vegetative/Flowering Time	170_6	98.1417	86.2783	11.8634	0.120880318967371	0.9792460115923	0.860874441363497
Maize	LFLN	Vegetative/Flowering Time	170_7	103.2855	97.5732	5.7123	0.0553059238712113	1.03057022580938	0.97357358735683
Maize	LFLN	Vegetative/Flowering Time	171_10	96.5377	83.7261	12.8116	0.132710847679197	0.96324149360867	0.835408898472087
Maize	LFLN	Vegetative/Flowering Time	171_11	102.7624	96.7595	6.0029	0.0584153347917137	1.02535079728242	0.965454587180221
Maize	LFLN	Vegetative/Flowering Time	171_13	104.8802	99.5882	5.292	0.0504575696842684	1.04648194951792	0.993679013626789
Maize	LFLN	Vegetative/Flowering Time	171_4	98.3979	87.9283	10.4696	0.106400644729207	0.981802344202902	0.877337941783067
Maize	LFLN	Vegetative/Flowering Time	171_5	102.4276	96.0097	6.4179	0.0626579164209647	1.02201020337911	0.957973173474407
Maize	LFLN	Vegetative/Flowering Time	171_6	106.0867	102.584	3.50269999999999	0.0330173339353566	1.05852026058229	1.0235707436613
Maize	LFLN	Vegetative/Flowering Time	171_8	95.3364	81.8976	13.4388	0.14096189912772	0.951255067515319	0.817164346643491
Maize	LFWD	Vegetative/Flowering Time	164_1	9.9821	7.9713	2.0108	0.201440578635758	0.933709357578479	0.745622404310248
Maize	LFWD	Vegetative/Flowering Time	164_11	10.589	9.1048	1.4842	0.140164321465672	0.990477793991095	0.851648146069518
Maize	LFWD	Vegetative/Flowering Time	164_14	10.7426	9.2575	1.4851	0.138244000521289	1.00484528753695	0.865931455082875
Maize	LFWD	Vegetative/Flowering Time	164_2	11.2283	10.4028	0.825500000000002	0.0735195888959149	1.05027687357354	0.973060949601527
Maize	LFWD	Vegetative/Flowering Time	164_4	11.3524	10.4082	0.944199999999999	0.083171840315704	1.06188498522094	0.973566056796498
Maize	LFWD	Vegetative/Flowering Time	164_8	10.7552	9.2779	1.4773	0.137356813448378	1.00602387099188	0.867839637819434
Maize	LFWD	Vegetative/Flowering Time	165_4	10.4849	8.5779	1.907	0.181880609257122	0.98074044973248	0.802362779212033
Maize	LFWD	Vegetative/Flowering Time	165_6	10.4415	8.8144	1.6271	0.155830101039123	0.976680884498821	0.82448460358439
Maize	LFWD	Vegetative/Flowering Time	165_7	NA	7.6613	NA	NA	NA	0.716625509784113
Maize	LFWD	Vegetative/Flowering Time	166_10	NA	8.7499	NA	NA	NA	0.818451378755566
Maize	LFWD	Vegetative/Flowering Time	166_12	10.3496	8.6124	1.7372	0.167851897657881	0.968084708347364	0.805589852957683
Maize	LFWD	Vegetative/Flowering Time	166_3	10.6392	8.9389	1.7003	0.159814647717874	0.99517342013694	0.836130130579564
Maize	LFWD	Vegetative/Flowering Time	166_9	10.9814	9.1178	1.8636	0.169705137778425	1.02718225015902	0.852864144872227
Maize	LFWD	Vegetative/Flowering Time	167_12	11.0183	9.6641	1.3542	0.122904622310157	1.03063381599132	0.903964156096831
Maize	LFWD	Vegetative/Flowering Time	167_13	10.7141	9.3317	1.3824	0.129026236454765	1.00217944400793	0.87287200209526
Maize	LFWD	Vegetative/Flowering Time	167_3	11.4269	10.1912	1.2357	0.108139565411441	1.06885359374415	0.953268230628204
Maize	LFWD	Vegetative/Flowering Time	167_5	11.2982	NA	NA	NA	1.05681520559734	NA
Maize	LFWD	Vegetative/Flowering Time	167_8	10.2271	8.2921	1.935	0.189203195431745	0.956626258091069	0.775629513226325
Maize	LFWD	Vegetative/Flowering Time	168_5	12.1294	11.7585	0.370900000000001	0.0305785941596452	1.13456429827515	1.09987091705017
Maize	LFWD	Vegetative/Flowering Time	169_11	10.9094	9.4925	1.4169	0.129878820100097	1.0204474875594	0.887912971901074
Maize	LFWD	Vegetative/Flowering Time	169_6	10.3536	8.9425	1.4111	0.136290758769896	0.968458861825121	0.836466868709545
Maize	LFWD	Vegetative/Flowering Time	170_1	10.6904	9.1101	1.5803	0.147824216119135	0.999962584652224	0.852143899427545
Maize	LFWD	Vegetative/Flowering Time	170_11	10.5312	8.8207	1.7105	0.162422136128836	0.985071276237513	0.825073895311857
Maize	LFWD	Vegetative/Flowering Time	170_12	10.2311	8.9445	1.2866	0.125753829011543	0.957000411568826	0.836653945448423
Maize	LFWD	Vegetative/Flowering Time	170_2	10.712	9.5224	1.1896	0.111053024645258	1.00198301343211	0.890709769147304
Maize	LFWD	Vegetative/Flowering Time	170_4	10.0361	8.0989	1.9372	0.193023186297466	0.938760429528192	0.757557900250683
Maize	LFWD	Vegetative/Flowering Time	170_6	10.3936	8.7641	1.6295	0.15677917179803	0.972200396602686	0.819779623601601
Maize	LFWD	Vegetative/Flowering Time	170_7	10.7229	9.4474	1.2755	0.118951030038516	1.003002581659	0.883694391439368
Maize	LFWD	Vegetative/Flowering Time	171_10	11.0459	10.0906	0.955299999999999	0.0864845779882128	1.03321547498784	0.943858270662626
Maize	LFWD	Vegetative/Flowering Time	171_11	10.8655	9.4439	1.4216	0.130836132713635	1.01634115314102	0.883367007146331
Maize	LFWD	Vegetative/Flowering Time	171_13	10.5303	8.9868	1.5435	0.146577020597704	0.984987091705018	0.840610618475699
Maize	LFWD	Vegetative/Flowering Time	171_4	11.3756	10.4147	0.960900000000001	0.0844702697000598	1.06405507539193	0.974174056197852
Maize	LFWD	Vegetative/Flowering Time	171_5	10.0275	8.2012	1.8263	0.182129144851658	0.937955999551016	0.767126875444307
Maize	LFWD	Vegetative/Flowering Time	171_6	10.6164	9.0207	1.5957	0.15030518819939	0.993040745313728	0.843781569199686
Maize	LFWD	Vegetative/Flowering Time	171_8	11.1927	10.4944	0.6983	0.0623888784654283	1.04694690762151	0.981629064242152
Maize	TILN	Environmental Response	164_1	0.7081	-0.3323	1.0404	1.46928399943511	0.818707365013296	-0.384206266620419
Maize	TILN	Environmental Response	164_11	0.7862	-0.0754	0.8616	1.09590435003816	0.909006821597873	-0.087177708405596
Maize	TILN	Environmental Response	164_14	0.1468	-0.4834	0.6302	4.29291553133515	0.169730604694184	-0.558908544340386
Maize	TILN	Environmental Response	164_2	0.2415	-0.4771	0.7186	2.97556935817805	0.279223031564343	-0.551624465256099
Maize	TILN	Environmental Response	164_4	0.8507	-0.0234	0.8741	1.02750675913953	0.983581916984622	-0.0270551508844953
Maize	TILN	Environmental Response	164_8	0.4613	-0.3937	0.855	1.85345761977021	0.533356457393918	-0.455197132616487
Maize	TILN	Environmental Response	165_4	0.4025	-0.3606	0.7631	1.89590062111801	0.465371719273905	-0.416926812348248
Maize	TILN	Environmental Response	165_6	0.8552	0.1538	0.7014	0.820159027128157	0.988784830616256	0.177824025898948
Maize	TILN	Environmental Response	165_7	NA	-0.2498	NA	NA	NA	-0.288819516707134
Maize	TILN	Environmental Response	166_10	NA	-0.3539	NA	NA	NA	-0.40918025205226
Maize	TILN	Environmental Response	166_12	0.1847	-0.44	0.6247	3.38224147265836	0.213550699502833	-0.508729332870852
Maize	TILN	Environmental Response	166_3	0.4385	-0.3322	0.7707	1.757582668187	0.506995028326974	-0.384090646317493
Maize	TILN	Environmental Response	166_9	0.4354	-0.4133	0.8487	1.94924207625172	0.503410798936293	-0.477858711989825
Maize	TILN	Environmental Response	167_12	-0.0661	-0.4693	0.4032	-6.09984871406959	-0.076425020233553	-0.542606081627934
Maize	TILN	Environmental Response	167_13	1.7487	0.6319	1.1168	0.638645851203751	2.02185223725286	0.730604694184299
Maize	TILN	Environmental Response	167_3	0.5248	-0.1609	0.6857	1.30659298780488	0.606775349751416	-0.186033067406637
Maize	TILN	Environmental Response	167_5	0.6509	NA	NA	NA	0.752572551740086	NA
Maize	TILN	Environmental Response	167_8	0.6376	-0.0956	0.7332	1.14993726474279	0.737195051451035	-0.110533009596485
Maize	TILN	Environmental Response	168_5	1.8818	0.616	1.2658	0.672653842066107	2.17574286044629	0.712221066019193
Maize	TILN	Environmental Response	169_11	-0.0989	-0.5824	0.4835	-4.88877654196158	-0.114348479593017	-0.673372644236328
Maize	TILN	Environmental Response	169_6	0.438	-0.1636	0.6016	1.37351598173516	0.506416926812348	-0.189154815585617
Maize	TILN	Environmental Response	170_1	0.473	-0.4156	0.8886	1.87864693446089	0.546884032836166	-0.480517978957105
Maize	TILN	Environmental Response	170_11	0.2817	-0.4288	0.7105	2.52218672346468	0.325702393340271	-0.49577985894323
Maize	TILN	Environmental Response	170_12	1.2564	0.2782	0.9782	0.77857370264247	1.45265348595213	0.321655682737889
Maize	TILN	Environmental Response	170_2	1.9075	1.0048	0.9027	0.473237221494102	2.20545727829807	1.16175280379235
Maize	TILN	Environmental Response	170_4	1.5105	0.5709	0.9396	0.622045680238332	1.74644467568505	0.660076309399931
Maize	TILN	Environmental Response	170_6	0.6478	-0.269	0.9168	1.41525162087064	0.748988322349405	-0.311018614868771
Maize	TILN	Environmental Response	170_7	1.5808	0.065	1.5158	0.958881578947368	1.82772574864146	0.0751531969013759
Maize	TILN	Environmental Response	171_10	0.2675	-0.3719	0.6394	2.39028037383178	0.309284310324893	-0.429991906578795
Maize	TILN	Environmental Response	171_11	2.1582	1.1766	0.9816	0.454823463997776	2.49531737773153	1.36038848421783
Maize	TILN	Environmental Response	171_13	5.1346	4.0875	1.0471	0.203930199041795	5.93664007399699	4.72597988206729
Maize	TILN	Environmental Response	171_4	1.458	0.1759	1.2821	0.879355281207133	1.68574401664932	0.203376112845416
Maize	TILN	Environmental Response	171_5	0.7302	-0.3286	1.0588	1.45001369487812	0.844259451959764	-0.379928315412186
Maize	TILN	Environmental Response	171_6	0.5997	-0.2711	0.8708	1.45205936301484	0.693374956642386	-0.3134466412302
Maize	TILN	Environmental Response	171_8	3.1329	1.6229	1.51	0.481981550639982	3.62226847034339	1.87640189617297
Maize	PROL	Environmental Response	164_1	1.4305	1.3353	0.0952000000000002	0.0665501572876618	0.998185751168795	0.931756332426209
Maize	PROL	Environmental Response	164_11	1.4322	1.3697	0.0625	0.0436391565423824	0.999371990789198	0.955760240039076
Maize	PROL	Environmental Response	164_14	1.4252	1.3365	0.0887	0.0622368790345215	0.994487474705185	0.932593678040611
Maize	PROL	Environmental Response	164_2	1.42	1.3818	0.0382	0.0269014084507042	0.990858977042774	0.9642034749843
Maize	PROL	Environmental Response	164_4	1.44	1.4057	0.0343	0.0238194444444444	1.00481473728281	0.980880608471146
Maize	PROL	Environmental Response	164_8	1.5085	1.5128	-0.00429999999999997	-0.00285051375538613	1.05261321610495	1.05561370455656
Maize	PROL	Environmental Response	165_4	1.4623	1.4511	0.0111999999999999	0.00765916706558153	1.02037540995046	1.01256018421604
Maize	PROL	Environmental Response	165_6	1.4325	1.3844	0.0481	0.0335776614310646	0.999581327192799	0.966017723815505
Maize	PROL	Environmental Response	165_7	NA	1.3714	NA	NA	NA	0.956946479659479
Maize	PROL	Environmental Response	166_10	NA	1.3058	NA	NA	NA	0.911171586072151
Maize	PROL	Environmental Response	166_12	1.4117	1.3661	0.0455999999999999	0.0323014804845221	0.985067336543158	0.953248203195869
Maize	PROL	Environmental Response	166_3	1.4339	1.4088	0.0250999999999999	0.0175047074412441	1.0005582304096	0.983043751308353
Maize	PROL	Environmental Response	166_9	1.4648	1.5158	-0.0509999999999999	-0.034817039868924	1.02211987998046	1.05770706859256
Maize	PROL	Environmental Response	167_12	1.4396	1.3623	0.0772999999999999	0.0536954709641567	1.00453562207801	0.950596608750262
Maize	PROL	Environmental Response	167_13	1.4399	1.4098	0.0301	0.0209042294603792	1.00474495848161	0.983741539320354
Maize	PROL	Environmental Response	167_3	1.4089	1.3086	0.1003	0.0711902902973952	0.983113530109553	0.913125392505757
Maize	PROL	Environmental Response	167_5	1.4219	NA	NA	NA	0.992184774265578	NA
Maize	PROL	Environmental Response	167_8	1.4443	1.3769	0.0673999999999999	0.0466662050820466	1.00781522573442	0.96078431372549
Maize	PROL	Environmental Response	168_5	1.4351	1.3729	0.0622	0.0433419273918194	1.001395576024	0.957993161677482
Maize	PROL	Environmental Response	169_11	1.4113	1.3195	0.0918000000000001	0.0650464111103239	0.984788221338357	0.920731281836578
Maize	PROL	Environmental Response	169_6	1.418	1.3183	0.0996999999999999	0.0703102961918194	0.98946340101877	0.919893936222176
Maize	PROL	Environmental Response	170_1	1.4148	1.3153	0.0995000000000001	0.0703279615493357	0.987230479380364	0.91780057218617
Maize	PROL	Environmental Response	170_11	1.4206	1.3601	0.0605	0.0425876390257638	0.991277649849976	0.949061475123857
Maize	PROL	Environmental Response	170_12	1.4181	1.3197	0.0983999999999998	0.0693886185741484	0.989533179819971	0.920870839438979
Maize	PROL	Environmental Response	170_2	1.4417	1.3619	0.0797999999999999	0.0553513213567315	1.00600097690322	0.950317493545461
Maize	PROL	Environmental Response	170_4	1.4283	1.3821	0.0461999999999998	0.0323461457676957	0.99665061754239	0.9644128113879
Maize	PROL	Environmental Response	170_6	1.4247	1.3622	0.0625	0.043868884677476	0.994138580699184	0.950526829949061
Maize	PROL	Environmental Response	170_7	1.4117	1.3607	0.0509999999999999	0.0361266558050577	0.985067336543158	0.949480147931059
Maize	PROL	Environmental Response	171_10	1.4814	1.4603	0.0211000000000001	0.014243283380586	1.03370316097969	1.01897983392645
Maize	PROL	Environmental Response	171_11	1.4213	1.3289	0.0924	0.065010905509041	0.991766101458377	0.927290489149396
Maize	PROL	Environmental Response	171_13	1.4384	1.377	0.0613999999999999	0.0426863181312569	1.00369827646361	0.96085409252669
Maize	PROL	Environmental Response	171_4	1.4308	1.3747	0.0561	0.039208834218619	0.998395087572395	0.959249180099086
Maize	PROL	Environmental Response	171_5	1.4247	1.3312	0.0935000000000001	0.0656278514775041	0.994138580699184	0.928895401577001
Maize	PROL	Environmental Response	171_6	1.4662	1.431	0.0351999999999999	0.0240076387941617	1.02309678319726	0.998534645174796
Maize	PROL	Environmental Response	171_8	1.4169	1.3878	0.0291000000000001	0.020537793775143	0.988695834205568	0.968390203056311
Maize	LBNN	Environmental Response	164_1	12.3812	10.8903	1.4909	0.12041643782509	0.938310900933673	0.825322844670789
Maize	LBNN	Environmental Response	164_11	12.7634	11.3186	1.4448	0.113198677468386	0.967275979143931	0.8577816175579
Maize	LBNN	Environmental Response	164_14	12.9256	11.1527	1.7729	0.1371619112459	0.979568327876804	0.845208863829271
Maize	LBNN	Environmental Response	164_2	11.9846	9.8722	2.1124	0.176259533067437	0.908254516793986	0.748165999757488
Maize	LBNN	Environmental Response	164_4	13.3442	12.2693	1.0749	0.0805518502420528	1.01129198496423	0.929830544440403
Maize	LBNN	Environmental Response	164_8	13.5863	12.9422	0.6441	0.0474080507570126	1.02963956590275	0.980826361101006
Maize	LBNN	Environmental Response	165_4	13.4713	12.1834	1.2879	0.0956032454180368	1.02092427549412	0.923320601430823
Maize	LBNN	Environmental Response	165_6	12.7034	11.2379	1.4655	0.115362816253916	0.962728871104644	0.851665757245059
Maize	LBNN	Environmental Response	165_7	NA	11.6375	NA	NA	NA	0.88194949678671
Maize	LBNN	Environmental Response	166_10	NA	15.0482	NA	NA	NA	1.14042985327998
Maize	LBNN	Environmental Response	166_12	12.5553	10.7685	1.7868	0.14231440108958	0.951505092761004	0.816092215351037
Maize	LBNN	Environmental Response	166_3	13.5417	12.337	1.2047	0.0889622425544799	1.02625954892688	0.934961198011398
Maize	LBNN	Environmental Response	166_9	13.2171	11.7504	1.4667	0.110969879928275	1.00165969443434	0.890505638413969
Maize	LBNN	Environmental Response	167_12	13.6152	12.7466	0.868599999999999	0.0637963452611786	1.03182975627501	0.966002788892931
Maize	LBNN	Environmental Response	167_13	13.0356	11.9081	1.1275	0.0864939089876953	0.987904692615497	0.902456954043895
Maize	LBNN	Environmental Response	167_3	12.9352	11.4977	1.4375	0.111130867709815	0.98029586516309	0.871354735055172
Maize	LBNN	Environmental Response	167_5	13.7266	NA	NA	NA	1.04027222020129	NA
Maize	LBNN	Environmental Response	167_8	12.6267	11.1052	1.5215	0.120498625927598	0.956916151327756	0.841609069964836
Maize	LBNN	Environmental Response	168_5	13.072	11.7873	1.2847	0.0982787637698898	0.990663271492664	0.89330210985813
Maize	LBNN	Environmental Response	169_11	13.0555	11.7592	1.2963	0.0992914863467504	0.98941281678186	0.891172547593064
Maize	LBNN	Environmental Response	169_6	12.9636	11.8686	1.095	0.0844672776080718	0.982448162968352	0.899463441251364
Maize	LBNN	Environmental Response	170_1	12.9799	11.7207	1.2592	0.0970115332167428	0.983683460652358	0.888254819934522
Maize	LBNN	Environmental Response	170_11	12.5545	11.0906	1.4639	0.116603608267952	0.951444464653814	0.840502607008609
Maize	LBNN	Environmental Response	170_12	12.688	11.3823	1.3057	0.102908259773014	0.961561780041227	0.862609130592943
Maize	LBNN	Environmental Response	170_2	13.2356	12.3166	0.919	0.0694339508598024	1.00306171941312	0.93341518127804
Maize	LBNN	Environmental Response	170_4	11.6535	9.2914	2.3621	0.202694469472691	0.88316205893052	0.704149993937189
Maize	LBNN	Environmental Response	170_6	12.6832	11.2668	1.4164	0.111675286993819	0.961198011398084	0.853855947617315
Maize	LBNN	Environmental Response	170_7	14.5193	14.3492	0.1701	0.0117154408270371	1.10034709591367	1.08745604462229
Maize	LBNN	Environmental Response	171_10	12.5477	10.7709	1.7768	0.141603640507822	0.950929125742694	0.816274099672608
Maize	LBNN	Environmental Response	171_11	13.8282	13.3579	0.4703	0.0340102110180645	1.04797198981448	1.01233024129987
Maize	LBNN	Environmental Response	171_13	13.3104	12.5021	0.808299999999999	0.0607269503546099	1.00873044743543	0.947473323632836
Maize	LBNN	Environmental Response	171_4	13.9493	13.2758	0.673499999999999	0.0482819926447921	1.05714956954044	1.00610828179944
Maize	LBNN	Environmental Response	171_5	13.8924	13.8167	0.0756999999999994	0.00544902248711522	1.05283739541652	1.04710046077361
Maize	LBNN	Environmental Response	171_6	14.4563	14.4109	0.0454000000000008	0.00314049929788402	1.09557263247241	1.09213198738935
Maize	LBNN	Environmental Response	171_8	12.7181	11.2106	1.5075	0.118531856173485	0.963842912574269	0.849596823087183
Maize	LBLN	Environmental Response	164_1	84.4833	38.5945	45.8888	0.543170070297917	0.82782370630652	0.378174645557725
Maize	LBLN	Environmental Response	164_11	102.5965	64.0403	38.5562	0.375804242834795	1.00530891766866	0.627509561049124
Maize	LBLN	Environmental Response	164_14	92.4672	47.4262	45.041	0.4871024536268	0.906055282118315	0.464713531076962
Maize	LBLN	Environmental Response	164_2	84.5869	39.8974	44.6895	0.528326490272134	0.828838848186316	0.390941328522841
Maize	LBLN	Environmental Response	164_4	103.2409	65.7823	37.4586	0.3628271353698	1.01162317855033	0.64457883860322
Maize	LBLN	Environmental Response	164_8	125.8926	90.2699	35.6227	0.282961031863668	1.2335796391543	0.884524671573186
Maize	LBLN	Environmental Response	165_4	101.5403	63.9628	37.5775	0.37007473879829	0.994959565801477	0.626750164372636
Maize	LBLN	Environmental Response	165_6	95.66	55.3097	40.3503	0.421809533765419	0.93734046545627	0.5419613207427
Maize	LBLN	Environmental Response	165_7	NA	43.4314	NA	NA	NA	0.425569816970703
Maize	LBLN	Environmental Response	166_10	NA	74.6542	NA	NA	NA	0.731511630527551
Maize	LBLN	Environmental Response	166_12	90.1593	43.0031	47.1562	0.523032011118099	0.883440939025836	0.421373047983091
Maize	LBLN	Environmental Response	166_3	121.5067	95.4908	26.0159	0.214110826810373	1.19060366646514	0.935682531034827
Maize	LBLN	Environmental Response	166_9	116.6103	68.5039	48.1064	0.412539887128324	1.14262547437796	0.671246890148126
Maize	LBLN	Environmental Response	167_12	96.9174	61.5485	35.3689	0.364938597197201	0.949661309082286	0.603093243133339
Maize	LBLN	Environmental Response	167_13	86.5865	46.2356	40.3509	0.466018374688895	0.848432262306391	0.453047238392744
Maize	LBLN	Environmental Response	167_3	95.3852	61.9653	33.4199	0.350367771939462	0.934647791821445	0.607177327452827
Maize	LBLN	Environmental Response	167_5	116.3925	NA	NA	NA	1.14049132475035	NA
Maize	LBLN	Environmental Response	167_8	105.3686	63.6199	41.7487	0.396215760672534	1.03247180188664	0.62339020152918
Maize	LBLN	Environmental Response	168_5	95.4075	55.3569	40.0506	0.419784608128292	0.934866302090938	0.542423817815348
Maize	LBLN	Environmental Response	169_11	105.367	68.8579	36.5091	0.346494633044502	1.03245612401977	0.674715618192989
Maize	LBLN	Environmental Response	169_6	120.1119	90.0258	30.0861	0.250483923741111	1.17693648602171	0.882132817008918
Maize	LBLN	Environmental Response	170_1	112.8077	73.955	38.8527	0.344415319167043	1.10536506402939	0.724660402705608
Maize	LBLN	Environmental Response	170_11	93.4789	50.6243	42.8546	0.458441423679568	0.915968593313194	0.496050647348922
Maize	LBLN	Environmental Response	170_12	88.9994	49.9283	39.0711	0.439004083173594	0.872075465412176	0.489230775260718
Maize	LBLN	Environmental Response	170_2	96.1502	63.4226	32.7276	0.340379947207598	0.942143771918393	0.621456924570843
Maize	LBLN	Environmental Response	170_4	95.8039	51.8409	43.963	0.458885285463327	0.93875049360784	0.507971705369767
Maize	LBLN	Environmental Response	170_6	93.266	52.8792	40.3868	0.433028113138764	0.91388245715288	0.518145661101351
Maize	LBLN	Environmental Response	170_7	109.4799	72.2474	37.2325	0.340085257659169	1.07275706067432	0.707928199289205
Maize	LBLN	Environmental Response	171_10	113.86	77.4051	36.4549	0.320173019497629	1.11567620109608	0.758466783009504
Maize	LBLN	Environmental Response	171_11	111.2079	71.4151	39.7928	0.357823499949194	1.08968915689331	0.699772768917061
Maize	LBLN	Environmental Response	171_13	94.8199	59.4037	35.4162	0.373510201972371	0.929108605483138	0.582077062594863
Maize	LBLN	Environmental Response	171_4	99.5654	53.8043	45.7611	0.459608458360033	0.975608178751199	0.527210407751921
Maize	LBLN	Environmental Response	171_5	110.1998	88.3346	21.8652	0.19841415320173	1.07981112089889	0.865561311727926
Maize	LBLN	Environmental Response	171_6	124.837	100.8634	23.9736	0.192039219141761	1.22323616648719	0.988326848249027
Maize	LBLN	Environmental Response	171_8	98.5212	65.5635	32.9577	0.334523940025091	0.965376410885535	0.642434890308825
Maize	LBIL	Environmental Response	164_1	7.1033	3.9055	3.1978	0.450185125223488	0.893687958431363	0.491362932954217
Maize	LBIL	Environmental Response	164_11	8.2639	5.8225	2.4414	0.295429518750227	1.03970660392788	0.732546582288036
Maize	LBIL	Environmental Response	164_14	7.305	4.4721	2.8329	0.387802874743326	0.919064454034196	0.562648616685329
Maize	LBIL	Environmental Response	164_2	7.2589	4.3594	2.8995	0.399440686605408	0.913264471648025	0.548469484040612
Maize	LBIL	Environmental Response	164_4	8.0108	5.5824	2.4284	0.303140759974035	1.00786331668407	0.70233886491451
Maize	LBIL	Environmental Response	164_8	9.5081	7.2622	2.2459	0.236209126954912	1.19624322182102	0.913679654768944
Maize	LBIL	Environmental Response	165_4	7.7408	5.4187	2.3221	0.299981914014055	0.973893788608885	0.681743265855592
Maize	LBIL	Environmental Response	165_6	7.6909	5.0513	2.6396	0.343210807577787	0.967615716568323	0.63551954505995
Maize	LBIL	Environmental Response	165_7	NA	3.9966	NA	NA	NA	0.502824503352918
Maize	LBIL	Environmental Response	166_10	NA	4.7737	NA	NA	NA	0.600593837675981
Maize	LBIL	Environmental Response	166_12	7.3667	4.2982	3.0685	0.416536576757571	0.926827120264711	0.54076972434357
Maize	LBIL	Environmental Response	166_3	9.3741	7.9127	1.4614	0.155897632839419	1.17938427085037	0.995521054816753
Maize	LBIL	Environmental Response	166_9	8.8796	6.099	2.7806	0.313144736249381	1.117169709246	0.767333895298366
Maize	LBIL	Environmental Response	167_12	7.3832	4.9892	2.394	0.324249647849171	0.928903035869305	0.627706553602657
Maize	LBIL	Environmental Response	167_13	6.7899	3.9202	2.8697	0.422642454233494	0.854258143250758	0.49321238503831
Maize	LBIL	Environmental Response	167_3	7.6182	5.394	2.2242	0.291958730408758	0.958469106601412	0.678635683102047
Maize	LBIL	Environmental Response	167_5	8.7137	NA	NA	NA	1.0962973214398	NA
Maize	LBIL	Environmental Response	167_8	8.3759	5.7468	2.6291	0.313888656741365	1.05379766742574	0.72302253312029
Maize	LBIL	Environmental Response	168_5	7.6482	5.0169	2.6313	0.344041735310269	0.962243498609766	0.631191575557037
Maize	LBIL	Environmental Response	169_11	8.2817	5.9519	2.3298	0.281319052851468	1.04194607651951	0.748826793150737
Maize	LBIL	Environmental Response	169_6	9.6334	7.8329	1.8005	0.186901820748645	1.21200759910924	0.985481172074532
Maize	LBIL	Environmental Response	170_1	8.9011	6.5984	2.3027	0.258698363123659	1.11987469018532	0.830164940930765
Maize	LBIL	Environmental Response	170_11	7.5414	4.659	2.8824	0.382210199697669	0.948806663060025	0.586163078897374
Maize	LBIL	Environmental Response	170_12	7.2891	4.6077	2.6814	0.367864345392435	0.917064026269768	0.579708868563089
Maize	LBIL	Environmental Response	170_2	7.6046	5.252	2.3526	0.309365384109618	0.956758048890958	0.660770227595838
Maize	LBIL	Environmental Response	170_4	8.4354	6.028	2.4074	0.285392512506817	1.06128354490897	0.758401167545261
Maize	LBIL	Environmental Response	170_6	7.5526	4.8722	2.6804	0.354897651140005	0.950215769409811	0.612986424770077
Maize	LBIL	Environmental Response	170_7	7.7209	5.0155	2.7054	0.350399564817573	0.971390108576677	0.631015437263314
Maize	LBIL	Environmental Response	171_10	9.3891	7.4643	1.9248	0.205003674473592	1.18127146685455	0.939106475598556
Maize	LBIL	Environmental Response	171_11	8.1611	5.428	2.7331	0.334893580522234	1.02677302064592	0.682913327378182
Maize	LBIL	Environmental Response	171_13	7.3178	4.7303	2.5875	0.353589876738911	0.920674861291094	0.595133550570562
Maize	LBIL	Environmental Response	171_4	7.1953	4.0733	3.122	0.433894347699193	0.905262760590315	0.51247436558761
Maize	LBIL	Environmental Response	171_5	8.2176	6.3203	1.8973	0.230882496105919	1.03388145892832	0.795176327013324
Maize	LBIL	Environmental Response	171_6	8.8787	7.0216	1.8571	0.209163503666077	1.11705647748575	0.883409030861945
Maize	LBIL	Environmental Response	171_8	8.0075	5.9481	2.0594	0.257183890103028	1.00744813356315	0.748348703496345
Maize	EL	Reproductive	164_1	163.8878	107.0262	56.8616	0.346954440782047	0.973323949768232	0.635624883076622
Maize	EL	Reproductive	164_11	170.6498	124.217	46.4328	0.272094078047557	1.01348323281635	0.737720446966525
Maize	EL	Reproductive	164_14	172.5547	134.4376	38.1171	0.220898648370633	1.02479636772885	0.798420235242414
Maize	EL	Reproductive	164_2	172.3767	123.3996	48.9771	0.284128307364046	1.02373923191362	0.732865936767837
Maize	EL	Reproductive	164_4	164.3028	118.7176	45.5852	0.277446276022076	0.975788620348677	0.705059701448217
Maize	EL	Reproductive	164_8	170.9305	118.9981	51.9324	0.303821728714302	1.01515030036317	0.706725581201987
Maize	EL	Reproductive	165_4	172.3882	133.0456	39.3426	0.228220957118875	1.02380753001405	0.790153195608729
Maize	EL	Reproductive	165_6	160.3888	111.9973	48.3915	0.30171371068304	0.952543510344193	0.665148073251197
Maize	EL	Reproductive	165_7	NA	114.8407	NA	NA	NA	0.682034927054659
Maize	EL	Reproductive	166_10	NA	114.2729	NA	NA	NA	0.678662782583391
Maize	EL	Reproductive	166_12	167.4382	123.7349	43.7033	0.261011525446403	0.994409652006331	0.734857271817531
Maize	EL	Reproductive	166_3	171.8451	132.426	39.4191	0.229387395974631	1.02058207798455	0.786473412737299
Maize	EL	Reproductive	166_9	180.8145	134.7958	46.0187	0.254507796664537	1.07385103293453	0.800547572596427
Maize	EL	Reproductive	167_12	156.6394	101.9301	54.7093	0.349269085555741	0.930275954020531	0.605359322245285
Maize	EL	Reproductive	167_13	173.9727	131.921	42.0517	0.241714360931342	1.03321782045914	0.783474235283986
Maize	EL	Reproductive	167_3	172.9003	127.9409	44.9594	0.260030780744741	1.02684887412066	0.759836559676208
Maize	EL	Reproductive	167_5	166.0085	NA	NA	NA	0.985918713382567	NA
Maize	EL	Reproductive	167_8	158.932	100.2875	58.6445	0.368991140865276	0.943891625762043	0.595603977918927
Maize	EL	Reproductive	168_5	173.611	112.3185	61.2925	0.353045025948817	1.03106969672674	0.667055668890809
Maize	EL	Reproductive	169_11	176.317	134.5295	41.7875	0.237002104164658	1.04714053670429	0.798966026149264
Maize	EL	Reproductive	169_6	169.7904	136.0565	33.7339	0.198679666223768	1.00837928607699	0.80803482609225
Maize	EL	Reproductive	170_1	176.4703	140.8906	35.5797	0.201618629310428	1.04805098007774	0.836744378027016
Maize	EL	Reproductive	170_11	166.9741	113.2313	53.7428	0.321863091341711	0.991653378231911	0.672476756374737
Maize	EL	Reproductive	170_12	153.8392	94.5194	59.3198	0.385596128945028	0.913645663516046	0.561347432436846
Maize	EL	Reproductive	170_2	159.1036	121.7966	37.307	0.2344824378581	0.944910752199644	0.723345775465541
Maize	EL	Reproductive	170_4	175.6543	127.1493	48.505	0.276138984357343	1.04320478443041	0.755135274781075
Maize	EL	Reproductive	170_6	169.5782	133.321	36.2572	0.213808142791939	1.00711903765007	0.791788786639704
Maize	EL	Reproductive	170_7	177.7181	140.6004	37.1177	0.208857173242343	1.05546162092179	0.835020890310281
Maize	EL	Reproductive	171_10	171.8343	137.5923	34.242	0.199273369752139	1.02051793715981	0.817155888929472
Maize	EL	Reproductive	171_11	173.4298	133.4442	39.9856	0.23055783954084	1.0299935562227	0.792520467159007
Maize	EL	Reproductive	171_13	149.655	93.2356	56.4194	0.376996425111089	0.888795845099908	0.553722988843654
Maize	EL	Reproductive	171_4	165.7888	115.3729	50.4159	0.304097140458222	0.984613922716245	0.685195644362883
Maize	EL	Reproductive	171_5	170.1291	128.9714	41.1577	0.241920400448836	1.01039081360854	0.765956663370541
Maize	EL	Reproductive	171_6	172.1039	121.9729	50.131	0.291283346861983	1.02211908219231	0.724392815039836
Maize	EL	Reproductive	171_8	169.4891	124.0729	45.4162	0.267959414499222	1.00658987584593	0.736864642073412
Maize	CUPR	Reproductive	164_1	29.9863	17.2874	12.6989	0.423490060460944	0.932134475201666	0.537384789940782
Maize	CUPR	Reproductive	164_11	32.453	21.5536	10.8994	0.335851847286846	1.00881269525482	0.670001087987068
Maize	CUPR	Reproductive	164_14	32.6967	22.8869	9.8098	0.300024161459719	1.01638819378604	0.711447178227825
Maize	CUPR	Reproductive	164_2	34.897	25.0707	9.8263	0.281580078516778	1.0847852779807	0.779331354233047
Maize	CUPR	Reproductive	164_4	31.4017	20.7176	10.6841	0.340239541171338	0.976132672251667	0.644013739722408
Maize	CUPR	Reproductive	164_8	31.8364	19.4158	12.4206	0.390138332223493	0.989645471642394	0.603546837843299
Maize	CUPR	Reproductive	165_4	34.3633	24.6044	9.7589	0.283991933254373	1.06819502945336	0.764836257946191
Maize	CUPR	Reproductive	165_6	31.6131	20.7832	10.8299	0.342576337024841	0.982704114145386	0.646052938342219
Maize	CUPR	Reproductive	165_7	NA	21.0879	NA	NA	NA	0.655524642907102
Maize	CUPR	Reproductive	166_10	NA	18.9349	NA	NA	NA	0.588597895522156
Maize	CUPR	Reproductive	166_12	31.9692	21.6932	10.276	0.321434380591319	0.993773605433718	0.674340602123129
Maize	CUPR	Reproductive	166_3	31.196	20.635	10.561	0.338536991922041	0.969738416823389	0.641446090240756
Maize	CUPR	Reproductive	166_9	35.0389	24.09	10.9489	0.312478416845278	1.08919628840983	0.748845956573773
Maize	CUPR	Reproductive	167_12	31.9374	21.4766	10.4608	0.327540751595308	0.992785091468627	0.667607516436376
Maize	CUPR	Reproductive	167_13	29.3062	17.5633	11.7429	0.400696780885956	0.910993332193537	0.545961236575017
Maize	CUPR	Reproductive	167_3	31.5804	20.9945	10.5859	0.335204747248293	0.981687623369962	0.652621271701456
Maize	CUPR	Reproductive	167_5	31.6811	NA	NA	NA	0.984817917592751	NA
Maize	CUPR	Reproductive	167_8	32.9953	21.9237	11.0716	0.335550820874488	1.02567027774756	0.681505774102799
Maize	CUPR	Reproductive	168_5	32.6588	20.5727	12.0861	0.370071772386003	1.01521005921758	0.639509473258832
Maize	CUPR	Reproductive	169_11	33.2764	22.8636	10.4128	0.312918464737772	1.03440836817482	0.710722889693654
Maize	CUPR	Reproductive	169_6	32.1959	22.9284	9.2675	0.287847210359083	1.00082065310309	0.712737220037613
Maize	CUPR	Reproductive	170_1	31.6482	20.7928	10.8554	0.343002129662982	0.983795209748364	0.646351357652435
Maize	CUPR	Reproductive	170_11	30.0087	17.8178	12.1909	0.406245522131915	0.932830786925504	0.553872456830227
Maize	CUPR	Reproductive	170_12	30.2272	18.8802	11.347	0.375390376879102	0.939622934767404	0.58689752716082
Maize	CUPR	Reproductive	170_2	32.0928	21.2361	10.8567	0.338290831588394	0.997615754052752	0.660131491008564
Maize	CUPR	Reproductive	170_4	32.887	23.0136	9.8734	0.300221972207863	1.02230373490418	0.715385691415782
Maize	CUPR	Reproductive	170_6	30.8666	19.9506	10.916	0.353650871816138	0.959498904241595	0.620171280249926
Maize	CUPR	Reproductive	170_7	31.2661	21.0156	10.2505	0.327847093177595	0.971917499494863	0.653277172477036
Maize	CUPR	Reproductive	171_10	33.5387	24.3074	9.2313	0.275243226481647	1.04256205411959	0.755603910536378
Maize	CUPR	Reproductive	171_11	31.2032	20.0419	11.1613	0.357697287457697	0.969962231306051	0.623009372231461
Maize	CUPR	Reproductive	171_13	29.393	17.5531	11.8399	0.402813595073657	0.913691540123409	0.545644166057912
Maize	CUPR	Reproductive	171_4	34.4664	23.7137	10.7527	0.311976301557459	1.07139992850371	0.737148541320195
Maize	CUPR	Reproductive	171_5	32.0926	22.0177	10.0749	0.313932183743293	0.997609536983789	0.684427796515333
Maize	CUPR	Reproductive	171_6	36.9013	27.1859	9.7154	0.263280697428004	1.14708963459177	0.845083075584016
Maize	CUPR	Reproductive	171_8	30.8286	19.9087	10.9199	0.354213295446436	0.958317661138656	0.618868804302212
Maize	ED	Reproductive	164_1	25.0284	21.3031	3.7253	0.148842914449186	0.980594506282396	0.834639962074464
Maize	ED	Reproductive	164_11	25.6755	22.7461	2.9294	0.114093201690327	1.00594741358032	0.891175652432837
Maize	ED	Reproductive	164_14	26.2856	24.5122	1.7734	0.0674665976808594	1.02985068779213	0.960370165767502
Maize	ED	Reproductive	164_2	25.4093	22.4611	2.9482	0.116028383308474	0.995517891214832	0.880009559742514
Maize	ED	Reproductive	164_4	24.8276	21.317	3.5106	0.141399088111618	0.972727308344793	0.835184553963571
Maize	ED	Reproductive	164_8	26.3787	21.6426	4.7361	0.179542585495115	1.03349827807097	0.847941325121358
Maize	ED	Reproductive	165_4	27.5334	24.8356	2.6978	0.0979828136009356	1.07873858413945	0.973040742525574
Maize	ED	Reproductive	165_6	26.6269	23.8102	2.8167	0.105784000390582	1.0432225735297	0.93286631640397
Maize	ED	Reproductive	165_7	NA	20.4787	NA	NA	NA	0.802340569744982
Maize	ED	Reproductive	166_10	NA	22.2501	NA	NA	NA	0.871742733224415
Maize	ED	Reproductive	166_12	25.7259	22.4632	3.2627	0.126825494929235	1.00792204891924	0.880091836214969
Maize	ED	Reproductive	166_3	25.3812	21.7069	3.6743	0.144764628937954	0.994416953654838	0.850460552349385
Maize	ED	Reproductive	166_9	23.8879	20.3582	3.5297	0.147761000339084	0.935910545884805	0.797619467396968
Maize	ED	Reproductive	167_12	25.6285	22.4071	3.2214	0.12569600249722	1.00410598776823	0.877893879022242
Maize	ED	Reproductive	167_13	26.5014	23.7777	2.7237	0.102775702415721	1.0383055748187	0.931592990044547
Maize	ED	Reproductive	167_3	26.9275	24.6897	2.2378	0.083104632810324	1.05499986287255	0.967324486653581
Maize	ED	Reproductive	167_5	26.3506	NA	NA	NA	1.03239734051098	NA
Maize	ED	Reproductive	167_8	25.6101	NA	NA	NA	1.00338508915243	NA
Maize	ED	Reproductive	168_5	25.6855	24.3122	1.3733	0.0534659632866793	1.0063392063063	0.952534311247977
Maize	ED	Reproductive	169_11	25.3213	23.1239	2.1974	0.0867806945141048	0.992070115226241	0.90597758162022
Maize	ED	Reproductive	169_6	24.9234	22.6972	2.2262	0.0893216816325221	0.976480682659646	0.889259786002813
Maize	ED	Reproductive	170_1	26.5163	22.6574	3.8589	0.145529353642854	1.0388893459804	0.887700450953428
Maize	ED	Reproductive	170_11	25.8857	22.7876	3.0981	0.119683840885122	1.01418289668034	0.892801592245638
Maize	ED	Reproductive	170_12	24.2342	18.087	6.1472	0.253658053494648	0.949478327985363	0.708635503473242
Maize	ED	Reproductive	170_2	24.6741	21.7603	2.9138	0.118091440011996	0.966713290001058	0.852552725506098
Maize	ED	Reproductive	170_4	25.6994	21.8075	3.8919	0.151439333214005	1.0068837981954	0.854401987172706
Maize	ED	Reproductive	170_6	26.2329	23.7216	2.5113	0.0957309332936885	1.02778594012624	0.92939503285182
Maize	ED	Reproductive	170_7	26.4618	24.609	1.8528	0.0700179126136543	1.03675407562383	0.964162719354952
Maize	ED	Reproductive	171_10	26.17	24.1283	2.0417	0.0780168131448224	1.02532156387984	0.945329243017274
Maize	ED	Reproductive	171_11	26.994	23.6636	3.3304	0.123375564940357	1.05760528450029	0.927122635041158
Maize	ED	Reproductive	171_13	24.6048	19.864	4.7408	0.192677851476135	0.963998166410042	0.778257070879222
Maize	ED	Reproductive	171_4	25.0774	21.563	3.5144	0.140142119996491	0.98251429063968	0.844822655022587
Maize	ED	Reproductive	171_5	26.7582	23.8604	2.8978	0.10829577475316	1.04836681202177	0.93483311588837
Maize	ED	Reproductive	171_6	21.7969	16.5782	5.2187	0.239423954782561	0.853986686883171	0.649521816977946
Maize	ED	Reproductive	171_8	26.4762	24.4957	1.9805	0.0748030306463918	1.03731825714924	0.959723707769641
Maize	GE	Reproductive	164_1	327.4046	143.5738	183.8308	0.561478977387612	0.951289103563536	0.417160270494704
Maize	GE	Reproductive	164_11	339.8424	178.4661	161.3763	0.474856286325662	0.987427702753353	0.518541450808817
Maize	GE	Reproductive	164_14	353.2205	204.2001	149.0204	0.421890575433759	1.02629838678279	0.593312769816259
Maize	GE	Reproductive	164_2	369.6554	224.3095	145.3459	0.393192957549112	1.07405074361637	0.651741555176027
Maize	GE	Reproductive	164_4	343.1918	187.6808	155.511	0.45313145593805	0.997159538297129	0.545315184906038
Maize	GE	Reproductive	164_8	355.3553	180.2897	175.0656	0.492649469418354	1.03250114623787	0.523840004369941
Maize	GE	Reproductive	165_4	373.1534	219.6952	153.4582	0.411246956345567	1.0842143432856	0.638334494583191
Maize	GE	Reproductive	165_6	345.1855	186.7834	158.4021	0.458889785347299	1.00295232522124	0.542707747986892
Maize	GE	Reproductive	165_7	NA	186.8015	NA	NA	NA	0.542760338368257
Maize	GE	Reproductive	166_10	NA	178.6304	NA	NA	NA	0.519018832005402
Maize	GE	Reproductive	166_12	329.664	169.6314	160.0326	0.485441540477577	0.957853894041713	0.492871824165658
Maize	GE	Reproductive	166_3	337.3107	183.99	153.3207	0.454538501150423	0.980071732117963	0.534591395981165
Maize	GE	Reproductive	166_9	354.2204	193.5135	160.7069	0.453691825767234	1.02920364215994	0.562262362662108
Maize	GE	Reproductive	167_12	345.2152	187.8895	157.3257	0.455732250491867	1.00303861993542	0.545921572341992
Maize	GE	Reproductive	167_13	329.7611	174.1899	155.5712	0.471769411249538	0.958136022551685	0.506116755295503
Maize	GE	Reproductive	167_3	323.3929	167.6836	155.7093	0.481486451928907	0.939632924949168	0.487212401799811
Maize	GE	Reproductive	167_5	339.7641	NA	NA	NA	0.987200198506898	NA
Maize	GE	Reproductive	167_8	353.0276	189.0806	163.947	0.464402783238478	1.02573790697255	0.54938236810129
Maize	GE	Reproductive	168_5	352.5856	184.6396	167.946	0.476326883457521	1.02445365567072	0.536478838618424
Maize	GE	Reproductive	169_11	350.1229	200.4766	149.6463	0.427410774902184	1.01729816770462	0.582493969539419
Maize	GE	Reproductive	169_6	346.7162	211.3797	135.3365	0.390337976708328	1.00739984437896	0.614173427387792
Maize	GE	Reproductive	170_1	341.0927	180.2568	160.8359	0.471531346170704	0.99106050683181	0.523744411908787
Maize	GE	Reproductive	170_11	311.1875	145.0648	166.1227	0.533834745932918	0.904169574633887	0.421492439478931
Maize	GE	Reproductive	170_12	327.636	173.1498	154.4862	0.471517781928726	0.951961446892141	0.503094696971898
Maize	GE	Reproductive	170_2	332.8538	175.1126	157.7412	0.473905360251257	0.967122004454783	0.508797702526721
Maize	GE	Reproductive	170_4	347.7308	197.3072	150.4236	0.432586357032509	1.01034781128131	0.573285132263356
Maize	GE	Reproductive	170_6	333.2011	167.2422	165.9589	0.498074286069284	0.968131100556877	0.485929893825541
Maize	GE	Reproductive	170_7	343.07	186.3579	156.7121	0.456793365785408	0.996805642802643	0.541471438192936
Maize	GE	Reproductive	171_10	351.1417	205.1201	146.0216	0.415848075007896	1.02025833789988	0.595985872073462
Maize	GE	Reproductive	171_11	335.1522	169.1071	166.0451	0.49543192615176	0.973800111224298	0.491348446433646
Maize	GE	Reproductive	171_13	323.304	147.9793	175.3247	0.542290537698265	0.939374621915836	0.429960653096992
Maize	GE	Reproductive	171_4	362.3562	200.1061	162.2501	0.447764106147487	1.0528425827514	0.581417464771708
Maize	GE	Reproductive	171_5	337.7377	187.1775	150.5602	0.445790327819488	0.981312400230817	0.543852823638592
Maize	GE	Reproductive	171_6	380.1746	219.6932	160.4814	0.422125518117202	1.10461476238155	0.638328683491327
Maize	GE	Reproductive	171_8	341.0457	184.5085	156.5372	0.458991859448748	0.990923946173018	0.536097921546773
Maize	EILN	Reproductive	164_1	0.9473	1.2215	-0.2742	-0.289454238361659	0.992768811569901	1.28012995179208
Maize	EILN	Reproductive	164_11	0.9652	1.2238	-0.2586	-0.267923746373809	1.01152798155523	1.28254034793544
Maize	EILN	Reproductive	164_14	0.9557	1.205	-0.2493	-0.260855917128806	1.0015719974848	1.26283797945923
Maize	EILN	Reproductive	164_2	0.9368	1.1545	-0.2177	-0.232386848847139	0.981764829176273	1.2099140641375
Maize	EILN	Reproductive	164_4	0.901	1.1124	-0.2114	-0.234628190899001	0.944246489205617	1.16579333473066
Maize	EILN	Reproductive	164_8	0.9351	1.2027	-0.2676	-0.286172601860764	0.979983232026829	1.26042758331587
Maize	EILN	Reproductive	165_4	0.9239	1.156	-0.2321	-0.251217664249377	0.968245650806959	1.2114860616223
Maize	EILN	Reproductive	165_6	0.904	1.1159	-0.2119	-0.234402654867256	0.947390484175225	1.16946132886187
Maize	EILN	Reproductive	165_7	NA	1.1999	NA	NA	NA	1.2574931880109
Maize	EILN	Reproductive	166_10	NA	1.1283	NA	NA	NA	1.18245650806959
Maize	EILN	Reproductive	166_12	0.9884	1.2552	-0.2668	-0.269931201942534	1.03584154265353	1.31544749528401
Maize	EILN	Reproductive	166_3	0.9918	1.2684	-0.2766	-0.278886872353297	1.03940473695242	1.32928107315028
Maize	EILN	Reproductive	166_9	0.9932	1.2632	-0.27	-0.27184857027789	1.0408719346049	1.32383148186963
Maize	EILN	Reproductive	167_12	0.884	1.0601	-0.1761	-0.19920814479638	0.926430517711172	1.11098302242716
Maize	EILN	Reproductive	167_13	1.002	1.2769	-0.2749	-0.27435129740519	1.05009431984909	1.33818905889751
Maize	EILN	Reproductive	167_3	1.0555	1.3652	-0.3097	-0.293415442918048	1.10616223014043	1.4307273108363
Maize	EILN	Reproductive	167_5	0.9514	NA	NA	NA	0.997065604695032	NA
Maize	EILN	Reproductive	167_8	0.8899	1.1047	-0.2148	-0.241375435442185	0.932613707818068	1.157723747642
Maize	EILN	Reproductive	168_5	0.9538	1.1947	-0.2409	-0.25256867267771	0.999580800670719	1.25204359673025
Maize	EILN	Reproductive	169_11	0.9286	1.1539	-0.2253	-0.242623303898342	0.973171242926011	1.20928526514358
Maize	EILN	Reproductive	169_6	0.9685	1.2162	-0.2477	-0.2557563242127	1.0149863760218	1.2745755606791
Maize	EILN	Reproductive	170_1	1.0941	1.4702	-0.3761	-0.343752856228864	1.14661496541606	1.54076713477258
Maize	EILN	Reproductive	170_11	1.0053	1.2948	-0.2895	-0.287973739182333	1.05355271431566	1.35694822888283
Maize	EILN	Reproductive	170_12	0.9598	1.2082	-0.2484	-0.258803917482809	1.00586879060994	1.26619157409348
Maize	EILN	Reproductive	170_2	0.9509	1.2102	-0.2593	-0.272689031443895	0.996541605533431	1.26828757073989
Maize	EILN	Reproductive	170_4	0.9776	1.2166	-0.239	-0.244476268412438	1.02452316076294	1.27499476000838
Maize	EILN	Reproductive	170_6	0.9367	1.1772	-0.2405	-0.256752428739191	0.981660029343953	1.2337036260742
Maize	EILN	Reproductive	170_7	0.9981	1.2863	-0.2882	-0.288748622382527	1.0460071263886	1.34804024313561
Maize	EILN	Reproductive	171_10	0.9357	1.1545	-0.2188	-0.233835631078337	0.98061203102075	1.2099140641375
Maize	EILN	Reproductive	171_11	1.01	1.3028	-0.2928	-0.28990099009901	1.05847830643471	1.36533221546846
Maize	EILN	Reproductive	171_13	0.9088	1.1361	-0.2273	-0.250110035211268	0.952420876126598	1.19063089499057
Maize	EILN	Reproductive	171_4	0.8926	1.1185	-0.2259	-0.253080887295541	0.935443303290715	1.1721861245022
Maize	EILN	Reproductive	171_5	0.9633	1.2149	-0.2516	-0.261185508149071	1.00953678474114	1.27321316285894
Maize	EILN	Reproductive	171_6	0.8729	1.0521	-0.1792	-0.205292702485966	0.914797736323622	1.10259903584154
Maize	EILN	Reproductive	171_8	0.9616	1.2164	-0.2548	-0.264975041597338	1.0077551875917	1.27478516034374
Maize	TGPP	Reproductive	164_1	328.2383	144.6745	183.5638	0.559239430620985	0.945805229502453	0.416873651477151
Maize	TGPP	Reproductive	164_11	342.7456	180.2123	162.5333	0.474209734566979	0.987607420794453	0.519274367923137
Maize	TGPP	Reproductive	164_14	356.0895	205.7209	150.3686	0.42227754539238	1.02605732259433	0.592776354977317
Maize	TGPP	Reproductive	164_2	373.1878	225.6854	147.5024	0.395249791123933	1.07532537435916	0.650303244753439
Maize	TGPP	Reproductive	164_4	347.9329	191.0561	156.8768	0.450882339669517	1.00255441347324	0.550520333880426
Maize	TGPP	Reproductive	164_8	359.4043	182.2259	177.1784	0.492977963814011	1.03560878314831	0.525076473923948
Maize	TGPP	Reproductive	165_4	376.2506	217.5084	158.7422	0.42190550659587	1.08415070722532	0.626741553867149
Maize	TGPP	Reproductive	165_6	348.4174	188.6593	159.7581	0.458525033479958	1.00395048039686	0.543614052760668
Maize	TGPP	Reproductive	165_7	NA	188.7187	NA	NA	NA	0.543785211429941
Maize	TGPP	Reproductive	166_10	NA	180.6669	NA	NA	NA	0.5205842792203
Maize	TGPP	Reproductive	166_12	332.0857	171.985	160.1007	0.482106576705953	0.95689135516173	0.495567739645189
Maize	TGPP	Reproductive	166_3	339.9214	185.8534	154.068	0.453245956271067	0.979469604064471	0.535528966731826
Maize	TGPP	Reproductive	166_9	356.1475	194.2567	161.8908	0.454561101790691	1.02622444722089	0.55974273180762
Maize	TGPP	Reproductive	167_12	346.7181	188.8558	157.8623	0.455304467808286	0.999054016984472	0.544180259469627
Maize	TGPP	Reproductive	167_13	333.0207	177.1306	155.8901	0.468109339749751	0.959585519400288	0.510394575480397
Maize	TGPP	Reproductive	167_3	325.6994	170.0388	155.6606	0.477927192988381	0.938489493047616	0.48995984398628
Maize	TGPP	Reproductive	167_5	339.5425	NA	NA	NA	0.978377819219563	NA
Maize	TGPP	Reproductive	167_8	357.0253	190.8326	166.1927	0.465492781603993	1.02875379200015	0.549876327776343
Maize	TGPP	Reproductive	168_5	357.4089	187.0157	170.3932	0.476745822501902	1.02985911970273	0.538878086618965
Maize	TGPP	Reproductive	169_11	352.017	201.658	150.359	0.427135621291017	1.01432258049644	0.581069274886586
Maize	TGPP	Reproductive	169_6	349.5209	213.5092	136.0117	0.38913753083149	1.00713017049017	0.615218022719728
Maize	TGPP	Reproductive	170_1	344.6286	183.4319	161.1967	0.467740344243049	0.99303320823959	0.528551513572825
Maize	TGPP	Reproductive	170_11	312.9893	147.7157	165.2736	0.528048722432364	0.901865860011802	0.425636744827205
Maize	TGPP	Reproductive	170_12	331.0353	176.3284	154.7069	0.467342606664607	0.953864670545495	0.508083069007487
Maize	TGPP	Reproductive	170_2	335.9237	177.3415	158.5822	0.472078034386975	0.967950395105669	0.511002275200088
Maize	TGPP	Reproductive	170_4	350.8486	199.3132	151.5354	0.431911086434434	1.01095588370892	0.574312829638919
Maize	TGPP	Reproductive	170_6	337.0098	169.9228	167.087	0.495792703951042	0.971079947811013	0.489625594733154
Maize	TGPP	Reproductive	170_7	347.2511	188.768	158.4831	0.456393370676148	1.0005898346734	0.54392726736252
Maize	TGPP	Reproductive	171_10	351.3961	203.3272	148.0689	0.421373202491433	1.01253348255449	0.585879006380703
Maize	TGPP	Reproductive	171_11	338.1555	171.2775	166.878	0.493494856656183	0.974381235477446	0.493529107347029
Maize	TGPP	Reproductive	171_13	328.8703	149.2232	179.6471	0.546255165030105	0.947626311640173	0.429980544388301
Maize	TGPP	Reproductive	171_4	366.6406	201.6568	164.9838	0.449987808224185	1.05645988547929	0.581065817135691
Maize	TGPP	Reproductive	171_5	340.8422	189.5707	151.2715	0.443816816110212	0.982122851584111	0.546240214564969
Maize	TGPP	Reproductive	171_6	384.081	219.952	164.129	0.427329131094743	1.10671368439494	0.633782687271788
Maize	TGPP	Reproductive	171_8	342.0357	185.0165	157.0192	0.459072547105463	0.985561872994504	0.533117473628887
Maize	TGWP	Reproductive	164_1	109.4459	37.0821	72.3638	0.661183287816172	0.90786391402302	0.307599466459621
Maize	TGWP	Reproductive	164_11	119.3021	53.8658	65.4363	0.548492440619235	0.989622009204235	0.446821818085293
Maize	TGWP	Reproductive	164_14	121.606	60.0359	61.5701	0.5063080769041	1.00873307386283	0.498003371125777
Maize	TGWP	Reproductive	164_2	125.7257	66.3022	59.4235	0.472644017889739	1.04290636830876	0.549982912108513
Maize	TGWP	Reproductive	164_4	122.6852	59.8108	62.8744	0.512485613586643	1.01768513817966	0.496136145701649
Maize	TGWP	Reproductive	164_8	118.9376	50.8064	68.1312	0.572831467929402	0.986598447822206	0.421443810699343
Maize	TGWP	Reproductive	165_4	124.531	60.9079	63.6231	0.51090170319037	1.03299622075565	0.505236692182373
Maize	TGWP	Reproductive	165_6	117.0879	50.6977	66.3902	0.567011621183743	0.971255014383691	0.420542134095155
Maize	TGWP	Reproductive	165_7	NA	56.0425	NA	NA	NA	0.464877746920032
Maize	TGWP	Reproductive	166_10	NA	51.0092	NA	NA	NA	0.423126055550578
Maize	TGWP	Reproductive	166_12	119.2186	53.6584	65.5602	0.549915868832548	0.988929368942508	0.445101415806466
Maize	TGWP	Reproductive	166_3	118.6558	53.2707	65.3851	0.551048494890262	0.98426089062754	0.441885408267885
Maize	TGWP	Reproductive	166_9	119.973	55.7748	64.1982	0.535105398714711	0.995187187067618	0.462657150536029
Maize	TGWP	Reproductive	167_12	122.0854	58.1853	63.9001	0.523404928025792	1.01270974142536	0.482652472103602
Maize	TGWP	Reproductive	167_13	121.7496	58.6945	63.0551	0.517908067049091	1.00992424921114	0.486876333436192
Maize	TGWP	Reproductive	167_3	124.0613	61.6971	62.3642	0.502688590237246	1.02910001559477	0.51178317954231
Maize	TGWP	Reproductive	167_5	119.2078	NA	NA	NA	0.988839781938596	NA
Maize	TGWP	Reproductive	167_8	119.1123	53.3621	65.7502	0.552001766400279	0.988047600561412	0.442643579763955
Maize	TGWP	Reproductive	168_5	124.0334	59.4262	64.6072	0.520885503420853	1.02886858250134	0.492945852951228
Maize	TGWP	Reproductive	169_11	118.7978	54.5762	64.2216	0.540595869620481	0.985438793827124	0.452714652120392
Maize	TGWP	Reproductive	169_6	117.7213	56.9945	60.7268	0.515852271424118	0.976509126261269	0.472774675413013
Maize	TGWP	Reproductive	170_1	120.2084	52.9055	67.3029	0.559885166094882	0.997139851949181	0.438856040320788
Maize	TGWP	Reproductive	170_11	116.5707	49.2886	67.2821	0.57717848481651	0.966964792307463	0.40885351861253
Maize	TGWP	Reproductive	170_12	121.2559	57.6276	63.6283	0.524743950603641	1.00582896181935	0.478026298762704
Maize	TGWP	Reproductive	170_2	120.5377	58.4074	62.1303	0.515442886333487	0.9998714260592	0.484494812248866
Maize	TGWP	Reproductive	170_4	118.9948	52.5235	66.4713	0.558606762648452	0.987072927139221	0.43568731481205
Maize	TGWP	Reproductive	170_6	117.396	50.157	67.239	0.572753756516406	0.973810732523069	0.416056977334488
Maize	TGWP	Reproductive	170_7	123.3472	62.0924	61.2548	0.49660470606548	1.02317648971574	0.515062229787347
Maize	TGWP	Reproductive	171_10	123.2315	63.5587	59.6728	0.484233333198086	1.02221674746087	0.527225324586987
Maize	TGWP	Reproductive	171_11	123.6381	60.3463	63.2918	0.511911781238955	1.0255895322563	0.50057816797895
Maize	TGWP	Reproductive	171_13	116.1764	47.0543	69.1221	0.594975399478724	0.96369403715538	0.390319792423594
Maize	TGWP	Reproductive	171_4	121.109	56.0813	65.0277	0.536935322725809	1.00461041266428	0.465199596526679
Maize	TGWP	Reproductive	171_5	125.4647	67.5592	57.9055	0.461528222679367	1.04074134904756	0.560409843952711
Maize	TGWP	Reproductive	171_6	120.3164	54.4498	65.8666	0.547444903604164	0.998035721988301	0.451666152370903
Maize	TGWP	Reproductive	171_8	126.4087	64.5147	61.894	0.489634020443213	1.0485719167969	0.535155433451787
Maize	GW	Reproductive	164_1	17.638	14.5045	3.1335	0.177656196847715	0.944577435749134	0.776767400885776
Maize	GW	Reproductive	164_11	18.8841	16.4168	2.4673	0.130654889563178	1.01131050881224	0.879177845969292
Maize	GW	Reproductive	164_14	18.3936	15.6878	2.7058	0.147105514961726	0.985042494738364	0.840137311290694
Maize	GW	Reproductive	164_2	18.4601	15.7775	2.6826	0.145318822758273	0.988603805514944	0.844941064323164
Maize	GW	Reproductive	164_4	18.9327	16.5036	2.4291	0.128301826997734	1.01391321112414	0.883826293719776
Maize	GW	Reproductive	164_8	18.2861	15.6101	2.676	0.146340663126637	0.979285488595773	0.835976200804374
Maize	GW	Reproductive	165_4	17.8662	14.7551	3.1111	0.174133279600587	0.956798354835082	0.790187919391203
Maize	GW	Reproductive	165_6	17.5567	14.3305	3.2262	0.183758906856072	0.940223532498969	0.767449083966604
Maize	GW	Reproductive	165_7	NA	15.5884	NA	NA	NA	0.834814088866753
Maize	GW	Reproductive	166_10	NA	16.0505	NA	NA	NA	0.859561182248071
Maize	GW	Reproductive	166_12	19.0185	16.5705	2.448	0.12871677577096	1.01850810532911	0.887409025914561
Maize	GW	Reproductive	166_3	18.5078	15.7088	2.799	0.151233533969461	0.991158309635889	0.841261935746456
Maize	GW	Reproductive	166_9	18.3481	15.5627	2.7854	0.151808634136505	0.982605808417546	0.833437762747083
Maize	GW	Reproductive	167_12	18.4549	15.6918	2.7631	0.149721754114083	0.988325327078279	0.840351525472744
Maize	GW	Reproductive	167_13	19.7121	17.7217	1.9904	0.100973513730146	1.05565284449657	0.949059867508528
Maize	GW	Reproductive	167_3	20.6472	19.1654	1.4818	0.0717676004494556	1.10573076490529	1.0263751211649
Maize	GW	Reproductive	167_5	19.0078	NA	NA	NA	1.01793508239213	NA
Maize	GW	Reproductive	167_8	17.4749	14.2231	3.2518	0.186084040538143	0.935842852476048	0.761697433178564
Maize	GW	Reproductive	168_5	19.0998	16.7143	2.3855	0.124896595775872	1.02286200857928	0.895110025759256
Maize	GW	Reproductive	169_11	18.0087	15.1126	2.8961	0.160816716364868	0.96442973507061	0.809333311911915
Maize	GW	Reproductive	169_6	17.3556	14.0351	3.3205	0.19132153310747	0.929453914496409	0.751629366622217
Maize	GW	Reproductive	170_1	18.5056	15.7546	2.751	0.148657703614041	0.991040491835762	0.843714688130928
Maize	GW	Reproductive	170_11	19.6906	17.6808	2.0098	0.102069007546748	1.05450144326805	0.946869527497068
Maize	GW	Reproductive	170_12	19.4211	17.286	2.1351	0.109937130234642	1.04006876275244	0.925726587728741
Maize	GW	Reproductive	170_2	19.2464	17.1761	2.0703	0.107568168592568	1.03071295835141	0.919841053076919
Maize	GW	Reproductive	170_4	18.3953	15.5588	2.8365	0.154196995971797	0.985133535765735	0.833228903919584
Maize	GW	Reproductive	170_6	19.1245	16.8532	2.2713	0.118763889252007	1.02418478115344	0.902548613230939
Maize	GW	Reproductive	170_7	19.3763	17.2758	2.1005	0.108405629557759	1.03766956391348	0.925180341564513
Maize	GW	Reproductive	171_10	19.1468	17.014	2.1328	0.111391981949986	1.02537902521836	0.911160023349346
Maize	GW	Reproductive	171_11	20.411	18.8326	1.5784	0.0773308510117095	1.09308141745524	1.00855250121834
Maize	GW	Reproductive	171_13	19.0398	16.6189	2.4209	0.12714944484711	1.01964879584853	0.890001017517365
Maize	GW	Reproductive	171_4	17.6038	14.4251	3.1787	0.180568968063713	0.942745904492607	0.772515249372085
Maize	GW	Reproductive	171_5	19.5296	17.4502	2.0794	0.106474274946747	1.04587932244054	0.93452007990189
Maize	GW	Reproductive	171_6	16.5043	12.6423	3.862	0.233999624340323	0.883863781201635	0.677039988432434
Maize	GW	Reproductive	171_8	20.3108	18.643	1.6678	0.0821139492289816	1.08771535219489	0.998398748989177
Teosinte	DTA	Vegetative/Flowering Time	PC_I05_ID1	66.8301	70.7594	-3.9293	-0.0587953631671956	0.982966161775132	1.04076001423776
Teosinte	DTA	Vegetative/Flowering Time	PC_I06_ID1	70.1321	77.237	-7.1049	-0.101307389911324	1.03153341315111	1.13603537084376
Teosinte	DTA	Vegetative/Flowering Time	PC_I08_ID1	64.1886	65.0645	-0.875900000000001	-0.0136457252533939	0.944113831517822	0.956996949470643
Teosinte	DTA	Vegetative/Flowering Time	PC_I11_ID2	66.2401	69.8584	-3.6183	-0.0546240117391128	0.974288185302744	1.027507714574
Teosinte	DTA	Vegetative/Flowering Time	PC_I50_ID1	68.5902	74.3104	-5.72020000000001	-0.0833967534720704	1.00885447768878	1.09298966585378
Teosinte	DTA	Vegetative/Flowering Time	PC_I50_ID2	70.1302	77.3673	-7.2371	-0.103195199785542	1.03150546712518	1.13795187988504
Teosinte	DTA	Vegetative/Flowering Time	PC_I52_ID1	68.017	73.049	-5.03200000000001	-0.0739815046238442	1.00042360291933	1.07443644632451
Teosinte	DTA	Vegetative/Flowering Time	PC_I55_ID2	68.8857	75.21	-6.32429999999999	-0.0918086046886363	1.01320082014232	1.10622137370897
Teosinte	DTA	Vegetative/Flowering Time	PC_I58_ID1	66.2533	69.665	-3.41170000000001	-0.0514947934668916	0.97448233664077	1.02466310330322
Teosinte	DTA	Vegetative/Flowering Time	PC_I58_ID2	65.5199	67.8489	-2.32899999999999	-0.035546452299225	0.963695170632551	0.997951115046434
Teosinte	DTA	Vegetative/Flowering Time	PC_J04_ID1	67.7003	72.7444	-5.0441	-0.0745063168110038	0.995765441650169	1.06995625711521
Teosinte	DTA	Vegetative/Flowering Time	PC_J07_ID2	68.6309	74.5923	-5.9614	-0.0868617488623929	1.00945311098102	1.09713597359542
Teosinte	DTA	Vegetative/Flowering Time	PC_J10_ID1	69.5523	76.7107	-7.1584	-0.102921111163829	1.02300546271265	1.1282943216617
Teosinte	DTA	Vegetative/Flowering Time	PC_J12_ID1	64.9012	67.2458	-2.3446	-0.0361256802647717	0.954595062084303	0.98908045807949
Teosinte	DTA	Vegetative/Flowering Time	PC_J13_ID1	67.1267	71.9735	-4.8468	-0.0722037579681409	0.987328683506844	1.05861752480577
Teosinte	DTA	Vegetative/Flowering Time	PC_J14_ID2	72.5184	83.0165	-10.4981	-0.144764639043332	1.06663215087324	1.22104276918642
Teosinte	DTA	Vegetative/Flowering Time	PC_J48_ID2	67.5664	72.6125	-5.0461	-0.0746835705320987	0.993795982243978	1.06801621457841
Teosinte	DTA	Vegetative/Flowering Time	PC_J50_ID1	64.8497	67.0607	-2.211	-0.0340942209447384	0.953837577697306	0.986357926816712
Teosinte	DTA	Vegetative/Flowering Time	PC_J51_ID1	67.271	71.9839	-4.7129	-0.0700584204189027	0.989451110633904	1.05877049252664
Teosinte	DTA	Vegetative/Flowering Time	PC_K02_ID1	67.7476	72.8096	-5.062	-0.0747185140137805	0.99646115061143	1.07091524705758
Teosinte	DTA	Vegetative/Flowering Time	PC_K54_ID1	66.6257	70.3144	-3.68870000000001	-0.055364521498461	0.979959757722664	1.03421476079673
Teosinte	DTA	Vegetative/Flowering Time	PC_K55_ID2	68.2272	73.7024	-5.4752	-0.0802495192533183	1.00351531589305	1.08404693755681
Teosinte	DTA	Vegetative/Flowering Time	PC_K60_ID1	67.622	72.0978	-4.47580000000001	-0.0661885185294728	0.99461377121324	1.06044578323886
Teosinte	DTA	Vegetative/Flowering Time	PC_L06_ID2	70.7261	79.3928	-8.66669999999999	-0.122538921275173	1.04027022336229	1.16774381436779
Teosinte	DTA	Vegetative/Flowering Time	PC_L08_ID1	64.3149	65.8459	-1.53100000000001	-0.0238047481998729	0.945971506820301	0.968490120344413
Teosinte	DTA	Vegetative/Flowering Time	PC_L12_ID1	68.3819	73.9381	-5.5562	-0.0812524951778176	1.00579071074098	1.08751371561536
Teosinte	DTA	Vegetative/Flowering Time	PC_L12_ID2	65.0008	67.0428	-2.042	-0.0314149979692558	0.956060022180319	0.986094645835601
Teosinte	DTA	Vegetative/Flowering Time	PC_L14_ID1	64.855	66.1057	-1.25069999999999	-0.0192845578598411	0.953915532401211	0.972311371679203
Teosinte	DTA	Vegetative/Flowering Time	PC_L48_ID2	69.5638	76.9149	-7.3511	-0.105674215612143	1.02317460971169	1.13129778402723
Teosinte	DTA	Vegetative/Flowering Time	PC_L56_ID1	69.508	77.0334	-7.5254	-0.108266674339644	1.02235387905548	1.13304073353906
Teosinte	DTA	Vegetative/Flowering Time	PC_M05_ID1	68.3608	74.1662	-5.80540000000001	-0.0849229382921207	1.00548036276883	1.09086870957019
Teosinte	DTA	Vegetative/Flowering Time	PC_M15_ID1	67.0813	71.4701	-4.3888	-0.0654250886610725	0.986660920571511	1.05121329877832
Teosinte	DTA	Vegetative/Flowering Time	PC_M58_ID1	67.7485	72.7595	-5.011	-0.0739647372266544	0.996474388202659	1.07017835447916
Teosinte	DTA	Vegetative/Flowering Time	PC_M59_ID1	69.8951	77.3049	-7.4098	-0.10601315399792	1.02804751412745	1.13703407355982
Teosinte	DTA	Vegetative/Flowering Time	PC_N03_ID2	71.4458	80.1698	-8.72399999999999	-0.122106547900646	1.05085588381513	1.17917226812888
Teosinte	DTA	Vegetative/Flowering Time	PC_N04_ID1	69.3602	75.7497	-6.3895	-0.0921205532856018	1.02017997240698	1.114159515916
Teosinte	DTA	Vegetative/Flowering Time	PC_N07_ID1	70.5707	78.7145	-8.1438	-0.115399167076421	1.03798453261007	1.15776708311148
Teosinte	DTA	Vegetative/Flowering Time	PC_N07_ID2	67.6784	72.6413	-4.9629	-0.073330634293955	0.995443326930261	1.06843981749774
Teosinte	DTA	Vegetative/Flowering Time	PC_N09_ID1	68.8897	75.1575	-6.26779999999999	-0.0909831222954955	1.01325965388111	1.10544918088727
Teosinte	DTA	Vegetative/Flowering Time	PC_N10_ID2	67.7868	72.7565	-4.9697	-0.073313683490001	0.997037721251629	1.07013422917506
Teosinte	DTA	Vegetative/Flowering Time	PC_N11_ID1	69.3698	76.4077	-7.03790000000001	-0.101454811748052	1.02032117338009	1.12383766594791
Teosinte	DTA	Vegetative/Flowering Time	PC_N13_ID1	67.8077	72.858	-5.05030000000001	-0.0744797419762064	0.997345127536837	1.07162713529701
Teosinte	DTA	Vegetative/Flowering Time	PC_N14_ID2	66.8486	70.508	-3.65939999999999	-0.0547416101459117	0.983238267817062	1.03706231375445
Teosinte	DTA	Vegetative/Flowering Time	PC_N48_ID1	68.16	73.7846	-5.6246	-0.0825205399061033	1.00252690908128	1.08525597088907
Teosinte	DTA	Vegetative/Flowering Time	PC_N57_ID2	68.0961	73.3905	-5.2944	-0.0777489459748796	1.00158704010402	1.0794593767742
Teosinte	DTA	Vegetative/Flowering Time	PC_N58_ID2	67.3417	72.3672	-5.02549999999999	-0.0746268656716417	0.990490996967121	1.06440823554676
Teosinte	DTA	Vegetative/Flowering Time	PC_O08_ID2	65.9744	68.8514	-2.877	-0.0436078236406848	0.970380154203229	1.01269632083214
Teosinte	DTA	Vegetative/Flowering Time	PC_O51_ID2	69.699	77.0797	-7.3807	-0.105893915264208	1.02516319008298	1.13372173406562
Teosinte	DTA	Vegetative/Flowering Time	PC_O59_ID2	70.9916	79.4602	-8.4686	-0.119290169541185	1.04417531277486	1.1687351628665
Teosinte	DTS	Vegetative/Flowering Time	PC_I05_ID1	67.0069	70.6719	-3.66499999999999	-0.0546958596801224	1.00125816800577	1.05602284426659
Teosinte	DTS	Vegetative/Flowering Time	PC_I06_ID1	68.5682	73.1864	-4.6182	-0.0673519211529543	1.02458806951901	1.09359604439151
Teosinte	DTS	Vegetative/Flowering Time	PC_I08_ID1	63.5699	62.874	0.695899999999995	0.0109470047931489	0.949900407485054	0.939501843171301
Teosinte	DTS	Vegetative/Flowering Time	PC_I11_ID2	65.5479	68.005	-2.4571	-0.037485563992134	0.979456895791712	1.01617238993645
Teosinte	DTS	Vegetative/Flowering Time	PC_I50_ID1	67.6346	71.5822	-3.94759999999999	-0.0583665756875918	1.01063764612008	1.06962510478507
Teosinte	DTS	Vegetative/Flowering Time	PC_I50_ID2	68.6592	73.4036	-4.7444	-0.0691007177479493	1.02594784729247	1.09684157991235
Teosinte	DTS	Vegetative/Flowering Time	PC_I52_ID1	67.2138	70.9525	-3.73869999999999	-0.0556239938822086	1.00434979461379	1.06021574144498
Teosinte	DTS	Vegetative/Flowering Time	PC_I55_ID2	67.5185	72.2992	-4.7807	-0.0708057791568236	1.00890280876295	1.08033895823091
Teosinte	DTS	Vegetative/Flowering Time	PC_I58_ID1	65.6327	67.7393	-2.1066	-0.0320968054034041	0.980724029365223	1.0122021376902
Teosinte	DTS	Vegetative/Flowering Time	PC_I58_ID2	64.1602	64.0933	0.066900000000004	0.00104270248534144	0.958721031877076	0.957721371074389
Teosinte	DTS	Vegetative/Flowering Time	PC_J04_ID1	66.5567	69.8833	-3.3266	-0.0499814443925254	0.994531003680366	1.04423909973746
Teosinte	DTS	Vegetative/Flowering Time	PC_J07_ID2	68.0917	73.0433	-4.9516	-0.0727195825629262	1.01746791447446	1.09145775648621
Teosinte	DTS	Vegetative/Flowering Time	PC_J10_ID1	67.5352	72.08	-4.5448	-0.0672952771295561	1.0091523503983	1.07706353748429
Teosinte	DTS	Vegetative/Flowering Time	PC_J12_ID1	64.8028	66.9891	-2.18629999999999	-0.0337377397272956	0.968323154923516	1.00099218949624
Teosinte	DTS	Vegetative/Flowering Time	PC_J13_ID1	66.098	69.1187	-3.02070000000001	-0.0457003237616873	0.987676827145348	1.03281397791781
Teosinte	DTS	Vegetative/Flowering Time	PC_J14_ID2	70.7459	79.1971	-8.4512	-0.11945851279014	1.05712859762084	1.18341160772055
Teosinte	DTS	Vegetative/Flowering Time	PC_J48_ID2	66.1903	69.4183	-3.22800000000001	-0.0487684751391066	0.989056030315573	1.0372907847412
Teosinte	DTS	Vegetative/Flowering Time	PC_J50_ID1	64.4525	65.9074	-1.45489999999999	-0.0225732128311546	0.963088757626336	0.984828765127528
Teosinte	DTS	Vegetative/Flowering Time	PC_J51_ID1	65.4522	67.9308	-2.4786	-0.0378688569673747	0.978026887737644	1.01506364805963
Teosinte	DTS	Vegetative/Flowering Time	PC_K02_ID1	67.8424	73.0699	-5.22750000000001	-0.0770535830100351	1.01374272107969	1.09185522998923
Teosinte	DTS	Vegetative/Flowering Time	PC_K54_ID1	65.7913	67.5618	-1.7705	-0.0269108529547219	0.983093927770398	1.00954982390131
Teosinte	DTS	Vegetative/Flowering Time	PC_K55_ID2	66.7051	69.7352	-3.0301	-0.0454253123074548	0.99674848743401	1.04202609876768
Teosinte	DTS	Vegetative/Flowering Time	PC_K60_ID1	66.1048	67.721	-1.61620000000001	-0.0244490566494416	0.987778436913035	1.01192868787422
Teosinte	DTS	Vegetative/Flowering Time	PC_L06_ID2	69.2386	76.1677	-6.92909999999999	-0.100075680328603	1.03460559720394	1.1381444562159
Teosinte	DTS	Vegetative/Flowering Time	PC_L08_ID1	63.2112	62.6193	0.591899999999995	0.00936384691320518	0.944540492239554	0.935695959666899
Teosinte	DTS	Vegetative/Flowering Time	PC_L12_ID1	68.4691	73.4904	-5.0213	-0.0733367314598848	1.0231072565811	1.09813859871165
Teosinte	DTS	Vegetative/Flowering Time	PC_L12_ID2	64.5487	65.0537	-0.50500000000001	-0.00782355028064097	0.964526236986852	0.972072256498916
Teosinte	DTS	Vegetative/Flowering Time	PC_L14_ID1	64.5543	64.2266	0.327699999999993	0.0050763465795461	0.964609915619065	0.959713221373316
Teosinte	DTS	Vegetative/Flowering Time	PC_L48_ID2	68.1164	74.3268	-6.21040000000001	-0.0911733444515566	1.01783699701297	1.11063660013717
Teosinte	DTS	Vegetative/Flowering Time	PC_L56_ID1	68.4836	75.1033	-6.61970000000001	-0.0966610984235643	1.02332392446808	1.12223953905028
Teosinte	DTS	Vegetative/Flowering Time	PC_M05_ID1	67.1446	71.5256	-4.381	-0.0652472425183857	1.00331576580144	1.06877935289521
Teosinte	DTS	Vegetative/Flowering Time	PC_M15_ID1	65.7301	67.5529	-1.8228	-0.0277315872028188	0.982179439861213	1.00941683464654
Teosinte	DTS	Vegetative/Flowering Time	PC_M58_ID1	66.613	70.0119	-3.3989	-0.0510245747827	0.995372272786364	1.04616071975578
Teosinte	DTS	Vegetative/Flowering Time	PC_M59_ID1	68.5059	74.0996	-5.5937	-0.0816528211438723	1.02365714473564	1.10724163848739
Teosinte	DTS	Vegetative/Flowering Time	PC_N03_ID2	70.7058	78.4429	-7.7371	-0.109426666553522	1.05652939884374	1.17214188907501
Teosinte	DTS	Vegetative/Flowering Time	PC_N04_ID1	67.5852	71.6372	-4.05200000000001	-0.0599539544160557	1.00989948104305	1.07044694849431
Teosinte	DTS	Vegetative/Flowering Time	PC_N07_ID1	69.1368	75.1942	-6.0574	-0.0876147001307553	1.03308443921121	1.12359782256245
Teosinte	DTS	Vegetative/Flowering Time	PC_N07_ID2	67.2819	71.5981	-4.31620000000001	-0.0641509826565541	1.00536738655195	1.06986269233011
Teosinte	DTS	Vegetative/Flowering Time	PC_N09_ID1	67.5834	72.0458	-4.4624	-0.0660280483077206	1.00987258433984	1.07655250012328
Teosinte	DTS	Vegetative/Flowering Time	PC_N10_ID2	66.7728	69.7286	-2.9558	-0.0442665276879208	0.997760102327013	1.04192747752257
Teosinte	DTS	Vegetative/Flowering Time	PC_N11_ID1	67.4456	73.111	-5.66540000000001	-0.0839995492663718	1.00781349228289	1.09246937137922
Teosinte	DTS	Vegetative/Flowering Time	PC_N13_ID1	66.781	70.3192	-3.53819999999999	-0.0529821356373817	0.997882631752754	1.05075258469847
Teosinte	DTS	Vegetative/Flowering Time	PC_N14_ID2	65.702	67.189	-1.48699999999999	-0.022632492161578	0.981759552438858	1.00397921781399
Teosinte	DTS	Vegetative/Flowering Time	PC_N48_ID1	66.3374	69.3499	-3.0125	-0.0454117888250068	0.991254088672453	1.03626871001917
Teosinte	DTS	Vegetative/Flowering Time	PC_N57_ID2	66.7085	69.7084	-2.9999	-0.0449702811485792	0.996799292317853	1.04162563674209
Teosinte	DTS	Vegetative/Flowering Time	PC_N58_ID2	66.882	71.4347	-4.5527	-0.0680706318590951	0.999391835655166	1.06742106938303
Teosinte	DTS	Vegetative/Flowering Time	PC_O08_ID2	66.0376	68.0147	-1.97710000000001	-0.0299390044459521	0.986774293326479	1.01631733328153
Teosinte	DTS	Vegetative/Flowering Time	PC_O51_ID2	67.8976	73.2504	-5.3528	-0.0788363653501744	1.01456755331151	1.09455237161681
Teosinte	DTS	Vegetative/Flowering Time	PC_O59_ID2	69.3061	75.8623	-6.5562	-0.0945977338214097	1.03561422357436	1.13358098223772
Teosinte	PLHT	Vegetative/Flowering Time	PC_I05_ID1	124.4259	100.9573	23.4686	0.188615071299464	0.933580985923419	0.757493541699649
Teosinte	PLHT	Vegetative/Flowering Time	PC_I06_ID1	133.2902	120.229	13.0612	0.0979906999914472	1.00009078760877	0.902091191275986
Teosinte	PLHT	Vegetative/Flowering Time	PC_I08_ID1	125.7383	103.9863	21.752	0.172994226898248	0.943428065075958	0.780220456324032
Teosinte	PLHT	Vegetative/Flowering Time	PC_I11_ID2	133.7515	122.7953	10.9562	0.0819145953503325	1.00355197140415	0.921346417753554
Teosinte	PLHT	Vegetative/Flowering Time	PC_I50_ID1	124.4271	100.7361	23.691	0.190400644232647	0.933589989653214	0.755833854174092
Teosinte	PLHT	Vegetative/Flowering Time	PC_I50_ID2	144.7737	137.9029	6.8708	0.0474588961945436	1.08625273019348	1.03470037463019
Teosinte	PLHT	Vegetative/Flowering Time	PC_I52_ID1	136.2049	125.0231	11.1818	0.0820954312216375	1.02196009697017	0.938061842118097
Teosinte	PLHT	Vegetative/Flowering Time	PC_I55_ID2	138.968	127.8861	11.0819	0.0797442576708306	1.04269193513413	0.959543240787496
Teosinte	PLHT	Vegetative/Flowering Time	PC_I58_ID1	125.6354	103.9854	21.65	0.172324042427532	0.942655995246031	0.780213703526686
Teosinte	PLHT	Vegetative/Flowering Time	PC_I58_ID2	134.2301	115.1908	19.0393	0.14184076447831	1.00714295897075	0.864289031731395
Teosinte	PLHT	Vegetative/Flowering Time	PC_J04_ID1	129.7329	110.9325	18.8004	0.144916208610152	0.973399980942105	0.832338546242781
Teosinte	PLHT	Vegetative/Flowering Time	PC_J07_ID2	142.9395	128.854	14.0855	0.0985416907153026	1.07249052920172	0.966805499178035
Teosinte	PLHT	Vegetative/Flowering Time	PC_J10_ID1	136.553	123.3105	13.2425	0.0969769979421909	1.02457192892156	0.925212019078903
Teosinte	PLHT	Vegetative/Flowering Time	PC_J12_ID1	130.5512	110.8978	19.6534	0.150541703178523	0.979539774351525	0.83207818838954
Teosinte	PLHT	Vegetative/Flowering Time	PC_J13_ID1	130.4391	113.9975	16.4416	0.126048094474739	0.978698675926503	0.855335572761016
Teosinte	PLHT	Vegetative/Flowering Time	PC_J14_ID2	140.4299	128.1304	12.2995	0.0875846240722239	1.05366072895697	0.961376250111609
Teosinte	PLHT	Vegetative/Flowering Time	PC_J48_ID2	127.7898	107.2788	20.511	0.160505768065996	0.958820691471442	0.804924439949249
Teosinte	PLHT	Vegetative/Flowering Time	PC_J50_ID1	124.4237	106.8855	17.5382	0.14095546105766	0.933564479085461	0.801973467508916
Teosinte	PLHT	Vegetative/Flowering Time	PC_J51_ID1	131.729	117.3975	14.3315	0.10879532980589	0.988376935145384	0.880846140513708
Teosinte	PLHT	Vegetative/Flowering Time	PC_K02_ID1	139.6228	128.9373	10.6855	0.0765311969105334	1.04760497035897	0.967430508087975
Teosinte	PLHT	Vegetative/Flowering Time	PC_K54_ID1	126.8942	107.4338	19.4604	0.153359255190544	0.952100907801057	0.806087421714445
Teosinte	PLHT	Vegetative/Flowering Time	PC_K55_ID2	131.7239	114.7817	16.9422	0.128619028133847	0.988338669293755	0.861219510182093
Teosinte	PLHT	Vegetative/Flowering Time	PC_K60_ID1	139.2119	125.2013	14.0106	0.100642258312687	1.04452194321498	0.939398895992665
Teosinte	PLHT	Vegetative/Flowering Time	PC_L06_ID2	140.6617	131.6882	8.9735	0.063794906502623	1.05539994942905	0.988070808332352
Teosinte	PLHT	Vegetative/Flowering Time	PC_L08_ID1	124.5768	104.8161	19.7607	0.158622632785559	0.934713204945149	0.786446535477322
Teosinte	PLHT	Vegetative/Flowering Time	PC_L12_ID1	127.7669	104.2278	23.5391	0.184234727460712	0.95864887029452	0.78203245694529
Teosinte	PLHT	Vegetative/Flowering Time	PC_L12_ID2	128.0839	109.3394	18.7445	0.146345481360265	0.96102735558205	0.820385344629013
Teosinte	PLHT	Vegetative/Flowering Time	PC_L14_ID1	123.5419	104.8871	18.6548	0.150999782260108	0.926948238307719	0.786979256156863
Teosinte	PLHT	Vegetative/Flowering Time	PC_L48_ID2	135.2295	122.5511	12.6784	0.0937546910992054	1.01464156526841	0.919514158740258
Teosinte	PLHT	Vegetative/Flowering Time	PC_L56_ID1	133.2608	108.6417	24.6191	0.184743750600327	0.999870196228788	0.815150426063997
Teosinte	PLHT	Vegetative/Flowering Time	PC_M05_ID1	138.1657	131.2895	6.87619999999998	0.0497677788336757	1.03667219145531	0.985079319107941
Teosinte	PLHT	Vegetative/Flowering Time	PC_M15_ID1	135.5222	120.0301	15.4921	0.114314112374209	1.01683772502759	0.900598823062454
Teosinte	PLHT	Vegetative/Flowering Time	PC_M58_ID1	132.3876	119.2449	13.1427	0.0992744033429112	0.993318482181244	0.894707382533214
Teosinte	PLHT	Vegetative/Flowering Time	PC_M59_ID1	139.9378	133.7147	6.22310000000002	0.0444704718810787	1.04996844943018	1.00327585702377
Teosinte	PLHT	Vegetative/Flowering Time	PC_N03_ID2	140.923	131.9801	8.94290000000001	0.0634594778708941	1.05736051159193	0.990260965605002
Teosinte	PLHT	Vegetative/Flowering Time	PC_N04_ID1	135.6455	124.1196	11.5259	0.0849707509648311	1.01776285826404	0.931282783893228
Teosinte	PLHT	Vegetative/Flowering Time	PC_N07_ID1	134.8647	116.076	18.7887	0.13931518032517	1.01190443141071	0.87093078307689
Teosinte	PLHT	Vegetative/Flowering Time	PC_N07_ID2	132.4391	111.7235	20.7156	0.156416043298391	0.993704892251615	0.838273504799363
Teosinte	PLHT	Vegetative/Flowering Time	PC_N09_ID1	135.0004	117.588	17.4124	0.128980358576715	1.01292260318837	0.882275482618675
Teosinte	PLHT	Vegetative/Flowering Time	PC_N10_ID2	126.1212	96.7158	29.4054	0.233151920533582	0.946301005191401	0.725669108428166
Teosinte	PLHT	Vegetative/Flowering Time	PC_N11_ID1	131.9408	115.6647	16.2761	0.123359112571699	0.989966093454213	0.86784475468963
Teosinte	PLHT	Vegetative/Flowering Time	PC_N13_ID1	133.1995	117.1584	16.0411	0.12042913073998	0.999410255698423	0.879052147352041
Teosinte	PLHT	Vegetative/Flowering Time	PC_N14_ID2	123.3948	100.3015	23.0933	0.187149701608171	0.925844531097007	0.752573003366645
Teosinte	PLHT	Vegetative/Flowering Time	PC_N48_ID1	130.0979	108.7856	21.3123	0.16381740212563	0.976138615421438	0.816230123328589
Teosinte	PLHT	Vegetative/Flowering Time	PC_N57_ID2	141.071	127.4534	13.6176	0.0965301160408588	1.05847097159999	0.956296645885558
Teosinte	PLHT	Vegetative/Flowering Time	PC_N58_ID2	134.2876	119.025	15.2626	0.11365606355315	1.0075743876901	0.893057449048268
Teosinte	PLHT	Vegetative/Flowering Time	PC_O08_ID2	131.5527	114.2425	17.3102	0.131583768330106	0.987054137176325	0.857173834260843
Teosinte	PLHT	Vegetative/Flowering Time	PC_O51_ID2	129.257	111.7219	17.5351	0.135660737909746	0.969829251767545	0.838261499826303
Teosinte	PLHT	Vegetative/Flowering Time	PC_O59_ID2	154.0244	157.6811	-3.65669999999997	-0.0237410436268537	1.15566173287284	1.18309834849086
Teosinte	LFLN	Vegetative/Flowering Time	PC_I05_ID1	54.4538	50.7519	3.7019	0.0679823997590618	1.02124682816682	0.951820018041706
Teosinte	LFLN	Vegetative/Flowering Time	PC_I06_ID1	55.0256	51.3046	3.721	0.0676230699892413	1.03197057814103	0.96218555950856
Teosinte	LFLN	Vegetative/Flowering Time	PC_I08_ID1	50.1068	43.0935	7.0133	0.139967030423016	0.93972157259161	0.808191534651516
Teosinte	LFLN	Vegetative/Flowering Time	PC_I11_ID2	51.2544	44.3969	6.85749999999999	0.133793391396641	0.961244090028488	0.832635983263598
Teosinte	LFLN	Vegetative/Flowering Time	PC_I50_ID1	50.856	42.5094	8.3466	0.164122227465786	0.953772348178669	0.797237105900313
Teosinte	LFLN	Vegetative/Flowering Time	PC_I50_ID2	57.476	54.6736	2.8024	0.0487577423620293	1.07792629156672	1.02536903915725
Teosinte	LFLN	Vegetative/Flowering Time	PC_I52_ID1	53.6197	49.3631	4.2566	0.079385002154059	1.00560380638736	0.925773946051173
Teosinte	LFLN	Vegetative/Flowering Time	PC_I55_ID2	57.3867	56.1061	1.2806	0.0223152751421497	1.07625152613703	1.05223467720912
Teosinte	LFLN	Vegetative/Flowering Time	PC_I58_ID1	50.5221	44.4381	6.084	0.120422547756328	0.947510263330139	0.833408663394654
Teosinte	LFLN	Vegetative/Flowering Time	PC_I58_ID2	50.5748	44.1443	6.4305	0.127148303107476	0.948498618740494	0.827898628867855
Teosinte	LFLN	Vegetative/Flowering Time	PC_J04_ID1	51.278	45.8011	5.4769	0.106807987831039	0.961686693210355	0.858970872584671
Teosinte	LFLN	Vegetative/Flowering Time	PC_J07_ID2	51.398	41.9479	9.45010000000001	0.183861239736955	0.963937217863915	0.786706525958864
Teosinte	LFLN	Vegetative/Flowering Time	PC_J10_ID1	54.8641	49.6059	5.2582	0.095840449401339	1.02894174704478	0.930327507600209
Teosinte	LFLN	Vegetative/Flowering Time	PC_J12_ID1	52.078	48.4277	3.6503	0.0700929375168017	0.976690190900754	0.908231106376674
Teosinte	LFLN	Vegetative/Flowering Time	PC_J13_ID1	50.6058	43.2106	7.3952	0.146133447154279	0.949080004275997	0.810387671625948
Teosinte	LFLN	Vegetative/Flowering Time	PC_J14_ID2	57.4476	54.1871	3.2605	0.0567560698793335	1.07739366739871	1.01624503712428
Teosinte	LFLN	Vegetative/Flowering Time	PC_J48_ID2	49.9758	42.7708	7.205	0.144169778172636	0.937264749844808	0.802139498770651
Teosinte	LFLN	Vegetative/Flowering Time	PC_J50_ID1	50.8524	47.1412	3.71120000000001	0.0729798396929153	0.953704832439062	0.884103606653301
Teosinte	LFLN	Vegetative/Flowering Time	PC_J51_ID1	48.9431	40.7476	8.1955	0.167449548557407	0.917897109763714	0.764195653111632
Teosinte	LFLN	Vegetative/Flowering Time	PC_K02_ID1	59.7418	61.9269	-2.18510000000001	-0.0365757308952861	1.12041994790035	1.16140012640447
Teosinte	LFLN	Vegetative/Flowering Time	PC_K54_ID1	53.7234	48.2904	5.433	0.101129116921118	1.00754863477548	0.905656131085559
Teosinte	LFLN	Vegetative/Flowering Time	PC_K55_ID2	53.6955	47.5093	6.1862	0.115208909498934	1.00702538779353	0.891007091028096
Teosinte	LFLN	Vegetative/Flowering Time	PC_K60_ID1	54.4905	48.261	6.22949999999999	0.114322680100201	1.02193511362336	0.905104752545437
Teosinte	LFLN	Vegetative/Flowering Time	PC_L06_ID2	58.1214	58.819	-0.697600000000001	-0.0120024638085112	1.09003036332845	1.10311341331448
Teosinte	LFLN	Vegetative/Flowering Time	PC_L08_ID1	48.9419	41.272	7.6699	0.156714389919476	0.917874604517178	0.774030445847688
Teosinte	LFLN	Vegetative/Flowering Time	PC_L12_ID1	50.1438	41.4695	8.6743	0.172988485116804	0.940415484359791	0.777734434340005
Teosinte	LFLN	Vegetative/Flowering Time	PC_L12_ID2	46.8038	35.9098	10.894	0.232758878552596	0.877775881502375	0.673465751703366
Teosinte	LFLN	Vegetative/Flowering Time	PC_L14_ID1	55.9751	53.028	2.9471	0.0526501962479745	1.04977785446232	0.994506844408103
Teosinte	LFLN	Vegetative/Flowering Time	PC_L48_ID2	54.9767	52.5031	2.4736	0.0449936063823401	1.0310534893447	0.98466267448599
Teosinte	LFLN	Vegetative/Flowering Time	PC_L56_ID1	55.6013	50.4298	5.1715	0.0930104152241045	1.04276747016648	0.945779234784109
Teosinte	LFLN	Vegetative/Flowering Time	PC_M05_ID1	54.0038	50.5641	3.43969999999999	0.0636936660012813	1.01280736071597	0.948297946958885
Teosinte	LFLN	Vegetative/Flowering Time	PC_M15_ID1	53.5914	50.8971	2.6943	0.0502748575331116	1.00507305765657	0.954543152872513
Teosinte	LFLN	Vegetative/Flowering Time	PC_M58_ID1	53.4549	47.6261	5.8288	0.109041453636617	1.00251308586314	0.893197601690894
Teosinte	LFLN	Vegetative/Flowering Time	PC_M59_ID1	51.8546	46.2012	5.6534	0.109024078866677	0.97250046417071	0.866474496867082
Teosinte	LFLN	Vegetative/Flowering Time	PC_N03_ID2	56.2882	53.618	2.6702	0.0474380065448886	1.0556498483709	1.00557192395477
Teosinte	LFLN	Vegetative/Flowering Time	PC_N04_ID1	53.8587	48.0166	5.8421	0.108470869144632	1.01008610132237	0.90052118400102
Teosinte	LFLN	Vegetative/Flowering Time	PC_N07_ID1	53.2705	47.0755	6.195	0.116293257994575	0.999054779645505	0.882871444405477
Teosinte	LFLN	Vegetative/Flowering Time	PC_N07_ID2	52.0261	44.0767	7.9494	0.152796384891429	0.975716838988089	0.826630833313016
Teosinte	LFLN	Vegetative/Flowering Time	PC_N09_ID1	55.9887	53.2129	2.7758	0.0495778612470017	1.05003291392306	0.997974527811796
Teosinte	LFLN	Vegetative/Flowering Time	PC_N10_ID2	52.4033	43.8359	8.5674	0.163489703892694	0.982790988149112	0.822114780508206
Teosinte	LFLN	Vegetative/Flowering Time	PC_N11_ID1	56.5691	55.8676	0.701499999999996	0.0124007629606976	1.06091795149744	1.04776175946017
Teosinte	LFLN	Vegetative/Flowering Time	PC_N13_ID1	54.4326	51.374	3.0586	0.0561905916674934	1.02084923547802	0.963487112933203
Teosinte	LFLN	Vegetative/Flowering Time	PC_N14_ID2	50.5974	44.6374	5.96	0.117792613849724	0.948922467550248	0.837146409756774
Teosinte	LFLN	Vegetative/Flowering Time	PC_N48_ID1	53.6004	50.1584	3.442	0.0642159386870247	1.00524184700558	0.940689298192641
Teosinte	LFLN	Vegetative/Flowering Time	PC_N57_ID2	53.2343	47.522	5.7123	0.107304876743002	0.998375871375014	0.891245271553931
Teosinte	LFLN	Vegetative/Flowering Time	PC_N58_ID2	52.1974	46.5323	5.6651	0.108532225743045	0.978929462931046	0.872684069473696
Teosinte	LFLN	Vegetative/Flowering Time	PC_O08_ID2	54.2669	51.0626	3.2043	0.0590470434095184	1.0177416360189	0.957647001457215
Teosinte	LFLN	Vegetative/Flowering Time	PC_O51_ID2	53.1933	48.4875	4.7058	0.088466028616386	0.997606942118381	0.909352617829031
Teosinte	LFLN	Vegetative/Flowering Time	PC_O59_ID2	55.2205	52.5041	2.7164	0.0491918762053947	1.03562580526585	0.984681428858103
Teosinte	LFWD	Vegetative/Flowering Time	PC_I05_ID1	6.5294	6.8467	-0.3173	-0.0485955830551047	1.18627931905307	1.24392725422867
Teosinte	LFWD	Vegetative/Flowering Time	PC_I06_ID1	5.0616	3.9697	1.0919	0.215722301248617	0.919605385076579	0.721225995167239
Teosinte	LFWD	Vegetative/Flowering Time	PC_I08_ID1	5.0982	4.0539	1.0443	0.204837001294575	0.926254973565161	0.736523682345887
Teosinte	LFWD	Vegetative/Flowering Time	PC_I11_ID2	5.6563	5.1487	0.5076	0.0897406431766349	1.02765211387874	0.935429952217438
Teosinte	LFWD	Vegetative/Flowering Time	PC_I50_ID1	5.2236	4.2764	0.9472	0.181330882915997	0.949037989862103	0.776948093239585
Teosinte	LFWD	Vegetative/Flowering Time	PC_I50_ID2	5.5214	4.8517	0.6697	0.121291701380085	1.0031431114987	0.881470176777311
Teosinte	LFWD	Vegetative/Flowering Time	PC_I52_ID1	5.5318	4.8999	0.6319	0.114230449401641	1.00503261205283	0.890227285114733
Teosinte	LFWD	Vegetative/Flowering Time	PC_I55_ID2	5.3174	4.4804	0.837	0.157407755670064	0.966079831398412	0.814011373339874
Teosinte	LFWD	Vegetative/Flowering Time	PC_I58_ID1	5.4279	4.6968	0.731100000000001	0.134692975183773	0.986155774786069	0.853327519485474
Teosinte	LFWD	Vegetative/Flowering Time	PC_I58_ID2	5.0069	3.8638	1.1431	0.228304939183926	0.909667338892825	0.701985792409295
Teosinte	LFWD	Vegetative/Flowering Time	PC_J04_ID1	5.8181	5.4618	0.3563	0.0612399236864268	1.05704838211515	0.992314819861558
Teosinte	LFWD	Vegetative/Flowering Time	PC_J07_ID2	5.437	4.6929	0.7441	0.136858561706824	0.987809087770934	0.852618956777675
Teosinte	LFWD	Vegetative/Flowering Time	PC_J10_ID1	4.904	3.6663	1.2377	0.252385807504078	0.89097218437165	0.666103450155339
Teosinte	LFWD	Vegetative/Flowering Time	PC_J12_ID1	4.8807	3.6223	1.2584	0.257831868379536	0.886738976399411	0.658109409349394
Teosinte	LFWD	Vegetative/Flowering Time	PC_J13_ID1	5.5773	4.9868	0.5905	0.105875602890287	1.01329917697716	0.906015515706473
Teosinte	LFWD	Vegetative/Flowering Time	PC_J14_ID2	5.4851	4.8082	0.6769	0.123407048185083	0.996548027833797	0.873566977344162
Teosinte	LFWD	Vegetative/Flowering Time	PC_J48_ID2	5.6384	5.0996	0.5388	0.0955590238365494	1.02439999273269	0.926509329408986
Teosinte	LFWD	Vegetative/Flowering Time	PC_J50_ID1	4.9451	3.77	1.1751	0.237629168267578	0.898439345215385	0.684943950872986
Teosinte	LFWD	Vegetative/Flowering Time	PC_J51_ID1	5.9122	5.656	0.256200000000001	0.0433341226616151	1.07414472847514	1.02759760905507
Teosinte	LFWD	Vegetative/Flowering Time	PC_K02_ID1	5.7966	5.4173	0.3793	0.0654349101197253	1.05314220308497	0.984229937682818
Teosinte	LFWD	Vegetative/Flowering Time	PC_K54_ID1	5.3265	4.4943	0.8322	0.156237679526894	0.967733144383278	0.81653676350357
Teosinte	LFWD	Vegetative/Flowering Time	PC_K55_ID2	5.7191	5.2475	0.4716	0.0824605270059975	1.03906179030177	0.953380207481695
Teosinte	LFWD	Vegetative/Flowering Time	PC_K60_ID1	5.2322	4.2976	0.9346	0.178624670310768	0.950600461474174	0.780799767446086
Teosinte	LFWD	Vegetative/Flowering Time	PC_L06_ID2	5.7295	5.2735	0.456	0.079588096692556	1.04095129085591	0.958103958867026
Teosinte	LFWD	Vegetative/Flowering Time	PC_L08_ID1	4.9381	3.7504	1.1877	0.240517607986878	0.897167565996257	0.681382969059428
Teosinte	LFWD	Vegetative/Flowering Time	PC_L12_ID1	5.5644	4.969	0.5954	0.107001653367838	1.01095546955906	0.902781562834978
Teosinte	LFWD	Vegetative/Flowering Time	PC_L12_ID2	5.1245	4.1034	1.0211	0.199258464240414	0.931033229774168	0.745516978252575
Teosinte	LFWD	Vegetative/Flowering Time	PC_L14_ID1	5.7975	5.4342	0.363300000000001	0.0626649417852524	1.053305717556	0.987300376083283
Teosinte	LFWD	Vegetative/Flowering Time	PC_L48_ID2	5.1814	4.2072	0.9742	0.188018682209441	0.941370977998219	0.764375647244781
Teosinte	LFWD	Vegetative/Flowering Time	PC_L56_ID1	5.5854	4.9888	0.5966	0.106814194149031	1.01477080721644	0.906378881197653
Teosinte	LFWD	Vegetative/Flowering Time	PC_M05_ID1	5.3321	4.5266	0.805499999999999	0.151066184055063	0.96875056775858	0.822405116186116
Teosinte	LFWD	Vegetative/Flowering Time	PC_M15_ID1	5.8232	5.4668	0.3564	0.0612034620140129	1.05797496411766	0.993223233589506
Teosinte	LFWD	Vegetative/Flowering Time	PC_M58_ID1	5.6254	5.0803	0.5451	0.0968997760159277	1.02203811704002	0.923002852419106
Teosinte	LFWD	Vegetative/Flowering Time	PC_M59_ID1	6.07	5.9514	0.118600000000001	0.0195387149917629	1.10281426572918	1.08126669210225
Teosinte	LFWD	Vegetative/Flowering Time	PC_N03_ID2	5.5253	4.8833	0.641999999999999	0.116192785912077	1.0038516742065	0.887211351537944
Teosinte	LFWD	Vegetative/Flowering Time	PC_N04_ID1	5.4171	4.678	0.7391	0.136438315703974	0.9841936011337	0.849911883868389
Teosinte	LFWD	Vegetative/Flowering Time	PC_N07_ID1	5.1774	4.2097	0.9677	0.186908486885309	0.940644247015861	0.764829854108755
Teosinte	LFWD	Vegetative/Flowering Time	PC_N07_ID2	5.4672	4.7625	0.7047	0.128895961369622	0.993295906687742	0.865264075870715
Teosinte	LFWD	Vegetative/Flowering Time	PC_N09_ID1	5.8605	5.5419	0.3186	0.0543639621192731	1.06475173052815	1.00686760778329
Teosinte	LFWD	Vegetative/Flowering Time	PC_N10_ID2	5.2424	4.3174	0.925	0.176445902640012	0.952453625479188	0.784397085808761
Teosinte	LFWD	Vegetative/Flowering Time	PC_N11_ID1	5.6924	5.207	0.4854	0.0852715901904294	1.03421086099453	0.946022056285315
Teosinte	LFWD	Vegetative/Flowering Time	PC_N13_ID1	5.889	5.6	0.289000000000001	0.0490745457632876	1.06992968877746	1.01742337530205
Teosinte	LFWD	Vegetative/Flowering Time	PC_N14_ID2	5.2112	4.269	0.9422	0.180802886091495	0.946785123816791	0.775603640922222
Teosinte	LFWD	Vegetative/Flowering Time	PC_N48_ID1	5.8205	5.4577	0.3628	0.0623314148269049	1.05748442070457	0.99156992060464
Teosinte	LFWD	Vegetative/Flowering Time	PC_N57_ID2	5.4557	4.74	0.7157	0.131183899407959	0.991206555113461	0.861176214094947
Teosinte	LFWD	Vegetative/Flowering Time	PC_N58_ID2	5.8982	5.6207	0.2775	0.0470482520090875	1.07160117003688	1.02118420813575
Teosinte	LFWD	Vegetative/Flowering Time	PC_O08_ID2	5.4158	4.6607	0.7551	0.139425384984674	0.983957413564434	0.846768772369688
Teosinte	LFWD	Vegetative/Flowering Time	PC_O51_ID2	5.7155	5.2497	0.4658	0.0814976817426297	1.03840773241765	0.953779909521993
Teosinte	LFWD	Vegetative/Flowering Time	PC_O59_ID2	5.8909	5.6143	0.2766	0.0469537761632348	1.07027488599408	1.02002143856398
Teosinte	TILN	Environmental Response	PC_I05_ID1	6.0723	3.3574	2.7149	0.447095828598719	0.847932637928868	0.468825492578163
Teosinte	TILN	Environmental Response	PC_I06_ID1	6.6958	4.1773	2.5185	0.376131306191941	0.934997835588511	0.583315878401966
Teosinte	TILN	Environmental Response	PC_I08_ID1	6.5364	3.9973	2.5391	0.388455418885013	0.912739307109044	0.558180777233184
Teosinte	TILN	Environmental Response	PC_I11_ID2	9.2313	7.6735	1.5578	0.168751963428769	1.289053663441	1.07152332677028
Teosinte	TILN	Environmental Response	PC_I50_ID1	7.1558	4.816	2.3398	0.326979513122223	0.999231983019843	0.672503595715862
Teosinte	TILN	Environmental Response	PC_I50_ID2	6.1102	3.4551	2.6551	0.434535694412622	0.853224973119406	0.482468266934774
Teosinte	TILN	Environmental Response	PC_I52_ID1	8.0091	5.9921	2.017	0.251838533667953	1.11838632650496	0.836733553963666
Teosinte	TILN	Environmental Response	PC_I55_ID2	7.1217	4.7129	2.4088	0.33823384865973	0.994470277742868	0.658106768324187
Teosinte	TILN	Environmental Response	PC_I58_ID1	7.3981	5.0936	2.3045	0.311498898365797	1.03306662198204	0.711267507296161
Teosinte	TILN	Environmental Response	PC_I58_ID2	6.5041	3.8672	2.6369	0.405421195861072	0.908228952843757	0.540013684666192
Teosinte	TILN	Environmental Response	PC_J04_ID1	7.0374	4.8111	2.2263	0.316352630232756	0.982698672028822	0.671819362406267
Teosinte	TILN	Environmental Response	PC_J07_ID2	7.7991	5.4506	2.3485	0.301124488723058	1.08906204180805	0.761118791280913
Teosinte	TILN	Environmental Response	PC_J10_ID1	6.6228	4.1185	2.5043	0.378133115902639	0.92480415567006	0.575105078686831
Teosinte	TILN	Environmental Response	PC_J12_ID1	7.0832	4.7258	2.3574	0.332815676530382	0.989094158881767	0.659908117241283
Teosinte	TILN	Environmental Response	PC_J13_ID1	6.9167	4.4419	2.4748	0.357800685297902	0.965844190300644	0.620264477120076
Teosinte	TILN	Environmental Response	PC_J14_ID2	7.7535	5.6315	2.122	0.27368285290514	1.08269448284529	0.786379567955539
Teosinte	TILN	Environmental Response	PC_J48_ID2	7.237	4.9391	2.2979	0.317521072267514	1.01057070643598	0.68969321212629
Teosinte	TILN	Environmental Response	PC_J50_ID1	9.5686	8.3688	1.1998	0.125389294149614	1.33615405024227	1.16861463700725
Teosinte	TILN	Environmental Response	PC_J51_ID1	7.1006	4.9132	2.1874	0.30805847393178	0.991523885328083	0.686076550347004
Teosinte	TILN	Environmental Response	PC_K02_ID1	7.2745	5.1295	2.145	0.29486562650354	1.01580718584615	0.716280563584824
Teosinte	TILN	Environmental Response	PC_K54_ID1	8.4173	6.5682	1.8491	0.219678519240136	1.17538715037772	0.917179841648863
Teosinte	TILN	Environmental Response	PC_K55_ID2	6.6786	4.2418	2.4368	0.364866888269997	0.932596037032382	0.592322622987446
Teosinte	TILN	Environmental Response	PC_K60_ID1	7.9733	5.9647	2.0086	0.251915768878632	1.1133872341614	0.832907433007973
Teosinte	TILN	Environmental Response	PC_L06_ID2	6.448	3.7919	2.6561	0.41192617866005	0.900395179646154	0.529498834010585
Teosinte	TILN	Environmental Response	PC_L08_ID1	7.7042	5.5912	2.113	0.274265984787519	1.07581025791407	0.78075209808275
Teosinte	TILN	Environmental Response	PC_L12_ID1	8.3423	6.6013	1.741	0.208695443702576	1.1649141915574	0.9218019074749
Teosinte	TILN	Environmental Response	PC_L12_ID2	6.0586	3.2403	2.8183	0.465173472419371	0.846019577451022	0.452473712873361
Teosinte	TILN	Environmental Response	PC_L14_ID1	6.7759	4.46	2.3159	0.341784855148394	0.946182955608619	0.622791951182048
Teosinte	TILN	Environmental Response	PC_L48_ID2	7.2638	4.9986	2.2652	0.311847793166111	1.01431304372111	0.698001759457082
Teosinte	TILN	Environmental Response	PC_L56_ID1	6.1114	3.2798	2.8316	0.46333082436103	0.853392540460531	0.457989471185399
Teosinte	TILN	Environmental Response	PC_M05_ID1	6.9259	4.6092	2.3167	0.334498043575564	0.96712887324927	0.64362615726195
Teosinte	TILN	Environmental Response	PC_M15_ID1	7.127	4.7269	2.4001	0.336761610775923	0.995210366832838	0.660061720637314
Teosinte	TILN	Environmental Response	PC_M58_ID1	7.3794	5.1699	2.2095	0.299414586551752	1.03045536424951	0.721921997402706
Teosinte	TILN	Environmental Response	PC_M59_ID1	5.2688	2.2984	2.9704	0.563771636805345	0.735732339100443	0.320947314035161
Teosinte	TILN	Environmental Response	PC_N03_ID2	8.3262	6.5405	1.7857	0.21446758425212	1.1626659963973	0.913311828857889
Teosinte	TILN	Environmental Response	PC_N04_ID1	6.5476	4.2273	2.3203	0.354374121815627	0.914303268959547	0.59029785094885
Teosinte	TILN	Environmental Response	PC_N07_ID1	6.9849	4.5571	2.4278	0.347578347578348	0.975367600854593	0.636350941868097
Teosinte	TILN	Environmental Response	PC_N07_ID2	6.9294	4.542	2.3874	0.344531994112044	0.967617611327552	0.634242386158938
Teosinte	TILN	Environmental Response	PC_N09_ID1	5.7076	2.9771	2.7305	0.478397224752961	0.797006130171896	0.415720609386564
Teosinte	TILN	Environmental Response	PC_N10_ID2	6.7348	4.272	2.4628	0.365682722575281	0.94044377417508	0.596539734405764
Teosinte	TILN	Environmental Response	PC_N11_ID1	6.5406	3.9346	2.606	0.398434394398067	0.913325792802983	0.549425383659392
Teosinte	TILN	Environmental Response	PC_N13_ID1	6.8288	4.501	2.3278	0.340879803186504	0.953569882563222	0.628517168670493
Teosinte	TILN	Environmental Response	PC_N14_ID2	7.9997	6.0919	1.9078	0.238483943147868	1.11707371566615	0.850669571167246
Teosinte	TILN	Environmental Response	PC_N48_ID1	6.8241	4.315	2.5091	0.367682185196583	0.952913577143815	0.602544230796085
Teosinte	TILN	Environmental Response	PC_N57_ID2	6.9291	4.3458	2.5833	0.37281898082002	0.967575719492271	0.606845125884965
Teosinte	TILN	Environmental Response	PC_N58_ID2	8.2631	6.303	1.9601	0.23721121612954	1.15385474704313	0.88014745926019
Teosinte	TILN	Environmental Response	PC_O08_ID2	7.8588	5.8745	1.9843	0.252494019443172	1.09739851702903	0.820311954533395
Teosinte	TILN	Environmental Response	PC_O51_ID2	6.9891	4.5753	2.4138	0.345366356183199	0.975954086548532	0.638892379875162
Teosinte	TILN	Environmental Response	PC_O59_ID2	7.0461	4.6112	2.4349	0.345567051276593	0.983913535251979	0.643905436163825
Teosinte	PROL	Environmental Response	PC_I05_ID1	11.417	9.0769	2.3401	0.204966278356836	1.03103862443897	0.819710474745559
Teosinte	PROL	Environmental Response	PC_I06_ID1	11.3787	8.8036	2.5751	0.226308805048028	1.02757985424399	0.795029485338607
Teosinte	PROL	Environmental Response	PC_I08_ID1	11.3159	8.9508	2.3651	0.209006795747576	1.02190855481203	0.808322722223727
Teosinte	PROL	Environmental Response	PC_I11_ID2	10.4172	7.8984	2.5188	0.241792420228084	0.940749370106472	0.713283303080383
Teosinte	PROL	Environmental Response	PC_I50_ID1	10.649	7.9188	2.7302	0.256380880833881	0.961682605907905	0.715125572322614
Teosinte	PROL	Environmental Response	PC_I50_ID2	11.4826	9.1224	2.3602	0.20554578231411	1.03696278435516	0.823819457614261
Teosinte	PROL	Environmental Response	PC_I52_ID1	11.5959	9.2884	2.3075	0.198992747436594	1.04719460323481	0.83881047203634
Teosinte	PROL	Environmental Response	PC_I55_ID2	10.2269	7.3997	2.8272	0.276447408305547	0.92356388791056	0.668247044693091
Teosinte	PROL	Environmental Response	PC_I58_ID1	11.7095	9.5158	2.1937	0.187343609889406	1.05745351430919	0.859346355648271
Teosinte	PROL	Environmental Response	PC_I58_ID2	10.0895	7.4608	2.6287	0.260538183259825	0.911155662720237	0.673764821688205
Teosinte	PROL	Environmental Response	PC_J04_ID1	9.8599	7.5813	2.2786	0.231097678475441	0.890421103013555	0.684646853241581
Teosinte	PROL	Environmental Response	PC_J07_ID2	10.8121	7.9902	2.8219	0.260994626390803	0.976411729114176	0.721573514670423
Teosinte	PROL	Environmental Response	PC_J10_ID1	10.4199	7.7029	2.717	0.260751062870085	0.940993199859121	0.695628222842332
Teosinte	PROL	Environmental Response	PC_J12_ID1	11.9445	9.8471	2.0974	0.175595462346687	1.07867573352117	0.889265169371371
Teosinte	PROL	Environmental Response	PC_J13_ID1	10.2157	7.4858	2.7299	0.267225936548646	0.922552445973648	0.676022504583096
Teosinte	PROL	Environmental Response	PC_J14_ID2	10.9329	8.0719	2.861	0.261687201017114	0.98732085286229	0.728951622370928
Teosinte	PROL	Environmental Response	PC_J48_ID2	10.6727	8.0788	2.5939	0.243040655129443	0.963822889292262	0.729574742849918
Teosinte	PROL	Environmental Response	PC_J50_ID1	12.0858	10.2158	1.87	0.154727035032849	1.0914361572431	0.922561476705228
Teosinte	PROL	Environmental Response	PC_J51_ID1	11.1519	9.4933	1.6586	0.148728019440633	1.00709815502154	0.857314441042869
Teosinte	PROL	Environmental Response	PC_K02_ID1	12.3976	11.0633	1.3343	0.107625669484416	1.11959397830818	0.999096926842044
Teosinte	PROL	Environmental Response	PC_K54_ID1	10.4045	7.8031	2.6014	0.250026430871258	0.939602467195868	0.704677015885057
Teosinte	PROL	Environmental Response	PC_K55_ID2	12.1405	9.9412	2.1993	0.181153988715456	1.09637596741712	0.897763087787742
Teosinte	PROL	Environmental Response	PC_K60_ID1	12.3214	9.9866	2.3348	0.189491453893227	1.11271256084455	0.901863039924864
Teosinte	PROL	Environmental Response	PC_L06_ID2	11.2954	8.898	2.3974	0.212245692936948	1.02005725483821	0.803554495949717
Teosinte	PROL	Environmental Response	PC_L08_ID1	9.3997	6.9094	2.4903	0.264933987254912	0.848861676284396	0.623969367758482
Teosinte	PROL	Environmental Response	PC_L12_ID1	10.7498	8.1674	2.5824	0.24022772516698	0.970785583340106	0.737575971029413
Teosinte	PROL	Environmental Response	PC_L12_ID2	11.4718	9.1997	2.2721	0.198059589602329	1.03598746534457	0.830800213125265
Teosinte	PROL	Environmental Response	PC_L14_ID1	11.8043	10.0879	1.7164	0.145404640681785	1.06601464784662	0.911011171014964
Teosinte	PROL	Environmental Response	PC_L48_ID2	10.7268	8.2261	2.5007	0.233126375060596	0.968708515076806	0.742877010466618
Teosinte	PROL	Environmental Response	PC_L56_ID1	12.2726	9.8146	2.458	0.200283558496162	1.10830556383373	0.886330181608012
Teosinte	PROL	Environmental Response	PC_M05_ID1	10.5754	7.9913	2.5841	0.244350095504662	0.955035987465345	0.721672852717799
Teosinte	PROL	Environmental Response	PC_M15_ID1	10.9547	8.0564	2.8983	0.264571371192274	0.989289552346636	0.727551858976096
Teosinte	PROL	Environmental Response	PC_M58_ID1	10.0968	7.365	2.7318	0.270560969812218	0.911814906125545	0.665113380834982
Teosinte	PROL	Environmental Response	PC_M59_ID1	13.6699	11.6153	2.0546	0.150301026342548	1.23449197619499	1.04894656516124
Teosinte	PROL	Environmental Response	PC_N03_ID2	10.2384	7.8971	2.3413	0.228678309110799	0.92460242204221	0.713165903569848
Teosinte	PROL	Environmental Response	PC_N04_ID1	9.8661	7.2128	2.6533	0.268930985901217	0.890981008371488	0.651368607370883
Teosinte	PROL	Environmental Response	PC_N07_ID1	11.0621	8.429	2.6331	0.238028945679392	0.998988558063089	0.761200364841556
Teosinte	PROL	Environmental Response	PC_N07_ID2	10.7131	7.9484	2.7647	0.258067226106356	0.967471304850406	0.717798668870165
Teosinte	PROL	Environmental Response	PC_N09_ID1	12.0004	9.8079	2.1925	0.182702243258558	1.08372391247415	0.885725122592181
Teosinte	PROL	Environmental Response	PC_N10_ID2	9.9734	6.7802	3.1932	0.320171656606573	0.900670983356362	0.612301662557684
Teosinte	PROL	Environmental Response	PC_N11_ID1	12.4685	10.3596	2.1089	0.169138228335405	1.12599676699809	0.935547668716643
Teosinte	PROL	Environmental Response	PC_N13_ID1	10.135	7.8233	2.3117	0.228090774543661	0.915264645588939	0.706501223664129
Teosinte	PROL	Environmental Response	PC_N14_ID2	10.1909	8.1366	2.0543	0.201581803373598	0.920312824541916	0.734794505702907
Teosinte	PROL	Environmental Response	PC_N48_ID1	10.7489	8.1981	2.5508	0.237308003609672	0.97070430675589	0.74034840562434
Teosinte	PROL	Environmental Response	PC_N57_ID2	10.0772	7.4532	2.624	0.260389790814909	0.91004488273595	0.673078486088158
Teosinte	PROL	Environmental Response	PC_N58_ID2	11.8084	9.582	2.2264	0.188543748518004	1.06638490784138	0.865324699953943
Teosinte	PROL	Environmental Response	PC_O08_ID2	11.9319	10.4001	1.5318	0.128378548261383	1.07753786134215	0.939205115006367
Teosinte	PROL	Environmental Response	PC_O51_ID2	11.6212	9.2615	2.3597	0.203051320001377	1.04947937832444	0.836381205241437
Teosinte	PROL	Environmental Response	PC_O59_ID2	11.1351	9.2275	1.9076	0.171314132787312	1.00558099211617	0.833310756504384
Teosinte	LBNN	Environmental Response	PC_I05_ID1	2.7387	2.4128	0.3259	0.118998064775258	1.02262798252492	0.900937231619432
Teosinte	LBNN	Environmental Response	PC_I06_ID1	2.5784	2.1905	0.3879	0.150442134657152	0.962772114558829	0.817930622456219
Teosinte	LBNN	Environmental Response	PC_I08_ID1	2.6787	2.33	0.3487	0.130175084929257	1.00022403943094	0.870019790149733
Teosinte	LBNN	Environmental Response	PC_I11_ID2	2.6329	2.2753	0.3576	0.135819818451137	0.983122362869198	0.84959486202905
Teosinte	LBNN	Environmental Response	PC_I50_ID1	2.6422	2.2839	0.3583	0.135606691393536	0.986594974048766	0.852806093872521
Teosinte	LBNN	Environmental Response	PC_I50_ID2	2.7213	2.3947	0.3266	0.12001616874288	1.01613083902767	0.89417870878608
Teosinte	LBNN	Environmental Response	PC_I52_ID1	2.6856	2.3513	0.3343	0.124478701221328	1.00280049288675	0.877973189948098
Teosinte	LBNN	Environmental Response	PC_I55_ID2	2.8116	2.5219	0.2897	0.103037416417698	1.04984877338412	0.941675068145327
Teosinte	LBNN	Environmental Response	PC_I58_ID1	2.895	2.6532	0.2418	0.0835233160621762	1.08099025428475	0.990702363615996
Teosinte	LBNN	Environmental Response	PC_I58_ID2	2.467	2.0381	0.4289	0.173854884475071	0.921175460214331	0.761024606997498
Teosinte	LBNN	Environmental Response	PC_J04_ID1	2.5504	2.1849	0.3655	0.143310853199498	0.952316941114969	0.815839587767447
Teosinte	LBNN	Environmental Response	PC_J07_ID2	2.6959	2.367	0.3289	0.122000074186728	1.00664650311788	0.88383555505769
Teosinte	LBNN	Environmental Response	PC_J10_ID1	2.5469	2.144	0.4029	0.158192312222702	0.951010044434487	0.800567566558381
Teosinte	LBNN	Environmental Response	PC_J12_ID1	2.7761	2.4786	0.2975	0.107164727495407	1.03659310705351	0.925506889212501
Teosinte	LBNN	Environmental Response	PC_J13_ID1	2.6196	2.2619	0.3577	0.136547564513666	0.978156155483365	0.84459131473806
Teosinte	LBNN	Environmental Response	PC_J14_ID2	2.7506	2.4252	0.3254	0.118301461499309	1.02707143123856	0.905567379858855
Teosinte	LBNN	Environmental Response	PC_J48_ID2	2.7802	2.4927	0.2875	0.103409826631177	1.03812404316493	0.930771815839588
Teosinte	LBNN	Environmental Response	PC_J50_ID1	2.6799	2.3559	0.324	0.120900033583343	1.00067211829282	0.879690825585303
Teosinte	LBNN	Environmental Response	PC_J51_ID1	2.8147	2.5439	0.2708	0.0962091874800158	1.05100631044397	0.949889847279788
Teosinte	LBNN	Environmental Response	PC_K02_ID1	2.7127	2.4091	0.3036	0.111918015261547	1.0129196071842	0.899555655128636
Teosinte	LBNN	Environmental Response	PC_K54_ID1	2.5983	2.2107	0.3876	0.149174460223993	0.970202755685	0.82547328329786
Teosinte	LBNN	Environmental Response	PC_K55_ID2	2.8395	2.5758	0.2637	0.0928684627575277	1.06026660692282	0.961801277024756
Teosinte	LBNN	Environmental Response	PC_K60_ID1	2.83	2.5581	0.2719	0.0960777385159011	1.05671931593294	0.955192113812031
Teosinte	LBNN	Environmental Response	PC_L06_ID2	2.7099	2.389	0.3209	0.118417653787963	1.01187408983981	0.892050334192151
Teosinte	LBNN	Environmental Response	PC_L08_ID1	2.4956	2.0843	0.4113	0.16481006571566	0.93185467308913	0.778275643179866
Teosinte	LBNN	Environmental Response	PC_L12_ID1	2.741	2.4263	0.3147	0.114812112367749	1.02348680034353	0.905978118815578
Teosinte	LBNN	Environmental Response	PC_L12_ID2	2.6547	2.2964	0.3583	0.134968169661355	0.991262462193346	0.857473582017102
Teosinte	LBNN	Environmental Response	PC_L14_ID1	2.7064	2.3842	0.3222	0.119051138043157	1.01056719315933	0.890258018744632
Teosinte	LBNN	Environmental Response	PC_L48_ID2	2.6166	2.2411	0.3755	0.143506840938623	0.977035958328666	0.836824614465479
Teosinte	LBNN	Environmental Response	PC_L56_ID1	2.7473	2.4106	0.3367	0.122556692024897	1.0258392143684	0.900115753705986
Teosinte	LBNN	Environmental Response	PC_M05_ID1	2.6429	2.3025	0.3404	0.128797911385221	0.986856353384862	0.859751316231657
Teosinte	LBNN	Environmental Response	PC_M15_ID1	2.593	2.2	0.393	0.15156189741612	0.968223740711698	0.8214779134461
Teosinte	LBNN	Environmental Response	PC_M58_ID1	2.4471	2.0038	0.4433	0.181153201749009	0.913744819088159	0.74821701952877
Teosinte	LBNN	Environmental Response	PC_M59_ID1	3.0962	2.8986	0.1976	0.0638201666559008	1.15611814345992	1.08233449087039
Teosinte	LBNN	Environmental Response	PC_N03_ID2	2.5122	2.1033	0.4089	0.162765703367566	0.938053097345133	0.785370225159628
Teosinte	LBNN	Environmental Response	PC_N04_ID1	2.612	2.2535	0.3585	0.137251148545176	0.97531832269146	0.841454762704903
Teosinte	LBNN	Environmental Response	PC_N07_ID1	2.6752	2.3142	0.361	0.134943181818182	0.998917142750457	0.864120085134984
Teosinte	LBNN	Environmental Response	PC_N07_ID2	2.6894	2.3396	0.3498	0.130066185766342	1.0042194092827	0.87360442104477
Teosinte	LBNN	Environmental Response	PC_N09_ID1	2.5855	2.2182	0.3673	0.142061496809128	0.96542324782495	0.828273776184608
Teosinte	LBNN	Environmental Response	PC_N10_ID2	2.5156	2.0923	0.4233	0.168269995229766	0.939322654120458	0.781262835592398
Teosinte	LBNN	Environmental Response	PC_N11_ID1	2.6638	2.3058	0.358	0.134394474059614	0.9946603935626	0.860983533101826
Teosinte	LBNN	Environmental Response	PC_N13_ID1	2.5822	2.2144	0.3678	0.142436681899156	0.964191030954781	0.826854859788656
Teosinte	LBNN	Environmental Response	PC_N14_ID2	2.5412	2.1483	0.3929	0.154611994333386	0.948881669840559	0.802173182480116
Teosinte	LBNN	Environmental Response	PC_N48_ID1	2.6061	2.2096	0.3965	0.152143049000422	0.973115268287219	0.825062544341137
Teosinte	LBNN	Environmental Response	PC_N57_ID2	2.5347	2.131	0.4037	0.159269341539433	0.946454576005377	0.795713378888018
Teosinte	LBNN	Environmental Response	PC_N58_ID2	2.8301	2.5525	0.2776	0.0980884067700787	1.05675665583809	0.953101079123259
Teosinte	LBNN	Environmental Response	PC_O08_ID2	2.9952	2.7846	0.2106	0.0703125	1.11840483925171	1.03976699899182
Teosinte	LBNN	Environmental Response	PC_O51_ID2	2.6784	2.3256	0.3528	0.131720430107527	1.00011201971547	0.868376834322841
Teosinte	LBNN	Environmental Response	PC_O59_ID2	2.6966	2.3637	0.3329	0.123451754060669	1.00690788245398	0.882603338187521
Teosinte	LBLN	Environmental Response	PC_I05_ID1	520.1429	374.7579	145.385	0.279509727038474	1.05874351087112	0.76281440114378
Teosinte	LBLN	Environmental Response	PC_I06_ID1	435.8881	257.962	177.9261	0.40819214839772	0.887244058009718	0.52507799981762
Teosinte	LBLN	Environmental Response	PC_I08_ID1	519.2801	384.181	135.0991	0.260166141548655	1.05698729368315	0.781994987819653
Teosinte	LBLN	Environmental Response	PC_I11_ID2	493.7886	422.1068	71.6818	0.145166980363662	1.00509970623868	0.85919241691961
Teosinte	LBLN	Environmental Response	PC_I50_ID1	497.2313	351.8211	145.4102	0.292439755904345	1.01210727336086	0.716126869390201
Teosinte	LBLN	Environmental Response	PC_I50_ID2	504.042	386.6266	117.4154	0.232947651187798	1.02597035681253	0.786972972004742
Teosinte	LBLN	Environmental Response	PC_I52_ID1	436.4731	270.2189	166.2542	0.38090365706386	0.888434817229655	0.550026746284017
Teosinte	LBLN	Environmental Response	PC_I55_ID2	516.0564	394.8173	121.2391	0.234933817311441	1.05042549796126	0.803645025923948
Teosinte	LBLN	Environmental Response	PC_I58_ID1	553.4588	495.3694	58.0894	0.104957044679749	1.12655755376939	1.00831740226411
Teosinte	LBLN	Environmental Response	PC_I58_ID2	474.9081	336.5545	138.3536	0.29132710096964	0.966668715722418	0.685051921172961
Teosinte	LBLN	Environmental Response	PC_J04_ID1	446.2699	327.9815	118.2884	0.265060224765327	0.908376064966195	0.667601701014812
Teosinte	LBLN	Environmental Response	PC_J07_ID2	479.7388	365.7939	113.9449	0.237514455783022	0.976501537198911	0.744568306019827
Teosinte	LBLN	Environmental Response	PC_J10_ID1	477.1534	295.2294	181.924	0.381269419855334	0.971238992092544	0.600935265036541
Teosinte	LBLN	Environmental Response	PC_J12_ID1	538.4127	502.6528	35.7599	0.0664172669032509	1.09593143018121	1.0231426598752
Teosinte	LBLN	Environmental Response	PC_J13_ID1	499.1449	395.2394	103.9055	0.20816700721574	1.01600237907586	0.804504204499564
Teosinte	LBLN	Environmental Response	PC_J14_ID2	486.6933	352.6058	134.0875	0.275507182860335	0.990657323515235	0.717724115133593
Teosinte	LBLN	Environmental Response	PC_J48_ID2	507.7584	407.7209	100.0375	0.197017912456003	1.03353503641077	0.829910121086982
Teosinte	LBLN	Environmental Response	PC_J50_ID1	536.0706	531.9635	4.10710000000006	0.00766149085586872	1.09116411878118	1.08280417486289
Teosinte	LBLN	Environmental Response	PC_J51_ID1	520.666	481.6853	38.9807000000001	0.0748669972688827	1.05980827351719	0.980463610398239
Teosinte	LBLN	Environmental Response	PC_K02_ID1	534.3175	514.3038	20.0137	0.0374565684260762	1.08759570854448	1.04685810546748
Teosinte	LBLN	Environmental Response	PC_K54_ID1	398.1342	218.6891	179.4451	0.45071511063355	0.810396528926696	0.445138567734455
Teosinte	LBLN	Environmental Response	PC_K55_ID2	504.0313	391.0608	112.9705	0.224133898033713	1.02594857711397	0.795998723343277
Teosinte	LBLN	Environmental Response	PC_K60_ID1	517.3006	486.4862	30.8144	0.0595676865636731	1.05295804945091	0.990235774396519
Teosinte	LBLN	Environmental Response	PC_L06_ID2	534.4163	510.6705	23.7458	0.0444331507104105	1.08779681454607	1.03946257474304
Teosinte	LBLN	Environmental Response	PC_L08_ID1	487.4839	307.512	179.9719	0.369185320787004	0.992266578625119	0.625936323489181
Teosinte	LBLN	Environmental Response	PC_L12_ID1	503.9042	390.6564	113.2478	0.224740734449127	1.02568986686294	0.795175572867136
Teosinte	LBLN	Environmental Response	PC_L12_ID2	499.2671	375.0346	124.2325	0.248829734625013	1.01625111544624	0.763377620077381
Teosinte	LBLN	Environmental Response	PC_L14_ID1	481.5498	386.6897	94.8601	0.196989179519958	0.9801878020661	0.787101411161627
Teosinte	LBLN	Environmental Response	PC_L48_ID2	436.3057	278.4315	157.8742	0.361843083874449	0.888094076899027	0.566743377343251
Teosinte	LBLN	Environmental Response	PC_L56_ID1	515.4764	351.2251	164.2513	0.318639805818462	1.04924491617055	0.714913719825958
Teosinte	LBLN	Environmental Response	PC_M05_ID1	474.8298	353.5943	121.2355	0.255324118241947	0.966509337180673	0.719736192892409
Teosinte	LBLN	Environmental Response	PC_M15_ID1	525.961	376.9911	148.9699	0.283233737862693	1.070586171072	0.767360048135169
Teosinte	LBLN	Environmental Response	PC_M58_ID1	436.9449	247.9618	188.9831	0.432510140294577	0.889395159451819	0.504722734259995
Teosinte	LBLN	Environmental Response	PC_M59_ID1	506.5751	386.0249	120.5502	0.237971033317666	1.03112644600914	0.785748220171176
Teosinte	LBLN	Environmental Response	PC_N03_ID2	455.7899	326.8585	128.9314	0.282874631491395	0.927753890220549	0.665315850409703
Teosinte	LBLN	Environmental Response	PC_N04_ID1	449.5685	336.9405	112.628	0.250524669766676	0.915090318577961	0.685837618709535
Teosinte	LBLN	Environmental Response	PC_N07_ID1	469.1806	320.116	149.0646	0.317712624946556	0.955010470539192	0.65159158709274
Teosinte	LBLN	Environmental Response	PC_N07_ID2	485.5096	369.2728	116.2368	0.239411949835801	0.988247918919271	0.751649557729635
Teosinte	LBLN	Environmental Response	PC_N09_ID1	501.5499	400.5319	101.018	0.20141166412355	1.0208977225356	0.81527701333976
Teosinte	LBLN	Environmental Response	PC_N10_ID2	511.4839	324.6237	186.8602	0.365329583199002	1.04111823893021	0.66076694664096
Teosinte	LBLN	Environmental Response	PC_N11_ID1	492.2262	346.9312	145.295	0.295179330153495	1.00191946315282	0.706173547151623
Teosinte	LBLN	Environmental Response	PC_N13_ID1	530.1219	472.2999	57.822	0.109073026411473	1.07905562412881	0.961359761538762
Teosinte	LBLN	Environmental Response	PC_N14_ID2	468.0242	357.4114	110.6128	0.236339915756493	0.952656634706825	0.72750584591535
Teosinte	LBLN	Environmental Response	PC_N48_ID1	464.6711	255.6047	209.0664	0.449923397431	0.945831447116449	0.520279749032737
Teosinte	LBLN	Environmental Response	PC_N57_ID2	457.7872	301.2455	156.5417	0.34195298601621	0.931819366100856	0.613180951434936
Teosinte	LBLN	Environmental Response	PC_N58_ID2	543.4416	513.3825	30.0590999999999	0.0553124751583242	1.10616768495239	1.04498281235752
Teosinte	LBLN	Environmental Response	PC_O08_ID2	531.1692	475.396	55.7732	0.105000817065447	1.08118738845538	0.967661829266704
Teosinte	LBLN	Environmental Response	PC_O51_ID2	499.2184	380.5393	118.6791	0.237729819253457	1.01615198728554	0.774582359014108
Teosinte	LBLN	Environmental Response	PC_O59_ID2	426.1383	230.7062	195.4321	0.458611910734144	0.867398478107943	0.46959920469497
Teosinte	LBIL	Environmental Response	PC_I05_ID1	192.3131	151.8298	40.4833	0.210507240536396	1.03791673053135	0.819427743680635
Teosinte	LBIL	Environmental Response	PC_I06_ID1	163.7668	112.7333	51.0335	0.311622990740492	0.883851914537184	0.608423337557397
Teosinte	LBIL	Environmental Response	PC_I08_ID1	196.5297	158.6215	37.9082	0.19288789429791	1.06067378496996	0.85608265205011
Teosinte	LBIL	Environmental Response	PC_I11_ID2	188.3398	183.1092	5.23060000000001	0.0277721437529402	1.01647276989933	0.988243142012741
Teosinte	LBIL	Environmental Response	PC_I50_ID1	193.8786	155.3001	38.5785	0.198982765503774	1.04636575788126	0.838157005649595
Teosinte	LBIL	Environmental Response	PC_I50_ID2	187.8903	159.2747	28.6156	0.152299506680228	1.01404681155134	0.859607982401413
Teosinte	LBIL	Environmental Response	PC_I52_ID1	164.492	114.2236	50.2684	0.305597840624468	0.887765829985385	0.616466509361663
Teosinte	LBIL	Environmental Response	PC_I55_ID2	186.2118	151.496	34.7158	0.18643179433312	1.0049879214799	0.817626219995294
Teosinte	LBIL	Environmental Response	PC_I58_ID1	197.6914	171.5808	26.1106	0.132077571406748	1.0669434975681	0.926024191581088
Teosinte	LBIL	Environmental Response	PC_I58_ID2	191.2783	163.4771	27.8012	0.145344244485653	1.03233189916648	0.882288399223693
Teosinte	LBIL	Environmental Response	PC_J04_ID1	178.109	144.7451	33.3639	0.187322931463317	0.961256986436221	0.781191509847394
Teosinte	LBIL	Environmental Response	PC_J07_ID2	180.8821	150.5109	30.3712	0.167906055933672	0.976223449383553	0.812309620287596
Teosinte	LBIL	Environmental Response	PC_J10_ID1	188.29	136.9299	51.3601	0.272771257103404	1.01620399854065	0.739012756385209
Teosinte	LBIL	Environmental Response	PC_J12_ID1	197.8245	185.9778	11.8467	0.059884897977753	1.06766184029584	1.00372501991499
Teosinte	LBIL	Environmental Response	PC_J13_ID1	193.4334	165.6523	27.7811	0.143621008574528	1.04396300669878	0.894027986762201
Teosinte	LBIL	Environmental Response	PC_J14_ID2	178.1661	145.9971	32.169	0.180556233761642	0.961565156006122	0.787948572921232
Teosinte	LBIL	Environmental Response	PC_J48_ID2	188.3501	155.727	32.6231	0.173204580194011	1.01652835915625	0.840460991453287
Teosinte	LBIL	Environmental Response	PC_J50_ID1	204.9668	219.5083	-14.5415	-0.0709456360737445	1.1062089422066	1.18468963924191
Teosinte	LBIL	Environmental Response	PC_J51_ID1	190.3685	180.5038	9.8647	0.0518189721513801	1.02742169470596	0.974181758520268
Teosinte	LBIL	Environmental Response	PC_K02_ID1	204.5954	201.1049	3.49050000000003	0.0170605008714762	1.10420449074844	1.08536620907173
Teosinte	LBIL	Environmental Response	PC_K54_ID1	145.8123	109.3698	36.4425	0.249927475254145	0.78695120450586	0.590270476815502
Teosinte	LBIL	Environmental Response	PC_K55_ID2	182.3433	145.9228	36.4205	0.199735882810062	0.984109568044489	0.787547574689294
Teosinte	LBIL	Environmental Response	PC_K60_ID1	186.8971	185.6436	1.2535	0.00670689914396747	1.00868649602024	1.00192133742355
Teosinte	LBIL	Environmental Response	PC_L06_ID2	202.1167	209.3971	-7.28039999999999	-0.0360207741369218	1.0908269090862	1.13011933880087
Teosinte	LBIL	Environmental Response	PC_L08_ID1	202.0384	141.0456	60.9928	0.301887166004086	1.09040432279332	0.761225251986641
Teosinte	LBIL	Environmental Response	PC_L12_ID1	184.9316	154.2434	30.6882	0.165943516413636	0.998078662576449	0.832453979651094
Teosinte	LBIL	Environmental Response	PC_L12_ID2	187.0726	155.8688	31.2038	0.16680048280721	1.00963367219393	0.841226288213566
Teosinte	LBIL	Environmental Response	PC_L14_ID1	180.6047	158.1535	22.4512	0.12431127207653	0.974726317357449	0.853556848920273
Teosinte	LBIL	Environmental Response	PC_L48_ID2	163.1146	123.493	39.6216	0.242906520936814	0.880331981201117	0.666493602378141
Teosinte	LBIL	Environmental Response	PC_L56_ID1	189.8126	139.042	50.7706	0.267477501493578	1.02442149393699	0.750411792262407
Teosinte	LBIL	Environmental Response	PC_M05_ID1	181.8949	145.8726	36.0223	0.198039087407069	0.981689546413252	0.787276644524512
Teosinte	LBIL	Environmental Response	PC_M15_ID1	206.5403	172.0279	34.5124	0.167097656002243	1.11470114567839	0.92843719709252
Teosinte	LBIL	Environmental Response	PC_M58_ID1	175.3971	122.068	53.3291	0.304047786422923	0.946620820821253	0.658802855668701
Teosinte	LBIL	Environmental Response	PC_M59_ID1	163.881	136.315	27.566	0.168207418797786	0.884468253676986	0.735694131717395
Teosinte	LBIL	Environmental Response	PC_N03_ID2	180.7656	152.1303	28.6353	0.158411224259483	0.975594697108711	0.821049546758661
Teosinte	LBIL	Environmental Response	PC_N04_ID1	172.0887	141.7919	30.2968	0.176053395719765	0.928765335618789	0.765253044456294
Teosinte	LBIL	Environmental Response	PC_N07_ID1	173.932	138.2408	35.6912	0.205202032978405	0.938713653800902	0.74608770365637
Teosinte	LBIL	Environmental Response	PC_N07_ID2	177.1761	152.0837	25.0924	0.141624067805985	0.956222110923775	0.820798045848724
Teosinte	LBIL	Environmental Response	PC_N09_ID1	197.8223	166.5851	31.2372	0.157905352429933	1.06764996686233	0.899062322573124
Teosinte	LBIL	Environmental Response	PC_N10_ID2	205.8044	151.2127	54.5917	0.265260120774872	1.11072948216718	0.816097245579305
Teosinte	LBIL	Environmental Response	PC_N11_ID1	185.9485	150.481	35.4675	0.190738295818466	1.00356688736861	0.812148249532079
Teosinte	LBIL	Environmental Response	PC_N13_ID1	210.2841	199.2623	11.0218	0.052413853448739	1.13490649131404	1.07542166880029
Teosinte	LBIL	Environmental Response	PC_N14_ID2	184.4554	162.3891	22.0663	0.119629460563366	0.995508603921687	0.876416446648346
Teosinte	LBIL	Environmental Response	PC_N48_ID1	175.8196	118.7073	57.1123	0.324834660072028	0.948901059757912	0.640665106569463
Teosinte	LBIL	Environmental Response	PC_N57_ID2	178.7126	139.4023	39.3103	0.219963785429791	0.964514624831883	0.752356336851468
Teosinte	LBIL	Environmental Response	PC_N58_ID2	196.5306	192.7306	3.79999999999998	0.0193354113812301	1.06067864228367	1.04016998439183
Teosinte	LBIL	Environmental Response	PC_O08_ID2	181.253	166.9393	14.3137	0.0789708308276276	0.978225202334101	0.900973945369253
Teosinte	LBIL	Environmental Response	PC_O51_ID2	184.6579	159.2462	25.4117	0.13761501674177	0.996601499506713	0.859454167467224
Teosinte	LBIL	Environmental Response	PC_O59_ID2	159.4979	99.0197	60.4782	0.379178660032514	0.860812596201797	0.534410829434889
Teosinte	EL	Reproductive	PC_I05_ID1	51.1326	52.1729	-1.0403	-0.0203451418468844	1.09408947840283	1.11634888403412
Teosinte	EL	Reproductive	PC_I06_ID1	44.4612	38.4369	6.0243	0.135495668133114	0.951340849422171	0.82243828540739
Teosinte	EL	Reproductive	PC_I08_ID1	46.404	43.2276	3.1764	0.0684509956038273	0.992911139973425	0.924945383896113
Teosinte	EL	Reproductive	PC_I11_ID2	44.4521	39.7257	4.7264	0.10632568540069	0.951146135790291	0.850014870986171
Teosinte	EL	Reproductive	PC_I50_ID1	44.3182	39.4027	4.91549999999999	0.110913800650748	0.948281063778343	0.843103606909552
Teosinte	EL	Reproductive	PC_I50_ID2	46.958	44.2017	2.7563	0.0586971336087567	1.00476513470546	0.945788301348231
Teosinte	EL	Reproductive	PC_I52_ID1	48.9188	47.8286	1.0902	0.0222859105292852	1.04672057309999	1.02339345205872
Teosinte	EL	Reproductive	PC_I55_ID2	48.29	46.0294	2.2606	0.0468130047628908	1.03326607510811	0.984895785412739
Teosinte	EL	Reproductive	PC_I58_ID1	47.8695	44.8723	2.9972	0.0626118927500809	1.02426859354706	0.960137198220617
Teosinte	EL	Reproductive	PC_I58_ID2	48.8573	47.0449	1.8124	0.0370957871188134	1.04540465130212	1.0066245429044
Teosinte	EL	Reproductive	PC_J04_ID1	48.6389	48.8615	-0.2226	-0.00457658376320188	1.040731524137	1.04549451913222
Teosinte	EL	Reproductive	PC_J07_ID2	43.2284	37.0938	6.1346	0.141911336066105	0.924962501578036	0.793699837168051
Teosinte	EL	Reproductive	PC_J10_ID1	44.7852	39.6666	5.1186	0.114292221537472	0.958273510601194	0.848750302234071
Teosinte	EL	Reproductive	PC_J12_ID1	43.8618	38.2869	5.5749	0.12710148694308	0.938515426240979	0.819228720046731
Teosinte	EL	Reproductive	PC_J13_ID1	47.4692	45.4259	2.0433	0.0430447532294625	1.01570333345458	0.971982634111689
Teosinte	EL	Reproductive	PC_J14_ID2	45.7519	41.4387	4.3132	0.0942736804373152	0.97895808949552	0.886668107404895
Teosinte	EL	Reproductive	PC_J48_ID2	46.3676	43.2032	3.1644	0.0682459303479154	0.992132285445905	0.924423294597446
Teosinte	EL	Reproductive	PC_J50_ID1	48.1017	46.3966	1.7051	0.0354478116158057	1.02923700072536	0.992752801415632
Teosinte	EL	Reproductive	PC_J51_ID1	45.994	41.9007	4.0933	0.088996390833587	0.984138327987624	0.896553568715724
Teosinte	EL	Reproductive	PC_K02_ID1	52.5311	54.8009	-2.2698	-0.0432086897095244	1.12401332611538	1.17258046915287
Teosinte	EL	Reproductive	PC_K54_ID1	48.0576	46.6479	1.4097	0.0293335497403116	1.02829338850933	0.998129893249856
Teosinte	EL	Reproductive	PC_K55_ID2	48.2861	46.9335	1.3526	0.0280122022693901	1.03318262640873	1.00424090569655
Teosinte	EL	Reproductive	PC_K60_ID1	48.2548	47.3089	0.945900000000002	0.0196021950147965	1.03251289710347	1.01227337793916
Teosinte	EL	Reproductive	PC_L06_ID2	46.6899	43.135	3.5549	0.0761385224641733	0.999028571550841	0.922964012213466
Teosinte	EL	Reproductive	PC_L08_ID1	47.5507	44.4571	3.0936	0.065058979152778	1.01744719730054	0.951253121302313
Teosinte	EL	Reproductive	PC_L12_ID1	48.0623	45.766	2.2963	0.0477775720263076	1.02839395489063	0.979259788639422
Teosinte	EL	Reproductive	PC_L12_ID2	43.6869	37.8004	5.8865	0.134742909201614	0.93477307303045	0.808819029726994
Teosinte	EL	Reproductive	PC_L14_ID1	48.0694	45.7508	2.3186	0.0482344277232502	1.0285458743177	0.978934552682876
Teosinte	EL	Reproductive	PC_L48_ID2	44.4395	39.1754	5.2641	0.118455428166383	0.950876532299996	0.838240045533034
Teosinte	EL	Reproductive	PC_L56_ID1	49.8171	49.3582	0.458900000000007	0.00921169638537785	1.06594159018986	1.05612245989648
Teosinte	EL	Reproductive	PC_M05_ID1	45.5394	41.5796	3.9598	0.0869532756250632	0.974411205234587	0.889682959133674
Teosinte	EL	Reproductive	PC_M15_ID1	49.3406	48.7105	0.630099999999999	0.0127704162494984	1.05574587089416	1.04226355666916
Teosinte	EL	Reproductive	PC_M58_ID1	46.2877	43.1502	3.1375	0.0677825858705445	0.990422656963794	0.923289248170013
Teosinte	EL	Reproductive	PC_M59_ID1	42.9081	37.1359	5.7722	0.134524716778417	0.918109009677909	0.794600655179276
Teosinte	EL	Reproductive	PC_N03_ID2	47.1547	44.2417	2.913	0.061775390364057	1.0089739447484	0.946644185444407
Teosinte	EL	Reproductive	PC_N04_ID1	47.7347	45.4616	2.2731	0.0476194466499213	1.02138426414295	0.972746510667525
Teosinte	EL	Reproductive	PC_N07_ID1	41.9571	34.5823	7.3748	0.175770012703452	0.897760365291332	0.739961014479419
Teosinte	EL	Reproductive	PC_N07_ID2	45.4375	40.8172	4.6203	0.101684731774415	0.97223084049958	0.873369808260565
Teosinte	EL	Reproductive	PC_N09_ID1	43.1088	36.6963	6.4125	0.14875153100991	0.922403408130471	0.785194488962305
Teosinte	EL	Reproductive	PC_N10_ID2	44.8827	39.1705	5.7122	0.127269527011521	0.960359728085623	0.838135199731252
Teosinte	EL	Reproductive	PC_N11_ID1	44.3053	38.7266	5.5787	0.125914958255559	0.948005041157327	0.828637025973943
Teosinte	EL	Reproductive	PC_N13_ID1	49.6069	49.1961	0.410800000000002	0.00828110605581082	1.06144391926445	1.05265398959673
Teosinte	EL	Reproductive	PC_N14_ID2	46.1023	41.7754	4.3269	0.0938543196326431	0.98645563417802	0.893872511784454
Teosinte	EL	Reproductive	PC_N48_ID1	48.3121	45.7157	2.5964	0.0537422302073394	1.03373895107125	0.978183514388481
Teosinte	EL	Reproductive	PC_N57_ID2	45.9817	41.9152	4.0665	0.0884373566005606	0.98387514362805	0.896863826700588
Teosinte	EL	Reproductive	PC_N58_ID2	46.8246	44.2401	2.5845	0.0551953460360579	1.00191076124471	0.94660995008056
Teosinte	EL	Reproductive	PC_O08_ID2	46.5502	43.0936	3.45659999999999	0.0742553200630716	0.996039396344947	0.922078172173924
Teosinte	EL	Reproductive	PC_O51_ID2	44.7097	39.5715	5.1382	0.114923607181439	0.956658029369663	0.846715437795414
Teosinte	EL	Reproductive	PC_O59_ID2	51.9928	53.8196	-1.8268	-0.0351356341647305	1.11249526589109	1.15158349256344
Teosinte	CUPR	Reproductive	PC_I05_ID1	4.8706	4.9472	-0.0766	-0.0157270151521373	1.09673496960144	1.11398333708624
Teosinte	CUPR	Reproductive	PC_I06_ID1	4.4192	4.0275	0.3917	0.0886359522085446	0.995091195676649	0.90689034001351
Teosinte	CUPR	Reproductive	PC_I08_ID1	4.2756	3.7659	0.5097	0.119211338759472	0.962756136005404	0.847984688133303
Teosinte	CUPR	Reproductive	PC_I11_ID2	4.1037	3.4443	0.6594	0.160684260545361	0.924048637694213	0.77556856563837
Teosinte	CUPR	Reproductive	PC_I50_ID1	4.4054	4.0536	0.3518	0.0798565397012757	0.991983787435262	0.912767394730917
Teosinte	CUPR	Reproductive	PC_I50_ID2	4.5501	4.3605	0.1896	0.041669413859036	1.02456653906778	0.981873451925242
Teosinte	CUPR	Reproductive	PC_I52_ID1	4.4618	4.1382	0.3236	0.0725267829127258	1.00468362981311	0.931817158297681
Teosinte	CUPR	Reproductive	PC_I55_ID2	4.6705	4.4764	0.1941	0.0415587196231666	1.05167755010133	1.00797117766269
Teosinte	CUPR	Reproductive	PC_I58_ID1	4.3525	3.8626	0.4899	0.11255600229753	0.980072055843279	0.869759063274037
Teosinte	CUPR	Reproductive	PC_I58_ID2	4.5708	4.3033	0.2675	0.0585236720049007	1.02922765142986	0.968993469939203
Teosinte	CUPR	Reproductive	PC_J04_ID1	4.6104	4.5109	0.0994999999999999	0.02158164150616	1.03814456203558	1.01573969826616
Teosinte	CUPR	Reproductive	PC_J07_ID2	4.2159	3.6236	0.5923	0.140491947152447	0.949313217743752	0.815942355325377
Teosinte	CUPR	Reproductive	PC_J10_ID1	4.2862	3.7261	0.5601	0.130675190145117	0.965142985814006	0.839022742625535
Teosinte	CUPR	Reproductive	PC_J12_ID1	4.0707	3.3428	0.7279	0.178814454516422	0.916617878856114	0.752713352848458
Teosinte	CUPR	Reproductive	PC_J13_ID1	4.6727	4.6099	0.0628000000000002	0.0134397671581741	1.05217293402387	1.03803197478045
Teosinte	CUPR	Reproductive	PC_J14_ID2	4.4155	4.0332	0.3823	0.0865813611142566	0.994258049988741	0.908173834721909
Teosinte	CUPR	Reproductive	PC_J48_ID2	4.3982	4.0376	0.3606	0.0819880860351962	0.990362530961495	0.909164602566989
Teosinte	CUPR	Reproductive	PC_J50_ID1	4.3029	3.7866	0.5163	0.119988844732622	0.968903400135105	0.852645800495384
Teosinte	CUPR	Reproductive	PC_J51_ID1	4.477	4.131	0.346	0.0772838954657137	1.00810628236884	0.930195901823914
Teosinte	CUPR	Reproductive	PC_K02_ID1	4.8343	4.8076	0.0266999999999999	0.0055230333243696	1.08856113487953	1.08254897545598
Teosinte	CUPR	Reproductive	PC_K54_ID1	4.5202	4.2619	0.2583	0.0571434892261405	1.01783382121144	0.959671245215042
Teosinte	CUPR	Reproductive	PC_K55_ID2	4.7329	4.6531	0.0797999999999996	0.0168606985146527	1.06572843954064	1.04775951362306
Teosinte	CUPR	Reproductive	PC_K60_ID1	4.458	4.1679	0.2901	0.0650740242261103	1.00382796667417	0.93850484125197
Teosinte	CUPR	Reproductive	PC_L06_ID2	4.5402	4.2267	0.313499999999999	0.0690498215937623	1.02233731141635	0.951745102454402
Teosinte	CUPR	Reproductive	PC_L08_ID1	4.4894	4.1421	0.3473	0.0773600035639506	1.01089844629588	0.932695338887638
Teosinte	CUPR	Reproductive	PC_L12_ID1	4.6508	4.4754	0.175400000000001	0.0377139416874518	1.04724161224949	1.00774600315244
Teosinte	CUPR	Reproductive	PC_L12_ID2	4.1401	3.4494	0.690700000000001	0.166831719040603	0.932244989867147	0.776716955640621
Teosinte	CUPR	Reproductive	PC_L14_ID1	4.4618	4.0976	0.3642	0.0816262494957193	1.00468362981311	0.922675073181716
Teosinte	CUPR	Reproductive	PC_L48_ID2	4.686	4.6251	0.0609000000000002	0.0129961587708067	1.05516775501013	1.04145462733619
Teosinte	CUPR	Reproductive	PC_L56_ID1	4.4485	4.0683	0.3802	0.0854670113521412	1.00168880882684	0.916077460031524
Teosinte	CUPR	Reproductive	PC_M05_ID1	4.4417	4.1169	0.3248	0.0731251547830785	1.00015762215717	0.927020941229453
Teosinte	CUPR	Reproductive	PC_M15_ID1	4.7131	4.6649	0.0481999999999996	0.0102268146230718	1.06126998423778	1.05041657284395
Teosinte	CUPR	Reproductive	PC_M58_ID1	4.5289	4.2862	0.2427	0.0535891717635629	1.01979283945057	0.965142985814006
Teosinte	CUPR	Reproductive	PC_M59_ID1	4.3065	3.8968	0.4097	0.095135260652502	0.969714028371988	0.877460031524431
Teosinte	CUPR	Reproductive	PC_N03_ID2	4.6461	4.4987	0.147399999999999	0.0317255332429348	1.04618329205134	1.01299256924116
Teosinte	CUPR	Reproductive	PC_N04_ID1	4.4018	3.9719	0.4299	0.0976645917579171	0.991173159198379	0.894370637243864
Teosinte	CUPR	Reproductive	PC_N07_ID1	3.9513	3.0306	0.9207	0.233011920127553	0.889732042332808	0.682413870749831
Teosinte	CUPR	Reproductive	PC_N07_ID2	4.2921	3.7455	0.5466	0.127350248130286	0.966471515424454	0.843391128124296
Teosinte	CUPR	Reproductive	PC_N09_ID1	4.0472	3.2642	0.783	0.193467088357383	0.911326277865346	0.735014636343166
Teosinte	CUPR	Reproductive	PC_N10_ID2	4.3827	3.9044	0.4783	0.109133639080932	0.986872326052691	0.879171357802297
Teosinte	CUPR	Reproductive	PC_N11_ID1	4.3208	3.7935	0.5273	0.12203758563229	0.972934023868498	0.854199504616077
Teosinte	CUPR	Reproductive	PC_N13_ID1	4.7686	4.7524	0.0162000000000004	0.00339722350375381	1.07376716955641	1.07011934249043
Teosinte	CUPR	Reproductive	PC_N14_ID2	4.4427	4.0287	0.414000000000001	0.0931865757309745	1.00038279666742	0.907160549425805
Teosinte	CUPR	Reproductive	PC_N48_ID1	4.362	3.8794	0.4826	0.110637322329207	0.98221121369061	0.873541995046161
Teosinte	CUPR	Reproductive	PC_N57_ID2	4.1224	3.3965	0.7259	0.176086745585096	0.928259401035803	0.764805224048638
Teosinte	CUPR	Reproductive	PC_N58_ID2	4.5537	4.3919	0.1618	0.0355315457759625	1.02537716730466	0.988943931546949
Teosinte	CUPR	Reproductive	PC_O08_ID2	4.2327	3.6314	0.6013	0.142060623242847	0.953096149515875	0.817698716505292
Teosinte	CUPR	Reproductive	PC_O51_ID2	4.2997	3.7804	0.519299999999999	0.12077586808382	0.968182841702319	0.851249718531862
Teosinte	CUPR	Reproductive	PC_O59_ID2	4.6759	4.5271	0.1488	0.0318227507004	1.05289349245665	1.01938752533213
Teosinte	ED	Reproductive	PC_I05_ID1	4.2687	4.397	-0.1283	-0.0300559889427695	1.06263224714346	1.09457071021384
Teosinte	ED	Reproductive	PC_I06_ID1	3.9341	3.7232	0.2109	0.0536081950128365	0.979338328645042	0.926837768539494
Teosinte	ED	Reproductive	PC_I08_ID1	3.9107	3.6913	0.2194	0.0561024880456184	0.973513230937741	0.918896716536805
Teosinte	ED	Reproductive	PC_I11_ID2	4.1325	4.0731	0.0594000000000001	0.0143738656987296	1.02872719125737	1.01394040476961
Teosinte	ED	Reproductive	PC_I50_ID1	3.7382	3.3936	0.3446	0.0921834037772189	0.930571805531353	0.844788529038361
Teosinte	ED	Reproductive	PC_I50_ID2	3.8232	3.5214	0.3018	0.0789391086001256	0.951731348485226	0.876602524209006
Teosinte	ED	Reproductive	PC_I52_ID1	4.0588	3.9889	0.0698999999999996	0.0172218389671823	1.01038062283737	0.992980010455304
Teosinte	ED	Reproductive	PC_I55_ID2	4.0813	3.9787	0.1026	0.0251390488324798	1.01598167832516	0.990440865300839
Teosinte	ED	Reproductive	PC_I58_ID1	4.0454	3.9441	0.1013	0.0250407870667918	1.00704488312464	0.981827686639616
Teosinte	ED	Reproductive	PC_I58_ID2	3.8887	3.6646	0.2241	0.0576285133849358	0.96803664334968	0.912250130691295
Teosinte	ED	Reproductive	PC_J04_ID1	4.2711	4.3747	-0.1036	-0.0242560464517338	1.06322969306216	1.08901944188594
Teosinte	ED	Reproductive	PC_J07_ID2	4.0535	3.952	0.1015	0.0250400888121376	1.00906126310025	0.983794279455328
Teosinte	ED	Reproductive	PC_J10_ID1	3.7783	3.4631	0.3152	0.0834237620093694	0.940554131089592	0.862089567100645
Teosinte	ED	Reproductive	PC_J12_ID1	3.9451	3.7715	0.1736	0.0440039542723885	0.982076622439073	0.938861367653282
Teosinte	ED	Reproductive	PC_J13_ID1	4.065	3.9784	0.0866000000000002	0.0213038130381304	1.01192402479401	0.990366184561002
Teosinte	ED	Reproductive	PC_J14_ID2	4.0693	4.0009	0.0684000000000005	0.0168087877521934	1.01299444873167	0.995967240048791
Teosinte	ED	Reproductive	PC_J48_ID2	3.8684	3.6181	0.2503	0.0647037534898148	0.962983246620696	0.900674616016529
Teosinte	ED	Reproductive	PC_J50_ID1	4.0113	3.9485	0.0628000000000002	0.015655772442849	0.998556172363148	0.982923004157228
Teosinte	ED	Reproductive	PC_J51_ID1	4.0476	3.9529	0.0947	0.0233965806897915	1.00759254188345	0.98401832167484
Teosinte	ED	Reproductive	PC_K02_ID1	4.0642	3.9743	0.0898999999999996	0.0221199744107081	1.01172487615444	0.989345547783227
Teosinte	ED	Reproductive	PC_K54_ID1	4.1674	4.1501	0.0172999999999996	0.00415126937658964	1.03741505065844	1.03310846132782
Teosinte	ED	Reproductive	PC_K55_ID2	4.1951	4.1147	0.0804	0.0191652165621797	1.0443105723034	1.02429613402703
Teosinte	ED	Reproductive	PC_K60_ID1	3.8129	3.5376	0.2753	0.0722022607464135	0.949167309750815	0.880635284160215
Teosinte	ED	Reproductive	PC_L06_ID2	3.9453	3.7542	0.1911	0.0484373811877424	0.982126409598964	0.934554778322671
Teosinte	ED	Reproductive	PC_L08_ID1	4.1834	4.2389	-0.0555000000000003	-0.0132667208490702	1.04139802344975	1.05521396031963
Teosinte	ED	Reproductive	PC_L12_ID1	3.9157	3.787	0.1287	0.0328676864928366	0.974757909935028	0.942719872544871
Teosinte	ED	Reproductive	PC_L12_ID2	3.8459	3.6046	0.2413	0.0627421409813047	0.957382191132907	0.897313982723856
Teosinte	ED	Reproductive	PC_L14_ID1	3.9923	3.854	0.1383	0.0346416852440949	0.993826392173458	0.959398571108511
Teosinte	ED	Reproductive	PC_L48_ID2	3.9247	3.7414	0.1833	0.0467042066909573	0.976998332130144	0.931368400089617
Teosinte	ED	Reproductive	PC_L56_ID1	4.072	3.9852	0.0868000000000002	0.0213163064833006	1.01366657539021	0.992058947997311
Teosinte	ED	Reproductive	PC_M05_ID1	3.8872	3.635	0.2522	0.0648796048569665	0.967663239650494	0.904881631027358
Teosinte	ED	Reproductive	PC_M15_ID1	3.8449	3.6005	0.2444	0.0635647220994044	0.95713325533345	0.89629334594608
Teosinte	ED	Reproductive	PC_M58_ID1	3.9836	3.8319	0.1517	0.0380811326438397	0.99166065071818	0.953897089940504
Teosinte	ED	Reproductive	PC_M59_ID1	3.8555	3.6054	0.2501	0.0648683698612372	0.959771974807697	0.897513131363421
Teosinte	ED	Reproductive	PC_N03_ID2	3.9873	3.8465	0.1408	0.035312115968199	0.992581713176172	0.957531552612581
Teosinte	ED	Reproductive	PC_N04_ID1	4.0728	3.9675	0.1053	0.025854449027696	1.01386572402977	0.987652784346917
Teosinte	ED	Reproductive	PC_N07_ID1	4.0843	3.9778	0.1065	0.0260754596870945	1.01672848572353	0.990216823081327
Teosinte	ED	Reproductive	PC_N07_ID2	4.015	3.8853	0.1297	0.0323038605230385	0.999477234821139	0.967190261631525
Teosinte	ED	Reproductive	PC_N09_ID1	4.0187	3.9406	0.0781000000000001	0.0194341453703934	1.00039829727913	0.980956411341515
Teosinte	ED	Reproductive	PC_N10_ID2	3.9738	3.816	0.1578	0.0397101011626152	0.989221079883498	0.949939010729133
Teosinte	ED	Reproductive	PC_N11_ID1	3.8891	3.682	0.2071	0.0532513949242756	0.968136217669463	0.916581613601852
Teosinte	ED	Reproductive	PC_N13_ID1	4.1786	4.1907	-0.0120999999999993	-0.00289570669602243	1.04020313161236	1.04321525478579
Teosinte	ED	Reproductive	PC_N14_ID2	4.054	3.9489	0.1051	0.0259250123334978	1.00918573099998	0.983022578477011
Teosinte	ED	Reproductive	PC_N48_ID1	4.402	4.5973	-0.1953	-0.0443661971830985	1.09581538921112	1.14443255084514
Teosinte	ED	Reproductive	PC_N57_ID2	4.1938	4.2716	-0.0777999999999999	-0.0185511946206304	1.04398695576411	1.06335416096189
Teosinte	ED	Reproductive	PC_N58_ID2	3.8854	3.6289	0.2565	0.0660163689710198	0.967215155211471	0.903363122650668
Teosinte	ED	Reproductive	PC_O08_ID2	4.2116	4.2644	-0.0528000000000004	-0.0125368031152057	1.04841801299445	1.0615618232058
Teosinte	ED	Reproductive	PC_O51_ID2	3.9131	3.7017	0.2114	0.0540236641026296	0.974110676856439	0.921485648851161
Teosinte	ED	Reproductive	PC_O59_ID2	4.1299	4.1148	0.0151000000000003	0.00365626286350767	1.02807995817879	1.02432102760698
Teosinte	GE	Reproductive	PC_I05_ID1	9.7413	9.8943	-0.152999999999999	-0.0157063225647499	1.09674622832695	1.11397207836073
Teosinte	GE	Reproductive	PC_I06_ID1	8.8384	8.0551	0.783300000000001	0.0886246379435193	0.995091195676649	0.906901598739023
Teosinte	GE	Reproductive	PC_I08_ID1	8.5512	7.5318	1.0194	0.119211338759472	0.962756136005404	0.847984688133303
Teosinte	GE	Reproductive	PC_I11_ID2	8.2073	6.8886	1.3187	0.160674034091601	0.924037378968701	0.77556856563837
Teosinte	GE	Reproductive	PC_I50_ID1	8.8109	8.1072	0.7037	0.0798669829415837	0.991995046160775	0.912767394730917
Teosinte	GE	Reproductive	PC_I50_ID2	9.1002	8.721	0.379199999999999	0.041669413859036	1.02456653906778	0.981873451925242
Teosinte	GE	Reproductive	PC_I52_ID1	8.9235	8.2764	0.6471	0.0725163893091276	1.00467237108759	0.931817158297681
Teosinte	GE	Reproductive	PC_I55_ID2	9.3411	8.9527	0.388400000000001	0.0415796854760147	1.05168880882684	1.00795991893718
Teosinte	GE	Reproductive	PC_I58_ID1	8.7051	7.7251	0.98	0.112577684345958	0.980083314568791	0.869747804548525
Teosinte	GE	Reproductive	PC_I58_ID2	9.1415	8.6066	0.5349	0.0585133730788164	1.02921639270435	0.968993469939203
Teosinte	GE	Reproductive	PC_J04_ID1	9.2208	9.0218	0.199	0.02158164150616	1.03814456203558	1.01573969826616
Teosinte	GE	Reproductive	PC_J07_ID2	8.4319	7.2471	1.1848	0.140514000403231	0.949324476469264	0.815931096599865
Teosinte	GE	Reproductive	PC_J10_ID1	8.5724	7.4522	1.1202	0.130675190145117	0.965142985814006	0.839022742625535
Teosinte	GE	Reproductive	PC_J12_ID1	8.1413	6.6857	1.4556	0.178792084802181	0.916606620130601	0.75272461157397
Teosinte	GE	Reproductive	PC_J13_ID1	9.3453	9.2198	0.125500000000001	0.0134292104052305	1.05216167529836	1.03803197478045
Teosinte	GE	Reproductive	PC_J14_ID2	8.831	8.0665	0.7645	0.0865700373683615	0.994258049988741	0.908185093447422
Teosinte	GE	Reproductive	PC_J48_ID2	8.7964	8.0751	0.721299999999999	0.0819994543222227	0.990362530961495	0.909153343841477
Teosinte	GE	Reproductive	PC_J50_ID1	8.6058	7.5731	1.0327	0.120000464802807	0.968903400135105	0.852634541769872
Teosinte	GE	Reproductive	PC_J51_ID1	8.9539	8.2619	0.692	0.0772847585968126	1.00809502364332	0.930184643098401
Teosinte	GE	Reproductive	PC_K02_ID1	9.6685	9.6153	0.0532000000000004	0.00550240471634694	1.08854987615402	1.08256023418149
Teosinte	GE	Reproductive	PC_K54_ID1	9.0403	8.5238	0.516500000000001	0.0571330597435926	1.01782256248593	0.959671245215042
Teosinte	GE	Reproductive	PC_K55_ID2	9.4659	9.3061	0.159799999999999	0.0168816488659292	1.06573969826616	1.04774825489755
Teosinte	GE	Reproductive	PC_K60_ID1	8.9159	8.3357	0.580200000000001	0.0650747540910061	1.00381670794866	0.938493582526458
Teosinte	GE	Reproductive	PC_L06_ID2	9.0803	8.4533	0.626999999999999	0.069050582029228	1.02232605269084	0.95173384372889
Teosinte	GE	Reproductive	PC_L08_ID1	8.9789	8.2841	0.694799999999999	0.0773814164318568	1.01090970502139	0.932684080162126
Teosinte	GE	Reproductive	PC_L12_ID1	9.3016	8.9507	0.350900000000001	0.0377246925260171	1.04724161224949	1.00773474442693
Teosinte	GE	Reproductive	PC_L12_ID2	8.2802	6.8987	1.3815	0.166843796043574	0.932244989867147	0.776705696915109
Teosinte	GE	Reproductive	PC_L14_ID1	8.9236	8.1953	0.728300000000001	0.0816150432560851	1.00468362981311	0.922686331907228
Teosinte	GE	Reproductive	PC_L48_ID2	9.372	9.2501	0.1219	0.0130068288518993	1.05516775501013	1.04144336861067
Teosinte	GE	Reproductive	PC_L56_ID1	8.8969	8.1367	0.760200000000001	0.0854454922501097	1.00167755010133	0.916088718757037
Teosinte	GE	Reproductive	PC_M05_ID1	8.8835	8.2337	0.649799999999999	0.0731468452749478	1.00016888088268	0.927009682503941
Teosinte	GE	Reproductive	PC_M15_ID1	9.4263	9.3298	0.0964999999999989	0.0102373147470374	1.0612812429633	1.05041657284395
Teosinte	GE	Reproductive	PC_M58_ID1	9.0577	8.5723	0.4854	0.0535897634057211	1.01978158072506	0.965131727088494
Teosinte	GE	Reproductive	PC_M59_ID1	8.6131	7.7936	0.8195	0.0951457663326793	0.9697252870975	0.877460031524431
Teosinte	GE	Reproductive	PC_N03_ID2	9.2922	8.9974	0.294799999999999	0.0317255332429348	1.04618329205134	1.01299256924116
Teosinte	GE	Reproductive	PC_N04_ID1	8.8037	7.9438	0.859899999999999	0.0976748412599247	0.991184417923891	0.894370637243864
Teosinte	GE	Reproductive	PC_N07_ID1	7.9026	6.0611	1.8415	0.233024574190773	0.889732042332808	0.682402612024319
Teosinte	GE	Reproductive	PC_N07_ID2	8.5841	7.4911	1.093	0.127328432800177	0.966460256698942	0.843402386849809
Teosinte	GE	Reproductive	PC_N09_ID1	8.0945	6.5283	1.5662	0.193489406387053	0.911337536590858	0.735003377617654
Teosinte	GE	Reproductive	PC_N10_ID2	8.7654	7.8088	0.9566	0.109133639080932	0.986872326052691	0.879171357802297
Teosinte	GE	Reproductive	PC_N11_ID1	8.6417	7.587	1.0547	0.122047745235313	0.97294528259401	0.854199504616077
Teosinte	GE	Reproductive	PC_N13_ID1	9.5373	9.5047	0.0326000000000004	0.00341815817893957	1.07377842828192	1.07010808376492
Teosinte	GE	Reproductive	PC_N14_ID2	8.8854	8.0573	0.828100000000001	0.0931978301483333	1.00038279666742	0.907149290700293
Teosinte	GE	Reproductive	PC_N48_ID1	8.7241	7.7588	0.9653	0.110647516649282	0.982222472416122	0.873541995046161
Teosinte	GE	Reproductive	PC_N57_ID2	8.2448	6.7929	1.4519	0.176098874442073	0.928259401035803	0.764793965323125
Teosinte	GE	Reproductive	PC_N58_ID2	9.1075	8.7838	0.323700000000001	0.0355421356025254	1.02538842603017	0.988943931546949
Teosinte	GE	Reproductive	PC_O08_ID2	8.4654	7.2629	1.2025	0.142048810451957	0.953096149515875	0.817709975230804
Teosinte	GE	Reproductive	PC_O51_ID2	8.5994	7.5608	1.0386	0.12077586808382	0.968182841702319	0.851249718531862
Teosinte	GE	Reproductive	PC_O59_ID2	9.3518	9.0543	0.297500000000001	0.0318120575718045	1.05289349245665	1.01939878405764
Teosinte	EILN	Reproductive	PC_I05_ID1	5.2568	5.3248	-0.0679999999999996	-0.0129356262364936	0.99332968008919	1.00617902156044
Teosinte	EILN	Reproductive	PC_I06_ID1	5.0765	4.7477	0.3288	0.0647690337831183	0.959260029099979	0.897129683868408
Teosinte	EILN	Reproductive	PC_I08_ID1	5.4477	5.7236	-0.2759	-0.0506452264258311	1.02940231666068	1.08153663007124
Teosinte	EILN	Reproductive	PC_I11_ID2	5.4779	5.7709	-0.293	-0.0534876503769693	1.03510893596115	1.09047448082992
Teosinte	EILN	Reproductive	PC_I50_ID1	5.0917	4.9174	0.174300000000001	0.0342321817860441	0.962132234840612	0.929196349275335
Teosinte	EILN	Reproductive	PC_I50_ID2	5.1966	5.0964	0.1002	0.0192818381249278	0.981954233669054	0.96302035108936
Teosinte	EILN	Reproductive	PC_I52_ID1	5.5122	5.8197	-0.3075	-0.0557853488625231	1.04159029496797	1.09969577294458
Teosinte	EILN	Reproductive	PC_I55_ID2	5.1731	5.1605	0.0125999999999999	0.00243567686686898	0.977513652425313	0.975132745035052
Teosinte	EILN	Reproductive	PC_I58_ID1	5.5229	5.8127	-0.289800000000001	-0.0524724329609445	1.04361217664065	1.09837304661666
Teosinte	EILN	Reproductive	PC_I58_ID2	5.354	5.4871	-0.1331	-0.0248599178184534	1.01169667995692	1.03684737627785
Teosinte	EILN	Reproductive	PC_J04_ID1	5.3033	5.4821	-0.1788	-0.0337148567872834	1.00211636212468	1.0359025717579
Teosinte	EILN	Reproductive	PC_J07_ID2	5.1849	5.1546	0.0302999999999995	0.00584389284267769	0.979743391092383	0.974017875701518
Teosinte	EILN	Reproductive	PC_J10_ID1	5.2304	5.2953	-0.0648999999999997	-0.0124082288161517	0.988341112223881	1.00060467489276
Teosinte	EILN	Reproductive	PC_J12_ID1	5.4289	5.7147	-0.2858	-0.0526441820626646	1.02584985166569	1.07985487802574
Teosinte	EILN	Reproductive	PC_J13_ID1	5.1263	4.9446	0.181699999999999	0.0354446676940482	0.96867028211863	0.934336085863835
Teosinte	EILN	Reproductive	PC_J14_ID2	5.2392	5.1554	0.0838000000000001	0.0159948083676897	0.990003968178984	0.974169044424709
Teosinte	EILN	Reproductive	PC_J48_ID2	5.3093	5.3626	-0.0532999999999992	-0.0100389881905334	1.00325012754861	1.01332174373122
Teosinte	EILN	Reproductive	PC_J50_ID1	5.6068	6.1923	-0.585500000000001	-0.104426767496611	1.05946599648533	1.17010260577087
Teosinte	EILN	Reproductive	PC_J51_ID1	5.1704	5.0772	0.0931999999999995	0.0180256846665634	0.977003457984543	0.959392301732772
Teosinte	EILN	Reproductive	PC_K02_ID1	5.4229	5.8013	-0.3784	-0.0697781629755297	1.02471608624176	1.09621889231118
Teosinte	EILN	Reproductive	PC_K54_ID1	5.3308	5.5228	-0.192	-0.0360171081263601	1.00731278698437	1.04359328055025
Teosinte	EILN	Reproductive	PC_K55_ID2	5.129	5.1185	0.0104999999999995	0.00204718268668347	0.9691804765594	0.967196387067516
Teosinte	EILN	Reproductive	PC_K60_ID1	5.4345	5.7149	-0.2804	-0.0515962830067164	1.02690803272803	1.07989267020653
Teosinte	EILN	Reproductive	PC_L06_ID2	5.1494	5.1031	0.0462999999999996	0.00899133879675293	0.973035279000775	0.964286389146086
Teosinte	EILN	Reproductive	PC_L08_ID1	5.2985	5.3477	-0.0491999999999999	-0.00928564688119277	1.00120934978553	1.01050622626179
Teosinte	EILN	Reproductive	PC_L12_ID1	5.1914	5.1347	0.0567000000000002	0.0109219093115538	0.980971636968311	0.970257553712137
Teosinte	EILN	Reproductive	PC_L12_ID2	5.3069	5.4777	-0.1708	-0.0321845144999906	1.00279662137904	1.03507114378035
Teosinte	EILN	Reproductive	PC_L14_ID1	5.3923	5.5966	-0.2043	-0.0378873578992267	1.01893388257969	1.05753859526464
Teosinte	EILN	Reproductive	PC_L48_ID2	4.8363	4.261	0.575299999999999	0.118954572710543	0.91387161996183	0.805162411896979
Teosinte	EILN	Reproductive	PC_L56_ID1	5.6033	6.097	-0.4937	-0.0881087930326773	1.05880463332137	1.15209463162072
Teosinte	EILN	Reproductive	PC_M05_ID1	5.1854	5.104	0.0813999999999995	0.0156979210861263	0.979837871544378	0.964456453959676
Teosinte	EILN	Reproductive	PC_M15_ID1	5.2646	5.2597	0.00490000000000013	0.000930744975876634	0.994803575140303	0.993877666710758
Teosinte	EILN	Reproductive	PC_M58_ID1	5.1464	5.0638	0.0826000000000002	0.0160500544069641	0.972468396288808	0.956860225619319
Teosinte	EILN	Reproductive	PC_M59_ID1	5.0494	4.794	0.255400000000001	0.0505802669624115	0.954139188601878	0.905878573723097
Teosinte	EILN	Reproductive	PC_N03_ID2	5.0885	4.8966	0.1919	0.0377124889456617	0.961527559947847	0.925265962472365
Teosinte	EILN	Reproductive	PC_N04_ID1	5.4355	5.7518	-0.3163	-0.058191518719529	1.02709699363202	1.08686532756373
Teosinte	EILN	Reproductive	PC_N07_ID1	5.3509	5.7478	-0.3969	-0.0741744379450185	1.01111090115455	1.08610948394777
Teosinte	EILN	Reproductive	PC_N07_ID2	5.3116	5.433	-0.1214	-0.0228556367196324	1.00368473762778	1.02662459137205
Teosinte	EILN	Reproductive	PC_N09_ID1	5.3647	5.6183	-0.2536	-0.0472719816578746	1.0137185616296	1.0616390468812
Teosinte	EILN	Reproductive	PC_N10_ID2	5.1441	4.9936	0.1505	0.0292568184910869	0.972033786209633	0.943595170159294
Teosinte	EILN	Reproductive	PC_N11_ID1	5.1503	5.0954	0.0548999999999999	0.0106595732287439	0.973205343814365	0.962831390185371
Teosinte	EILN	Reproductive	PC_N13_ID1	5.2164	5.2082	0.00820000000000043	0.00157196534008136	0.985695659568036	0.984146180155326
Teosinte	EILN	Reproductive	PC_N14_ID2	5.2084	5.1843	0.0240999999999998	0.00462714077259807	0.984183972336124	0.97963001454999
Teosinte	EILN	Reproductive	PC_N48_ID1	5.5429	5.8777	-0.3348	-0.0604015948330296	1.04739139472043	1.11065550537594
Teosinte	EILN	Reproductive	PC_N57_ID2	5.5894	6.1483	-0.5589	-0.0999928435968082	1.05617807675592	1.16178832599535
Teosinte	EILN	Reproductive	PC_N58_ID2	5.1911	5.0719	0.119199999999999	0.0229623779160485	0.980914948697115	0.95839080894163
Teosinte	EILN	Reproductive	PC_O08_ID2	5.5201	5.9465	-0.4264	-0.0772449774460608	1.04308308610948	1.12365601557038
Teosinte	EILN	Reproductive	PC_O51_ID2	5.2375	5.2444	-0.00689999999999991	-0.00131742243436752	0.989682734642203	0.990986564879726
Teosinte	EILN	Reproductive	PC_O59_ID2	5.5321	5.9859	-0.4538	-0.0820303320619657	1.04535061695735	1.13110107518754
Teosinte	TGPP	Reproductive	PC_I05_ID1	46.1498	37.3723	8.7775	0.190195840502017	1.04616284394311	0.84718702253737
Teosinte	TGPP	Reproductive	PC_I06_ID1	44.4585	33.8583	10.6002	0.238429096798138	1.0078230197627	0.76752868742831
Teosinte	TGPP	Reproductive	PC_I08_ID1	40.8211	27.2682	13.5529	0.332007221755416	0.925367348696768	0.618138706152779
Teosinte	TGPP	Reproductive	PC_I11_ID2	43.0563	31.4076	11.6487	0.270545773789202	0.976036759805411	0.711974139377151
Teosinte	TGPP	Reproductive	PC_I50_ID1	42.813	31.094	11.719	0.273725270361806	0.970521428862885	0.704865188355466
Teosinte	TGPP	Reproductive	PC_I50_ID2	45.4375	36.1934	9.2441	0.203446492434663	1.03001582285655	0.820462716544179
Teosinte	TGPP	Reproductive	PC_I52_ID1	46.9629	38.4034	8.5595	0.182260891043781	1.06459488500093	0.870560872660008
Teosinte	TGPP	Reproductive	PC_I55_ID2	45.0041	34.7558	10.2483	0.227719252245907	1.0201911437341	0.787873979335077
Teosinte	TGPP	Reproductive	PC_I58_ID1	42.737	30.4923	12.2447	0.286512857711117	0.968798596344875	0.691225341959586
Teosinte	TGPP	Reproductive	PC_I58_ID2	42.0455	29.1593	12.8862	0.306482263262418	0.953123087315872	0.66100776634764
Teosinte	TGPP	Reproductive	PC_J04_ID1	44.4894	35.0966	9.3928	0.211124447621231	1.00852348719437	0.795599523047419
Teosinte	TGPP	Reproductive	PC_J07_ID2	42.9577	30.5927	12.365	0.287841295041401	0.973801611301781	0.693501294391273
Teosinte	TGPP	Reproductive	PC_J10_ID1	40.3253	26.1383	14.187	0.35181387367236	0.914128133401642	0.592525173756727
Teosinte	TGPP	Reproductive	PC_J12_ID1	40.0621	25.5856	14.4765	0.361351501793466	0.908161692365585	0.579996100957986
Teosinte	TGPP	Reproductive	PC_J13_ID1	44.0079	33.3075	10.7004	0.243147253106829	0.997608436438814	0.755042685442519
Teosinte	TGPP	Reproductive	PC_J14_ID2	45.4874	35.7717	9.7157	0.213591016413336	1.03114699841771	0.810903262954114
Teosinte	TGPP	Reproductive	PC_J48_ID2	41.7861	29.1066	12.6795	0.303438224672798	0.947242787905716	0.659813118009494
Teosinte	TGPP	Reproductive	PC_J50_ID1	45.3591	35.6274	9.7317	0.214547907696581	1.02823858510113	0.807632148054786
Teosinte	TGPP	Reproductive	PC_J51_ID1	44.6401	35.0554	9.5847	0.214710540522983	1.01193968272679	0.794665566471866
Teosinte	TGPP	Reproductive	PC_K02_ID1	49.879	44.5203	5.3587	0.107433990256421	1.13069951534001	1.00922395462603
Teosinte	TGPP	Reproductive	PC_K54_ID1	47.4303	39.5735	7.8568	0.165649384465205	1.07519030498669	0.897085692782692
Teosinte	TGPP	Reproductive	PC_K55_ID2	47.2861	39.144	8.1421	0.172188021427016	1.07192145697226	0.887349422171041
Teosinte	TGPP	Reproductive	PC_K60_ID1	46.3084	36.7378	9.5706	0.206670927952596	1.04975812338201	0.832803637896875
Teosinte	TGPP	Reproductive	PC_L06_ID2	43.7623	31.8816	11.8807	0.271482531768212	0.99204096714377	0.722719173765795
Teosinte	TGPP	Reproductive	PC_L08_ID1	40.5073	27.4009	13.1064	0.323556494755266	0.918253863905299	0.621146862404621
Teosinte	TGPP	Reproductive	PC_L12_ID1	45.9448	36.9993	8.9455	0.1947010325434	1.04151572991427	0.838731541889766
Teosinte	TGPP	Reproductive	PC_L12_ID2	39.9053	25.2215	14.6838	0.367966159883524	0.904607216854743	0.57174237306578
Teosinte	TGPP	Reproductive	PC_L14_ID1	44.6195	34.4741	10.1454	0.227375923082957	1.01147270443901	0.781488164593978
Teosinte	TGPP	Reproductive	PC_L48_ID2	47.8207	40.5804	7.2403	0.151405144634018	1.08404022360553	0.919910956761438
Teosinte	TGPP	Reproductive	PC_L56_ID1	44.7797	34.2751	10.5046	0.234583974434844	1.01510425403619	0.776977063658662
Teosinte	TGPP	Reproductive	PC_M05_ID1	44.1019	33.5524	10.5495	0.23920738108789	0.999739308237406	0.760594286543318
Teosinte	TGPP	Reproductive	PC_M15_ID1	46.2258	37.1407	9.0851	0.19653743147766	1.04788567646112	0.841936917127222
Teosinte	TGPP	Reproductive	PC_M58_ID1	45.0319	35.4924	9.5395	0.211838718774913	1.02082133773411	0.804571853450426
Teosinte	TGPP	Reproductive	PC_M59_ID1	45.2353	35.7161	9.5192	0.210437423870296	1.02543218160468	0.809642874954096
Teosinte	TGPP	Reproductive	PC_N03_ID2	49.2788	43.4197	5.8591	0.118896969893747	1.11709367221751	0.984274619503371
Teosinte	TGPP	Reproductive	PC_N04_ID1	42.7053	31.2992	11.4061	0.267088628343555	0.968079993834073	0.709516836154094
Teosinte	TGPP	Reproductive	PC_N07_ID1	41.0335	26.884	14.1495	0.344828006385027	0.930182212207628	0.609429334397258
Teosinte	TGPP	Reproductive	PC_N07_ID2	41.6572	28.4808	13.1764	0.316305464601558	0.944320773279774	0.645626952354613
Teosinte	TGPP	Reproductive	PC_N09_ID1	40.4203	26.4043	14.016	0.34675645653298	0.916281674049155	0.598555087569763
Teosinte	TGPP	Reproductive	PC_N10_ID2	39.7703	24.8687	14.9016	0.374691666897157	0.901546922250382	0.563744803166385
Teosinte	TGPP	Reproductive	PC_N11_ID1	44.4738	33.8758	10.598	0.238297604432272	1.0081698531512	0.767925392284431
Teosinte	TGPP	Reproductive	PC_N13_ID1	43.5943	32.7566	10.8377	0.24860360184703	0.98823260052501	0.742554416571835
Teosinte	TGPP	Reproductive	PC_N14_ID2	42.8901	31.3756	11.5145	0.268465216914859	0.972269197114709	0.711248736211673
Teosinte	TGPP	Reproductive	PC_N48_ID1	43.1527	31.4779	11.6748	0.270546223063679	0.978222036841413	0.71356775945631
Teosinte	TGPP	Reproductive	PC_N57_ID2	40.5005	26.2395	14.261	0.352119109640622	0.918099715732635	0.594819261267551
Teosinte	TGPP	Reproductive	PC_N58_ID2	46.9734	38.6467	8.3267	0.177264153755104	1.0648329079146	0.876076203602534
Teosinte	TGPP	Reproductive	PC_O08_ID2	44.1091	33.4225	10.6866	0.242276537041109	0.999902523949639	0.757649603068455
Teosinte	TGPP	Reproductive	PC_O51_ID2	42.9173	30.9378	11.9795	0.27912986138457	0.972885789805365	0.701324314153976
Teosinte	TGPP	Reproductive	PC_O59_ID2	48.9691	42.9873	5.9818	0.122154583196342	1.11007312970662	0.974472609229848
Teosinte	TGWP	Reproductive	PC_I05_ID1	140.8488	122.5919	18.2569	0.129620557647634	1.16820950151823	1.01678553448217
Teosinte	TGWP	Reproductive	PC_I06_ID1	111.7741	72.496	39.2781	0.351406094971912	0.927061967469007	0.601286741683746
Teosinte	TGWP	Reproductive	PC_I08_ID1	112.9417	75.3409	37.6008	0.332922206766854	0.936746121071826	0.624882535264303
Teosinte	TGWP	Reproductive	PC_I11_ID2	127.4956	98.3389	29.1567	0.228687891974311	1.05745715491909	0.815629507307488
Teosinte	TGWP	Reproductive	PC_I50_ID1	101.5258	56.4414	45.0844	0.444068404287383	0.842061872087227	0.468128800238206
Teosinte	TGWP	Reproductive	PC_I50_ID2	112.3312	74.7904	37.5408	0.334197444699246	0.931682592659252	0.620316650921761
Teosinte	TGWP	Reproductive	PC_I52_ID1	135.0832	111.5223	23.5609	0.174417692207469	1.12038922401531	0.92497352118844
Teosinte	TGWP	Reproductive	PC_I55_ID2	127.8436	99.3371	28.5065	0.222979484307388	1.06034349052527	0.823908645819251
Teosinte	TGWP	Reproductive	PC_I58_ID1	120.9169	87.2782	33.6387	0.278196844279005	1.00289297086045	0.723891311217478
Teosinte	TGWP	Reproductive	PC_I58_ID2	111.1879	71.135	40.0529	0.360227147018695	0.922199984904796	0.589998515361858
Teosinte	TGWP	Reproductive	PC_J04_ID1	139.6463	121.3177	18.3286	0.13125016559694	1.15823588494801	1.00621723324826
Teosinte	TGWP	Reproductive	PC_J07_ID2	118.0457	82.804	35.2417	0.298542852471543	0.979079043295863	0.686781992915207
Teosinte	TGWP	Reproductive	PC_J10_ID1	98.5339	50.9673	47.5666	0.482743502490006	0.817246850535092	0.422726243508855
Teosinte	TGWP	Reproductive	PC_J12_ID1	106.9153	64.9212	41.9941	0.392779143864349	0.886762750677833	0.538460836655799
Teosinte	TGWP	Reproductive	PC_J13_ID1	121.0792	88.5193	32.5599	0.268914066164957	1.00423909806989	0.734185078806086
Teosinte	TGWP	Reproductive	PC_J14_ID2	120.0778	86.7626	33.3152	0.277446788665349	0.995933418541057	0.719614889842338
Teosinte	TGWP	Reproductive	PC_J48_ID2	106.6208	64.9784	41.6424	0.390565443140551	0.88432014770076	0.538935257335896
Teosinte	TGWP	Reproductive	PC_J50_ID1	126.7242	98.3882	28.336	0.22360370000363	1.05105911099205	0.816038404851698
Teosinte	TGWP	Reproductive	PC_J51_ID1	123.2672	93.9897	29.2775	0.237512493185535	1.02238651849038	0.779556947484451
Teosinte	TGWP	Reproductive	PC_K02_ID1	143.0651	125.9279	17.1372	0.119786027479798	1.18659164405842	1.04445454477594
Teosinte	TGWP	Reproductive	PC_K54_ID1	138.0134	116.5763	21.4371	0.155326221946565	1.14469250158209	0.966891740020785
Teosinte	TGWP	Reproductive	PC_K55_ID2	135.9067	112.7788	23.1279	0.170174833175995	1.12721938887649	0.93539501742169
Teosinte	TGWP	Reproductive	PC_K60_ID1	112.7785	74.3516	38.4269	0.340728950996865	0.935392529201339	0.616677213956262
Teosinte	TGWP	Reproductive	PC_L06_ID2	110.0082	69.9401	40.0681	0.364228302981051	0.912415473081188	0.580087933707175
Teosinte	TGWP	Reproductive	PC_L08_ID1	120.1571	88.2188	31.9383	0.265804517585727	0.996591138120282	0.73169271142201
Teosinte	TGWP	Reproductive	PC_L12_ID1	117.089	82.9198	34.1692	0.291822459838243	0.971144108599207	0.687742445970369
Teosinte	TGWP	Reproductive	PC_L12_ID2	102.9342	58.801	44.1332	0.42875157139221	0.85374323722444	0.487699482698989
Teosinte	TGWP	Reproductive	PC_L14_ID1	120.7949	88.5718	32.2231	0.266758778723274	1.00188109458472	0.734620517367363
Teosinte	TGWP	Reproductive	PC_L48_ID2	115.8995	80.4784	35.4211	0.305619092403332	0.961278314910826	0.667493308760775
Teosinte	TGWP	Reproductive	PC_L56_ID1	128.0373	99.3334	28.7039	0.224183890163257	1.06195005146469	0.823877957768265
Teosinte	TGWP	Reproductive	PC_M05_ID1	111.8852	73.4479	38.4373	0.343542309438603	0.927983438405349	0.6091818648548
Teosinte	TGWP	Reproductive	PC_M15_ID1	118.3732	83.96	34.4132	0.290717831401027	0.981795350511454	0.696369935331153
Teosinte	TGWP	Reproductive	PC_M58_ID1	117.2342	83.041	34.1932	0.291665742590473	0.972348407248684	0.688747686991833
Teosinte	TGWP	Reproductive	PC_M59_ID1	110.6386	71.2826	39.356	0.355716720927416	0.917644053443655	0.591222719774136
Teosinte	TGWP	Reproductive	PC_N03_ID2	128.4769	101.8563	26.6206	0.207201450221791	1.06559612368446	0.844803061506319
Teosinte	TGWP	Reproductive	PC_N04_ID1	119.7475	86.7862	32.9613	0.275256685943339	0.993193887935532	0.719810629843217
Teosinte	TGWP	Reproductive	PC_N07_ID1	110.1187	69.0909	41.0278	0.372577954516354	0.91333196757683	0.573044611302658
Teosinte	TGWP	Reproductive	PC_N07_ID2	113.6018	75.9422	37.6596	0.331505310655289	0.942221035248959	0.629869758252805
Teosinte	TGWP	Reproductive	PC_N09_ID1	109.7087	70.2573	39.4514	0.359601380747379	0.909931399764946	0.582718812024076
Teosinte	TGWP	Reproductive	PC_N10_ID2	102.4343	57.6935	44.7408	0.436775572244844	0.849597032714292	0.478513802572986
Teosinte	TGWP	Reproductive	PC_N11_ID1	111.354	72.4624	38.8916	0.349260915638414	0.923577629572001	0.601008061004528
Teosinte	TGWP	Reproductive	PC_N13_ID1	130.8639	104.9507	25.9132	0.198016412471277	1.08539406360389	0.870468225011425
Teosinte	TGWP	Reproductive	PC_N14_ID2	121.0196	88.5205	32.4991	0.268544103599747	1.00374477162699	0.734195031687486
Teosinte	TGWP	Reproductive	PC_N48_ID1	139.8411	119.7739	20.0672	0.143500015374593	1.15985156936205	0.993412851326346
Teosinte	TGWP	Reproductive	PC_N57_ID2	121.8033	90.0468	31.7565	0.260719537155397	1.01024483258839	0.746854267422312
Teosinte	TGWP	Reproductive	PC_N58_ID2	123.1159	91.5342	31.5817	0.256520075798496	1.02113162602712	0.7591908639184
Teosinte	TGWP	Reproductive	PC_O08_ID2	132.1501	107.1359	25.0142	0.189286273714511	1.0960618936518	0.888592422041983
Teosinte	TGWP	Reproductive	PC_O51_ID2	115.9441	79.7085	36.2356	0.312526467495974	0.961648230336217	0.661107705935484
Teosinte	TGWP	Reproductive	PC_O59_ID2	149.4545	137.7975	11.657	0.0779969823591794	1.23958576107611	1.14290181233676
Teosinte	GW	Reproductive	PC_I05_ID1	3.0478	3.2173	-0.1695	-0.0556138854255528	1.1319591457753	1.19491179201486
Teosinte	GW	Reproductive	PC_I06_ID1	2.4767	2.0617	0.415	0.167561674809222	0.919851439182916	0.765719591457753
Teosinte	GW	Reproductive	PC_I08_ID1	2.7342	2.6081	0.1261	0.0461195230780485	1.01548746518106	0.968653667595172
Teosinte	GW	Reproductive	PC_I11_ID2	2.9609	2.9398	0.0211000000000001	0.00712621162484384	1.0996843082637	1.09184772516249
Teosinte	GW	Reproductive	PC_I50_ID1	2.3267	1.8408	0.4859	0.208836549619633	0.86414113277623	0.683676880222841
Teosinte	GW	Reproductive	PC_I50_ID2	2.4352	2.0223	0.4129	0.169554862023653	0.904438254410399	0.75108635097493
Teosinte	GW	Reproductive	PC_I52_ID1	2.8656	2.8347	0.0308999999999999	0.0107830820770519	1.06428969359331	1.05281337047354
Teosinte	GW	Reproductive	PC_I55_ID2	2.8054	2.6977	0.1077	0.0383902473800527	1.0419312906221	1.0019312906221
Teosinte	GW	Reproductive	PC_I58_ID1	2.793	2.6621	0.1309	0.0468671679197995	1.03732590529248	0.988709377901579
Teosinte	GW	Reproductive	PC_I58_ID2	2.6008	2.306	0.2948	0.113349738541987	0.96594243268338	0.856453110492108
Teosinte	GW	Reproductive	PC_J04_ID1	3.1065	3.2856	-0.1791	-0.0576533075808788	1.15376044568245	1.22027855153203
Teosinte	GW	Reproductive	PC_J07_ID2	2.7001	2.5294	0.1707	0.0632198807451576	1.00282265552461	0.939424326833798
Teosinte	GW	Reproductive	PC_J10_ID1	2.3664	1.9084	0.458	0.193542934415145	0.878885793871866	0.708783658310121
Teosinte	GW	Reproductive	PC_J12_ID1	2.6186	2.3588	0.2598	0.099213320094707	0.97255338904364	0.876063138347261
Teosinte	GW	Reproductive	PC_J13_ID1	2.7243	2.5575	0.1668	0.0612267371434863	1.01181058495822	0.949860724233983
Teosinte	GW	Reproductive	PC_J14_ID2	2.5861	2.3116	0.2745	0.106144387301342	0.960482822655525	0.858532961931291
Teosinte	GW	Reproductive	PC_J48_ID2	2.4929	2.1305	0.3624	0.145372858919331	0.925868152274838	0.791272051996286
Teosinte	GW	Reproductive	PC_J50_ID1	2.7664	2.6931	0.0733000000000001	0.0264965297860035	1.02744661095636	1.00022284122563
Teosinte	GW	Reproductive	PC_J51_ID1	2.6796	2.4903	0.1893	0.0706448723690104	0.995208913649025	0.924902506963788
Teosinte	GW	Reproductive	PC_K02_ID1	2.8656	2.7931	0.0725000000000002	0.0253001116694585	1.06428969359331	1.03736304549675
Teosinte	GW	Reproductive	PC_K54_ID1	2.8762	2.7974	0.0787999999999998	0.0273972602739725	1.06822655524605	1.03896007428041
Teosinte	GW	Reproductive	PC_K55_ID2	2.8333	2.7393	0.0939999999999999	0.0331768609042459	1.05229340761374	1.01738161559889
Teosinte	GW	Reproductive	PC_K60_ID1	2.3733	1.974	0.3993	0.168246745038554	0.881448467966574	0.733147632311978
Teosinte	GW	Reproductive	PC_L06_ID2	2.465	2.1298	0.3352	0.135983772819473	0.915506035283194	0.791012070566388
Teosinte	GW	Reproductive	PC_L08_ID1	2.9469	2.9827	-0.0358000000000001	-0.0121483592928162	1.09448467966574	1.1077808727948
Teosinte	GW	Reproductive	PC_L12_ID1	2.4927	2.1839	0.3088	0.123881734665223	0.925793871866295	0.811104921077066
Teosinte	GW	Reproductive	PC_L12_ID2	2.4739	2.1492	0.3247	0.131250252637536	0.918811513463324	0.798217270194986
Teosinte	GW	Reproductive	PC_L14_ID1	2.6568	2.3992	0.2576	0.0969587473652515	0.986740947075209	0.891067780872795
Teosinte	GW	Reproductive	PC_L48_ID2	2.3776	1.928	0.4496	0.189098250336474	0.883045496750232	0.716063138347261
Teosinte	GW	Reproductive	PC_L56_ID1	2.8172	2.684	0.1332	0.0472809882152492	1.04631383472609	0.996843082636955
Teosinte	GW	Reproductive	PC_M05_ID1	2.4832	2.0884	0.3948	0.158988402061856	0.922265552460539	0.775636025998143
Teosinte	GW	Reproductive	PC_M15_ID1	2.5151	2.1773	0.3378	0.134308774999006	0.934113277623027	0.808653667595172
Teosinte	GW	Reproductive	PC_M58_ID1	2.5249	2.2105	0.3144	0.124519782961701	0.937753017641597	0.820984215413185
Teosinte	GW	Reproductive	PC_M59_ID1	2.3767	1.93	0.4467	0.187949678125132	0.882711234911792	0.716805942432683
Teosinte	GW	Reproductive	PC_N03_ID2	2.5859	2.336	0.2499	0.0966394678835223	0.960408542246982	0.867595171773445
Teosinte	GW	Reproductive	PC_N04_ID1	2.772	2.5945	0.1775	0.064033189033189	1.02952646239554	0.963602599814299
Teosinte	GW	Reproductive	PC_N07_ID1	2.6386	2.3626	0.276	0.104600924732813	0.979981429897864	0.877474466109564
Teosinte	GW	Reproductive	PC_N07_ID2	2.6442	2.401	0.2432	0.0919748884350655	0.982061281337047	0.891736304549675
Teosinte	GW	Reproductive	PC_N09_ID1	2.6666	2.4949	0.1717	0.0643891097277432	0.990380687093779	0.92661095636026
Teosinte	GW	Reproductive	PC_N10_ID2	2.5088	2.1554	0.3534	0.140864158163265	0.931773444753946	0.800519962859796
Teosinte	GW	Reproductive	PC_N11_ID1	2.4599	2.095	0.3649	0.148339363388756	0.913611884865367	0.778087279480037
Teosinte	GW	Reproductive	PC_N13_ID1	2.9856	3.011	-0.0254000000000003	-0.00850750267952851	1.10885793871866	1.11829155060353
Teosinte	GW	Reproductive	PC_N14_ID2	2.7894	2.6607	0.1287	0.0461389546138956	1.03598885793872	0.988189415041783
Teosinte	GW	Reproductive	PC_N48_ID1	3.24	3.5043	-0.2643	-0.0815740740740741	1.2033426183844	1.30150417827298
Teosinte	GW	Reproductive	PC_N57_ID2	3.0685	3.3315	-0.263	-0.0857096301124329	1.13964716805942	1.23732590529248
Teosinte	GW	Reproductive	PC_N58_ID2	2.5701	2.2636	0.3065	0.119256060075484	0.954540389972145	0.840705663881151
Teosinte	GW	Reproductive	PC_O08_ID2	3.0093	3.1269	-0.1176	-0.0390788555478018	1.11766016713092	1.16133704735376
Teosinte	GW	Reproductive	PC_O51_ID2	2.617	2.3447	0.2723	0.104050439434467	0.971959145775302	0.870826369545033
Teosinte	GW	Reproductive	PC_O59_ID2	3.0035	3.1371	-0.1336	-0.0444814383219578	1.11550603528319	1.16512534818942
