# Supplementary material for: Domestication reshaped the genetic basis of inbreeding depression in a maize landrace compared to its wild relative, teosinte
Source: PLoS Genet. 2021 Dec 20;17(12):e1009797. doi: 10.1371/journal.pgen.1009797 (PMC8722731; doi:10.1371/journal.pgen.1009797)
Supplement: S6 Table — (CSV) [file pgen.1009797.s030.csv]

Pop	trait	trait_group	Est_Dominance	Est_Additive	Est_S1_Obs_Exp	Est_D1	Est_D2	SE_Dominance	SE_Additive	SE_S1_Obs_Exp	SE_D1	SE_D2	SIGNIFICANT_Dominance	SIGNIFICANT_Additive	SIGNIFICANT_S1_Obs_Exp	SIGNIFICANT_D1	SIGNIFICANT_D2
Maize	DTA	Vegetative/Flowering Time	2.1889	6.6736	0.8658	-0.26248	-5.6544	1.3055	2.021	0.1911	1.8971	8.1475	FALSE	TRUE	FALSE	FALSE	FALSE
Maize	DTS	Vegetative/Flowering Time	0.017721	7.2044	0.841	-1.5557	3.2778	1.4615	2.187	0.2691	2.5544	11.624	FALSE	TRUE	FALSE	FALSE	FALSE
Maize	LFLN	Vegetative/Flowering Time	1.0826	40.955	1.0941	3.0456	6.6717	3.8401	11.391	0.2415	10.279	38.306	FALSE	TRUE	FALSE	FALSE	FALSE
Maize	LFWD	Vegetative/Flowering Time	0.046012	0.99157	0.7608	-0.3242	0.67437	0.066891	0.26164	0.1698	0.23891	0.71905	FALSE	TRUE	FALSE	FALSE	FALSE
Maize	PLHT	Vegetative/Flowering Time	42.781	127.53	1.3062	64.823	-179.96	34.253	47.058	0.4124	54.616	282.07	FALSE	TRUE	FALSE	FALSE	FALSE
Maize	LBIL	Environmental Response	1.0365	2.865	0.4119	-1.8607	0.18791	0.58084	0.91741	0.1447	1.131	4.4621	FALSE	TRUE	TRUE	FALSE	FALSE
Maize	LBLN	Environmental Response	89.376	581.5	0.4327	-428.99	691.57	69.295	167.97	0.1279	199.55	682.85	FALSE	TRUE	TRUE	TRUE	FALSE
Maize	LBNN	Environmental Response	0.1688	2.013	0.8098	-0.49284	0.8163	0.25271	0.56438	0.1918	0.55376	1.8882	FALSE	TRUE	FALSE	FALSE	FALSE
Maize	PROL	Environmental Response	4.0477e-07	0.0019111	2.3381	0.0047206	-0.017304	0	0.0024803	2.9643	0.0040948	0.019125	FALSE	FALSE	FALSE	FALSE	FALSE
Maize	TILN	Environmental Response	2.8114e-08	0.038651	0.0219	-0.03959	0.014264	0	1.2971	0.0875	1.8469	6.2705	FALSE	TRUE	TRUE	TRUE	FALSE
Maize	CUPR	Reproductive	0.73358	11.523	0.4945	-6.2744	2.8539	2.2366	4.2304	0.2627	6.3954	28.869	FALSE	TRUE	FALSE	FALSE	FALSE
Maize	ED	Reproductive	5.9276e-07	5.8314	0.6623	-3.0138	8.3538	0	1.5283	0.2305	1.9119	7.4444	FALSE	TRUE	FALSE	FALSE	FALSE
Maize	EILN	Reproductive	0.002627	0.011599	0.8847	-0.0013977	-0.00012378	0.0048523	0.0051946	0.4492	0.0086795	0.045809	FALSE	TRUE	FALSE	FALSE	FALSE
Maize	EL	Reproductive	45.645	245.4	0.7492	-117.43	424.28	49.929	84.112	0.3374	133.33	679.76	FALSE	TRUE	FALSE	FALSE	FALSE
Maize	GE	Reproductive	259.15	763.01	0.7565	-86.24	-922.9	906.59	747.3	0.6963	1405	7153.7	FALSE	FALSE	FALSE	FALSE	FALSE
Maize	GW	Reproductive	282.944	1289.48	0.5614	-111.496	-3880.8	1.3455	1.4175	0.2739	2.0089	9.5403	FALSE	TRUE	FALSE	FALSE	FALSE
Maize	TGPP	Reproductive	6.4e-06	705.11	0.8365	-17.984	-778.28	0	698.72	0.9169	1310.2	5812.8	FALSE	FALSE	FALSE	FALSE	FALSE
Maize	TGWP	Reproductive	111.17	-32.834	0	185.21	-1104.4	114.81	75.008	0	145.08	777.43	FALSE	FALSE	FALSE	FALSE	FALSE
Teosinte	DTA	Vegetative/Flowering Time	2.9386	13.493	1.1664	5.1007	-21.87	1.6333	3.705	0.1989	2.9145	10.844	FALSE	TRUE	FALSE	FALSE	TRUE
Teosinte	DTS	Vegetative/Flowering Time	0.58582	10.581	1.2881	4.3928	-10.422	1.5004	2.8036	0.2338	2.3689	9.7023	FALSE	TRUE	FALSE	FALSE	FALSE
Teosinte	LFLN	Vegetative/Flowering Time	2.6734	24.781	0.9034	4.0312	-51.911	4.3653	7.492	0.2124	7.594	32.065	FALSE	TRUE	FALSE	FALSE	FALSE
Teosinte	LFWD	Vegetative/Flowering Time	0.00444	0.45036	0.9711	0.051544	-0.51657	0.046086	0.11005	0.129	0.070289	0.25063	FALSE	TRUE	FALSE	FALSE	TRUE
Teosinte	PLHT	Vegetative/Flowering Time	14.304	166.44	0.8072	-23.52	-74.14	22.363	43.728	0.1702	42.002	161.08	FALSE	TRUE	FALSE	FALSE	FALSE
Teosinte	LBIL	Environmental Response	111.96	778.28	0.8894	-437.48	2786.6	132.77	204.41	0.2428	281.4	1276.9	FALSE	TRUE	FALSE	FALSE	TRUE
Teosinte	LBLN	Environmental Response	387	4394.7	1.3781	1605.4	744.71	1395.1	1609	0.4736	2235.9	11171	FALSE	TRUE	FALSE	FALSE	FALSE
Teosinte	LBNN	Environmental Response	0.0226	0.060887	0.358	-0.0085952	-0.27299	0.026499	0.024282	0.1865	0.032881	0.15421	FALSE	TRUE	TRUE	FALSE	FALSE
Teosinte	PROL	Environmental Response	0.65051	3.2427	0.3525	-2.3262	0.97065	0.48754	0.88193	0.1	1.0937	3.981	FALSE	TRUE	TRUE	TRUE	FALSE
Teosinte	TILN	Environmental Response	2.5805e-06	2.3556	0.5727	-0.47286	-4.2701	0	0.76576	0.1378	0.83779	2.6268	FALSE	TRUE	TRUE	FALSE	FALSE
Teosinte	CUPR	Reproductive	0.028054	0.18746	0.9858	0.0003228	-0.024646	0.017726	0.042007	0.1236	0.025743	0.079764	FALSE	TRUE	FALSE	FALSE	FALSE
Teosinte	ED	Reproductive	0.0059564	0.079402	0.8152	-0.015425	0.0038321	0.0030323	0.017187	0.0841	0.0090609	0.018489	FALSE	TRUE	TRUE	FALSE	FALSE
Teosinte	EILN	Reproductive	0.0036002	0.11705	1.441	0.038589	0.1074	0.006621	0.025524	0.1718	0.017616	0.04805	FALSE	TRUE	TRUE	TRUE	TRUE
Teosinte	EL	Reproductive	6.9035e-06	22.979	0.9031	-2.7834	4.4526	0	5.0216	0.1083	2.8661	6.1716	FALSE	TRUE	FALSE	FALSE	FALSE
Teosinte	GE	Reproductive	0.11222	0.74985	0.9858	0.001284	-0.098526	0.070904	0.16803	0.1236	0.10297	0.31912	FALSE	TRUE	FALSE	FALSE	FALSE
Teosinte	GW	Reproductive	1.1811	19.963	0.8529	-2.8148	-1.32	0.0074717	0.043447	0.0813	0.021161	0.04478	FALSE	TRUE	FALSE	FALSE	FALSE
Teosinte	TGPP	Reproductive	0.064	270360	0.8907	-1234.4	-226550	0	7.006	0.1757	6.0363	19.96	FALSE	TRUE	FALSE	FALSE	FALSE
Teosinte	TGWP	Reproductive	36.133	543.2	0.6958	-128.54	-315.37	53.906	130.31	0.0939	93.183	278.19	FALSE	TRUE	TRUE	FALSE	FALSE
