# Supplementary material for: Domestication reshaped the genetic basis of inbreeding depression in a maize landrace compared to its wild relative, teosinte
Source: PLoS Genet. 2021 Dec 20;17(12):e1009797. doi: 10.1371/journal.pgen.1009797 (PMC8722731; doi:10.1371/journal.pgen.1009797)
Supplement: S7 Table — SNP, parent name, and haplotype number for QTL peak joined together (Marker), proportion of trait variance due to additive effect of this haplotype vs. all others (r2_A), proportion of trait variance due to dominance effect of this haplotype (r2_D), proportion of trait variance due to the combined additive and dominance effects of this haplotype vs. all others (r2_AD), additive effect of this haplotype allele vs. all others (a_effect), p-value associated with the additive effect (a_pval), t-value associated with the additive effect (a_tval), dominance effect of this haplotype (d_effect), p-value associated with the dominance effect (d_pval), t-value associated with the dominance effect (d_tval), number of heterozygotes for this haplotype (N_het), number of homozygotes for this haplotype (N_hom), peak SNP, parent, haplotype number, chromosome, physical position of SNP on AGP version 4 of the B73 reference sequence (pos_Agpv4), cM position of SNP, SNP defining left side of QTL interval (Pos_start), genetic position of SNP defining left side of QTL support interval (cM_start), physical position of SNP defining left side of QTL support interval (Pos_start), SNP defining right side of QTL interval (SNP_end), genetic position of SNP defining right side of QTL support interval (cM_end), physical position of SNP defining right side of QTL support interval (Pos_end), population, trait group, and number of GWAS associations identified by Chen et al. [44] for same trait and population inside the support interval (N.GWAS.hits). (CSV) [file pgen.1009797.s031.csv]

Trait	Marker	r2_A	r2_D	r2_AD	a_effect	a_pval	a_tval	d_effect	d_pval	d_tval	N_het	N_hom	SNP	Parent	Hap	chrom	pos_Agpv4	cM	SNP_start	cM_start	Pos_start	SNP_end	cM_end	Pos_end	Pop	TraitGroup	trait.order	N.GWAS.hits
DTA	S1_180816044_PC_J12_ID1hap1	0.00113286756128506	2.94837086967092e-08	0.00225207831219854	-4.4911113179451	0.00137455383651204	-3.20208385928107	-0.0228812977341546	0.986967459630835	-0.016335566042859	66	6	S1_180816044	PC_J12_ID1	1	1	182805794	99	S1_121399688	88	123276658	S1_244827145	138	248530357	Teosinte	Vegetative/Flowering Time	1	2
DTA	S1_281952874_PC_N57_ID2hap1	0.00256562793155335	0.00151747709352412	0.00256946344970543	6.37970988573163	1.49513492949299e-06	4.81881183522153	-5.15183967777158	0.000213279281695992	-3.70598965632239	86	8	S1_281952874	PC_N57_ID2	1	1	287065957	171	S1_279184557	165	284241235	S1_286182460	176	291348922	Teosinte	Vegetative/Flowering Time	1	0
DTA	S3_21856762_PC_N07_ID2hap1	0.00713682377951719	0.00372093182879329	0.0072372631385843	9.72567890063566	1.18588360371254e-15	8.03703051952698	-7.42438779751209	6.98470377348281e-09	-5.80321936550902	67	11	S3_21856762	PC_N07_ID2	1	3	21321886	38	S3_8881648	22	8108621	S3_122067315	57	122363234	Teosinte	Vegetative/Flowering Time	1	2
DTA	S3_122067315_PC_I58_ID1hap1	0.000976637234632149	0.000156555542138892	0.00283181023912815	3.90780571672823	0.00296481726747834	2.97310173084203	1.58992280132048	0.233973249029633	1.19035733940017	63	8	S3_122067315	PC_I58_ID1	1	3	122363234	57	S3_23077298	40	22538952	S3_176564762	79	179142531	Teosinte	Vegetative/Flowering Time	1	6
DTA	S3_157207688_PC_N03_ID2hap2	0.00225566905444918	9.74471638434116e-05	0.00690438580211949	9.85038505910969	6.40331820640337e-06	4.51835990848601	-2.07201585855474	0.34771576676866	-0.939134365027124	63	3	S3_157207688	PC_N03_ID2	2	3	158792436	66	S3_26354452	42	25852377	S3_168698213	73	171280391	Teosinte	Vegetative/Flowering Time	1	6
DTA	S3_152498239_PC_I52_ID1hap2	0.00336009033133056	0.000327806078714077	0.00456822743038499	7.23902185749574	3.70454694279783e-08	5.51465829335605	-2.37247858029588	0.0850580544586024	-1.72246986336019	78	6	S3_152498239	PC_I52_ID1	2	3	153905921	64	S3_41006189	46	40617061	S3_164589168	70	167226750	Teosinte	Vegetative/Flowering Time	1	4
DTA	S3_145438476_PC_N14_ID2hap1	0.00116255555140476	0.000116954036048833	0.00277166816325969	3.80334210371859	0.00118882520057085	3.24376951488214	1.34573718266434	0.303610886876815	1.02884686289463	67	11	S3_145438476	PC_N14_ID2	1	3	146547272	62	S3_50100613	48	49903593	S3_190458363	88	193368435	Teosinte	Vegetative/Flowering Time	1	5
DTA	S3_89037968_PC_I50_ID1hap1	3.27321535654734e-05	0.00146307400455692	0.00296422719315503	-1.0141357695205	0.586270764494378	-0.544290082124904	6.86463476805083	0.000277042053064032	3.63895158751061	50	3	S3_89037968	PC_I50_ID1	1	3	110170316	55	S3_69559429	52	69848879	S3_145438476	62	146547272	Teosinte	Vegetative/Flowering Time	1	0
DTA	S3_159377891_PC_L12_ID1hap1	0.00449824073893834	6.26953472365743e-05	0.00520162768348864	5.73048568278868	1.95438780293e-10	6.38064346614476	-0.73875789569207	0.451319364046542	-0.753287545072815	96	18	S3_159377891	PC_L12_ID1	1	3	161006634	67	S3_108434521	54	94334900	S3_162079869	69	163737608	Teosinte	Vegetative/Flowering Time	1	3
DTA	S3_159377891_PC_O59_ID2hap1	0.00229290703812401	2.95876592137923e-06	0.00265412431334633	4.15082131584138	5.37428303231677e-06	4.55550318372377	-0.176617569169557	0.870019768278146	-0.163643377603735	63	16	S3_159377891	PC_O59_ID2	1	3	161006634	67	S3_122067315	57	122363234	S3_181616653	83	184526231	Teosinte	Vegetative/Flowering Time	1	4
DTA	S3_157207688_PC_I50_ID2hap2	0.00245719850189641	0.000124000587532036	0.0042344067098935	4.70801767243321	2.48471060777496e-06	4.7158854967002	1.13782919163903	0.28948408485953	1.05938788537986	82	13	S3_157207688	PC_I50_ID2	2	3	158792436	66	S3_149313609	63	150586892	S3_160076318	68	161687206	Teosinte	Vegetative/Flowering Time	1	3
DTA	S3_178184353_PC_L14_ID1hap2	0.00348717765653206	0.000328862655029294	0.00354947386452742	4.88645633510488	2.05703727313578e-08	5.61797972442193	-1.77339693789634	0.0845571527418547	-1.72524354093541	80	17	S3_178184353	PC_L14_ID1	2	3	181002762	80	S3_159377891	67	161006634	S3_199649461	93	202741574	Teosinte	Vegetative/Flowering Time	1	4
DTA	S4_185037239_PC_N14_ID2hap1	0.00117043997914801	0.000568167304685674	0.00187041031340585	10.1078661499271	0.00114391602998066	3.25475051704373	-7.13994634712288	0.0233994696682721	-2.2676772863035	76	10	S4_185037239	PC_N14_ID2	1	4	188485961	88	S4_179820693	82	182771189	S4_200299996	97	204706041	Teosinte	Vegetative/Flowering Time	1	0
DTA	S5_197950986_PC_M15_ID1hap1	0.0017423138664151	1.27433928556187e-05	0.00241621914740786	4.28909096691859	7.27515730817877e-05	3.97105888725694	-0.410960721617703	0.734164166552076	-0.339614063914767	58	11	S5_197950986	PC_M15_ID1	1	5	203221501	98	S5_20410208	48	20891877	S5_200491221	100	205949591	Teosinte	Vegetative/Flowering Time	1	2
DTA	S6_157271082_PC_I55_ID2hap1	0.00226836941900344	0.000806255614868578	0.00245896904754883	3.59483238287523	6.03183537633493e-06	4.53106218618811	-2.45865762875098	0.00693376725489358	-2.70134160126024	87	24	S6_157271082	PC_I55_ID2	1	6	161398582	79	S6_154335226	73	158522417	S6_163633881	95	167838200	Teosinte	Vegetative/Flowering Time	1	1
DTA	S6_165586391_PC_O51_ID2hap1	0.00191884071422044	0.00253547743600246	0.00349616449122248	4.10856134972987	3.14328778551735e-05	4.16737510679909	-5.99596793832517	1.72179124004368e-06	-4.79041353560574	55	19	S6_165586391	PC_O51_ID2	1	6	169737973	104	S6_164308928	97	168447788	S6_167926822	110	172155075	Teosinte	Vegetative/Flowering Time	1	1
DTA	S7_169587451_PC_J51_ID1hap1	0.000749090734181945	0.00275777537826205	0.00286228574887881	3.52618599791886	0.0092516719236724	2.60381631194498	-7.10258085657623	6.09110193357375e-07	-4.99600167979503	61	6	S7_169587451	PC_J51_ID1	1	7	175165458	98	S7_167343363	91	172910502	S7_171582235	108	177231070	Teosinte	Vegetative/Flowering Time	1	0
DTA	S8_76034284_PC_I11_ID2hap2	0.000779736788753316	0.000163254346005948	0.0029274503320379	-2.86808046397888	0.0079244522409255	-2.65654479461431	-1.45062810682035	0.224221854009851	-1.21555749796635	78	9	S8_76034284	PC_I11_ID2	2	8	77436416	53	S8_13268180	29	13619957	S8_111346890	60	114048796	Teosinte	Vegetative/Flowering Time	1	2
DTA	S8_150726018_PC_N03_ID2hap2	2.42747123365694e-05	0.000754618363373982	0.00311911843690937	0.857693164528416	0.639288952812084	0.468727222340947	4.88234856473226	0.00899646098661913	2.613405588738	59	4	S8_150726018	PC_N03_ID2	2	8	155293817	75	S8_145191040	72	149502256	S8_156200995	78	161008763	Teosinte	Vegetative/Flowering Time	1	0
DTA	S9_147657291_PC_L56_ID1hap1	0.00314489064267387	0.000515344387232775	0.00319080070939193	4.84793952206648	1.00499689187221e-07	5.33514104024115	-2.16304362120435	0.0308529070588378	-2.15969242980745	90	16	S9_147657291	PC_L56_ID1	1	9	150676158	79	S9_130653579	56	132926649	S9_149552215	84	152689673	Teosinte	Vegetative/Flowering Time	1	1
DTA	S9_147736039_PC_K60_ID1hap1	0.00284499541983407	0.000859140988094809	0.00286357047586228	-5.53371859647928	4.05542376873193e-07	-5.07439086516134	3.2141031449513	0.00531861797413922	2.78853018702378	75	10	S9_147736039	PC_K60_ID1	1	9	150754483	80	S9_144636416	71	147446896	S9_151176393	90	154353228	Teosinte	Vegetative/Flowering Time	1	1
DTA	S9_151176393_PC_N57_ID2hap2	0.00190298947694878	0.00110590289086876	0.00201212340256196	4.49088647666187	3.38874186836382e-05	4.15012639998886	-3.61212986841478	0.00156864278781479	-3.16374613392535	83	13	S9_151176393	PC_N57_ID2	2	9	154353228	90	S9_147736039	80	150754483	S9_152262382	98	155405945	Teosinte	Vegetative/Flowering Time	1	0
DTA	S1_223317166_171_10hap1	0.00259756689496449	0.000168888013150625	0.00265547876373029	2.28237883282258	4.41192134380863e-06	4.59740185134953	-0.681109358544221	0.241158545776077	-1.17227231691692	104	30	S1_223317166	171_10	1	1	226863279	120	S1_203498368	108	206316798	S1_248740131	132	252669678	Maize	Vegetative/Flowering Time	1	0
DTA	S1_278353217_164_14hap2	3.90765880839972e-05	0.00108553726792371	0.0027638882187011	-0.491423950271501	0.572867223381283	-0.563880939242034	2.625635807043	0.00297636968199107	2.97201820248871	146	7	S1_278353217	164_14	2	1	283402494	156	S1_248740131	132	252669678	S1_287146548	168	292331635	Maize	Vegetative/Flowering Time	1	0
DTA	S2_180621534_170_7hap2	0.00352024259527073	0.00240264488799058	0.00374603956452579	7.74222805871507	9.19401154597943e-08	5.35199122659421	-6.43194329937881	1.0063759486085e-05	-4.42154337049252	128	2	S2_180621534	170_7	2	2	186041033	84	S2_111136826	72	114365373	S2_207227456	108	214088030	Maize	Vegetative/Flowering Time	1	0
DTA	S3_4887477_166_9hap1	0.00212554109317642	0.00187327415313387	0.0024692997211716	2.31329420113434	3.26787146855425e-05	4.15875991051217	-2.22638928464981	9.61259799320797e-05	-3.90417940762816	164	19	S3_4887477	166_9	1	3	4166244	21	S3_1261966	0	476283	S3_9383076	35	8564505	Maize	Vegetative/Flowering Time	1	0
DTA	S3_162179381_164_2hap1	0.000749737076124357	0.000104363245289063	0.00527052293698438	2.69978933695065	0.0135561959113267	2.46992399974999	1.01188880496016	0.3568374517417	0.921516007680413	113	5	S3_162179381	164_2	1	3	163838395	72	S3_132462237	61	133077884	S3_177679284	84	180457324	Maize	Vegetative/Flowering Time	1	2
DTA	S3_209088041_170_11hap2	0.000966495858906624	2.75652941639226e-06	0.00264506429759936	-2.50240347680737	0.00506680216555694	-2.80432985032299	-0.13822257331783	0.880957659573821	-0.149765027896557	93	6	S3_209088041	170_11	2	3	212681195	108	S3_177679284	84	180457324	S3_217293749	120	220884199	Maize	Vegetative/Flowering Time	1	0
DTA	S4_13688509_164_1hap2	0.00240602563630676	0.000234866128516975	0.00307952716920423	-2.26872064795775	9.92059583910145e-06	-4.42465304157231	0.718993602353416	0.166921754900244	1.38241771527312	236	29	S4_13688509	164_1	2	4	14493599	36	S4_6601985	24	7406038	S4_14113185	39	14932945	Maize	Vegetative/Flowering Time	1	0
DTA	S4_164263827_171_4hap1	0.00263386953918099	0.00253246282340791	0.00284545793823809	4.6303417020852	3.78498462558037e-06	4.62941618710843	-4.60972776213864	5.80904370694924e-06	-4.53942280719632	107	6	S4_164263827	171_4	1	4	167229807	72	S4_23524301	48	24982261	S4_176654109	84	179685352	Maize	Vegetative/Flowering Time	1	0
DTA	S4_204126436_171_5hap1	0.00304434414187726	0.00056103350687331	0.00308832121151048	2.45988808125583	6.73018262024825e-07	4.977095435921	-1.16322247265138	0.0326917984060878	-2.13660133697302	138	25	S4_204126436	171_5	1	4	208650504	108	S4_185195180	96	188637870	S4_237441336	131	242694652	Maize	Vegetative/Flowering Time	1	1
DTA	S5_6444330_166_10hap1	0.000856164289293471	0.00162231420033465	0.00248688430232913	2.63545921845492	0.00833761246577692	2.63941481900334	-4.95905305840762	0.00028342540423545	-3.63326086399609	21	8	S5_6444330	166_10	1	5	6718879	25	S5_3549381	12	3622821	S5_9909619	34	10262620	Maize	Vegetative/Flowering Time	1	0
DTA	S6_156764033_164_2hap1	0.0015612790873476	0.00218731513050496	0.00219257919223603	3.83034714681253	0.0003692072735824	3.56425992241927	-4.6819110206721	2.5117118915305e-05	-4.21875956261458	97	4	S6_156764033	164_2	1	6	160912163	84	S6_130130160	60	134213015	S6_162024575	96	166217844	Maize	Vegetative/Flowering Time	1	0
DTA	S7_2951235_164_1hap2	0.00422127718498999	0.00352266760509801	0.00428338509896142	3.97144229221855	4.98566030474508e-09	5.86072078419245	-3.75398562526155	9.1014734622461e-08	-5.35383433776801	233	19	S7_2951235	164_1	2	7	3067721	12	S7_572703	0	180396	S7_5074091	24	5335912	Maize	Vegetative/Flowering Time	1	0
DTA	S8_137468546_165_10hap1	NA	NA	0.00281513200972339	4.36871566086712	1.76315139297616e-06	4.78606374366647	NA	NA	NA	33	NA	S8_137468546	165_10	1	8	141520971	68	S8_22643965	48	23366269	S8_161533467	84	166525188	Maize	Vegetative/Flowering Time	1	2
DTA	S9_137411264_165_4hap1	0.00266643972892244	0.00132942202930075	0.00267752631172713	-3.67793689350521	3.2989706067791e-06	-4.65795170974588	2.67235605212671	0.00101435531951878	3.2889746907236	116	10	S9_137411264	165_4	1	9	140000631	72	S9_116356407	60	118161908	S9_145064793	84	147883475	Maize	Vegetative/Flowering Time	1	1
DTA	S10_136878054_166_12hap1	0.00107611741992408	0.00274647336491207	0.00277555046692446	1.83883666955114	0.00310378953258385	2.95909512749649	-3.05841788189867	2.35422626463233e-06	-4.72733948891073	145	19	S10_136878054	166_12	1	10	138077617	72	S10_71810690	48	70938500	S10_145203636	96	145902785	Maize	Vegetative/Flowering Time	1	1
DTS	S1_281952874_PC_N57_ID2hap1	0.00195182530649496	0.00100161576698832	0.00195196560333022	5.00307010643708	5.5807275716712e-06	4.54741588811015	-3.75524596350188	0.00113242873382494	-3.25757766548923	86	8	S1_281952874	PC_N57_ID2	1	1	287065957	171	S1_279184557	165	284241235	S1_286182460	176	291348922	Teosinte	Vegetative/Flowering Time	2	1
DTS	S2_4212291_PC_I05_ID1hap2	0.0018165046277665	0.000511428470901576	0.00188145478293011	5.83573783289086	1.17713262912648e-05	4.38694769952121	-3.18578846751524	0.019971599735529	-2.32775170362714	54	5	S2_4212291	PC_I05_ID1	2	2	4178538	16	S2_2988017	10	2990328	S2_5101717	19	5043338	Teosinte	Vegetative/Flowering Time	2	0
DTS	S3_20307811_PC_N07_ID2hap1	0.00949552309404034	0.00467047492256734	0.00984013366952374	9.59618840581396	2.03392551978938e-23	10.0300627421393	-7.18311042348085	2.31962188503793e-12	-7.03436217387082	68	11	S3_20307811	PC_N07_ID2	1	3	19725264	37	S3_8881648	22	8108621	S3_22388557	39	21878581	Teosinte	Vegetative/Flowering Time	2	0
DTS	S3_28338674_PC_I50_ID1hap1	1.56847268173443e-06	0.00152708058290041	0.00288101574706334	-0.173127729096377	0.897435833119005	-0.128908834549086	5.62145996960584	5.8623227796933e-05	4.02230667855524	46	5	S3_28338674	PC_I50_ID1	1	3	27958125	43	S3_22388557	39	21878581	S3_84785702	53	85175705	Teosinte	Vegetative/Flowering Time	2	1
DTS	S3_157207688_PC_N03_ID2hap2	0.00145573833606116	1.57412208287022e-05	0.00478722321968905	7.08986274138973	8.72820420061134e-05	3.9272257082962	-0.743066137321293	0.683015839720696	-0.408379006550289	63	3	S3_157207688	PC_N03_ID2	2	3	158792436	66	S3_26354452	42	25852377	S3_173292942	76	175726710	Teosinte	Vegetative/Flowering Time	2	6
DTS	S3_159377891_PC_I52_ID1hap2	0.00414399778933039	0.000574638464143407	0.0052406520208097	7.69829635865216	3.87494372510977e-11	6.62603857757803	-3.0099253667923	0.0136481826272108	-2.46741129735351	77	6	S3_159377891	PC_I52_ID1	2	3	161006634	67	S3_60645509	51	60681669	S3_164589168	70	167226750	Teosinte	Vegetative/Flowering Time	2	5
DTS	S3_157207688_PC_L12_ID1hap1	0.00568829406106219	0.000295819956263488	0.0059965848156629	5.90935857197746	1.02938451975905e-14	7.76310074633451	-1.49415043961842	0.076740723930645	-1.7703451144087	96	18	S3_157207688	PC_L12_ID1	1	3	158792436	66	S3_127231470	58	127742289	S3_160076318	68	161687206	Teosinte	Vegetative/Flowering Time	2	3
DTS	S3_172146356_PC_O59_ID2hap1	0.00394075648174763	9.17886840889892e-05	0.00420566084132123	5.23122806434096	1.15231762985771e-10	6.4615097177425	-0.943619344999314	0.32411984738237	-0.986140452554883	62	16	S3_172146356	PC_O59_ID2	1	3	174556766	75	S3_141270242	61	142141671	S3_175133614	77	177643229	Teosinte	Vegetative/Flowering Time	2	4
DTS	S3_159377891_PC_I50_ID2hap1	0.00367865744527851	0.000300816613241661	0.0045797361816774	-6.45299044507195	4.71062265531201e-10	-6.24293591385864	2.00170902951992	0.0742940714270029	1.7852338430222	76	10	S3_159377891	PC_I50_ID2	1	3	161006634	67	S3_149313609	63	150586892	S3_160076318	68	161687206	Teosinte	Vegetative/Flowering Time	2	2
DTS	S3_178184353_PC_L14_ID1hap2	0.00293450914944038	0.000501205047470865	0.00293474563417262	4.24767767698865	2.61451571223072e-08	5.57586097117977	-2.07995973746282	0.0212495454620434	-2.30436845014478	80	17	S3_178184353	PC_L14_ID1	2	3	181002762	80	S3_176564762	79	179142531	S3_208783386	103	212350520	Teosinte	Vegetative/Flowering Time	2	0
DTS	S5_1491272_PC_L12_ID1hap2	0.00187008902931263	0.00174342217738654	0.00206917193226253	4.73935090199452	8.75683896214432e-06	4.45118191487399	-4.78616627257949	1.76335343493906e-05	-4.29779291525519	110	7	S5_1491272	PC_L12_ID1	2	5	1534371	2	S5_1043133	1	1081441	S5_3145127	10	3230679	Teosinte	Vegetative/Flowering Time	2	0
DTS	S5_28117414_PC_L56_ID1hap1	0.00138297483502869	0.00137132690376496	0.00180426232892028	2.97592780290833	0.000131127697570507	3.82781853783935	-3.33201095879652	0.000139971160832028	-3.81166479307429	92	19	S5_28117414	PC_L56_ID1	1	5	28807517	53	S5_4474027	15	4580087	S5_37256357	56	38498688	Teosinte	Vegetative/Flowering Time	2	0
DTS	S5_175736574_PC_I55_ID2hap2	0.00148380684800764	2.73923711640034e-05	0.00163649042978742	3.06218611668271	7.46217267152932e-05	3.96490593208981	-0.465877278358745	0.590111537616949	-0.538714935688968	96	20	S5_175736574	PC_I55_ID2	2	5	179763652	82	S5_92603969	69	94991702	S5_184494852	89	189154152	Teosinte	Vegetative/Flowering Time	2	2
DTS	S6_6890831_PC_M59_ID1hap2	0.00169026223248303	0.000238862803200512	0.00199610490282986	-4.65742724635971	2.36715758478706e-05	-4.23176211637266	1.85868559189461	0.111725948516661	1.59081055878229	70	7	S6_6890831	PC_M59_ID1	2	6	7250195	7	S6_272264	0	295224	S6_96335966	27	99182119	Teosinte	Vegetative/Flowering Time	2	1
DTS	S6_164797355_PC_O51_ID2hap1	0.00205654426101998	0.00351525334206038	0.00459322855407196	3.64782792498809	3.13723603552429e-06	4.66781067591708	-6.39332575549739	1.13504700539794e-09	-6.10270697340076	53	18	S6_164797355	PC_O51_ID2	1	6	168942993	100	S6_164308928	97	168447788	S6_167926822	110	172155075	Teosinte	Vegetative/Flowering Time	2	1
DTS	S7_119165350_PC_L14_ID1hap1	0.00222175931814328	0.000826047310920952	0.00227894967037823	3.93680087871357	1.26762441078002e-06	4.85168624598357	-2.78740201987233	0.00311001162204072	-2.95833031167321	83	14	S7_119165350	PC_L14_ID1	1	7	122866738	47	S7_21640369	29	22702915	S7_128572552	54	132659345	Teosinte	Vegetative/Flowering Time	2	0
DTS	S7_169587451_PC_L48_ID2hap2	0.00195210267232937	0.00070482983720821	0.00195215512180913	4.75430417416756	5.57221044797745e-06	4.547738983879	-3.14605279369112	0.00630818512298572	-2.73266467556081	61	8	S7_169587451	PC_L48_ID2	2	7	175165458	98	S7_165680595	86	171254221	S7_171582235	108	177231070	Teosinte	Vegetative/Flowering Time	2	0
DTS	S8_13789719_PC_N11_ID1hap2	0.00244406575268996	0.000665298724511598	0.00290482730623987	8.40937884438004	3.76101635202231e-07	5.08862732069093	-4.48777631688343	0.00796188883767785	-2.65492677842431	43	3	S8_13789719	PC_N11_ID1	2	8	14157933	30	S8_7432488	17	7746970	S8_145191040	72	149502256	Teosinte	Vegetative/Flowering Time	2	3
DTS	S8_96076103_PC_I11_ID2hap1	0.00162569258154477	3.15313458709721e-06	0.0020061063942729	3.20616126465809	3.38710224769723e-05	4.15014637527181	-0.160848871058324	0.854983649036812	-0.182774437802244	67	19	S8_96076103	PC_I11_ID2	1	8	97855501	56	S8_10294570	23	10662436	S8_168941000	97	174171023	Teosinte	Vegetative/Flowering Time	2	3
DTS	S8_21699750_PC_I05_ID1hap1	0.00225970851473878	0.000299857998401931	0.00244209278727947	-5.53769835870647	1.02983336140644e-06	-4.89294589620519	2.06252960108334	0.0747568848792393	1.78238706337244	58	8	S8_21699750	PC_I05_ID1	1	8	22390319	43	S8_13789719	30	14157933	S8_150726018	75	155293817	Teosinte	Vegetative/Flowering Time	2	3
DTS	S5_28641193_PC_N03_ID2hap2	0.000338765897489823	0.00037358329535464	0.00333626059799941	2.78647801295471	0.0582262379321033	1.8944975367234	2.97395930862969	0.0467125188164716	1.98947243814056	59	5	S5_28641193	PC_N03_ID2	2	8	157137107	76	S8_145191040	72	149502256	S8_156200995	78	161008763	Teosinte	Vegetative/Flowering Time	2	0
DTS	S9_144636416_PC_L56_ID1hap1	0.00179290010124644	6.7301054040847e-05	0.00202374642575998	3.37310551025363	1.34114831471003e-05	4.35835145326141	-0.75218669515608	0.398485534886883	-0.844413437009045	85	19	S9_144636416	PC_L56_ID1	1	9	147446896	71	S9_114178123	50	117528903	S9_149382336	83	152518563	Teosinte	Vegetative/Flowering Time	2	2
DTS	S9_147736039_PC_K60_ID1hap1	0.00256739404709161	0.000887648086942194	0.00257000179089473	-5.03669109435218	1.92035905530761e-07	-5.21543416327242	3.13028038811397	0.00217819748755006	3.06665283101955	75	10	S9_147736039	PC_K60_ID1	1	9	150754483	80	S9_139750293	63	142337036	S9_151176393	90	154353228	Teosinte	Vegetative/Flowering Time	2	0
DTS	S9_145064630_PC_I50_ID2hap1	0.000144069480404685	0.000822863915281746	0.00190384509823027	1.10365377481231	0.216725456832913	1.23546429127618	2.91737631314696	0.00316795189739448	2.95262444805856	80	12	S9_145064630	PC_I50_ID2	1	9	147883312	72	S9_142746339	67	145456670	S9_149552215	84	152689673	Teosinte	Vegetative/Flowering Time	2	0
DTS	S9_150984958_PC_N57_ID2hap2	0.00139759918716731	0.00142280576226461	0.00195786354434035	5.50630044094229	0.000120816505645758	3.84800406574079	-3.88615602411858	0.000104922582299924	-3.88254957883254	84	13	S9_150984958	PC_N57_ID2	2	9	154172218	89	S9_147736039	80	150754483	S9_152084591	97	155233989	Teosinte	Vegetative/Flowering Time	2	0
DTS	S9_152826771_PC_N57_ID2hap1	0.000554115394461485	0.00257526941018082	0.00258038679510064	-3.19356753955661	0.0154362386828621	-2.42294920983512	5.5332951069231	1.83975302507616e-07	5.22342709062377	79	9	S9_152826771	PC_N57_ID2	1	9	155969726	100	S9_152262382	98	155405945	S9_153531885	104	156693125	Teosinte	Vegetative/Flowering Time	2	0
DTS	S10_142413107_PC_I55_ID2hap2	0.00149949916161374	0.00119781615021597	0.00178185344658055	3.51456633770788	6.83667637101036e-05	3.98581664232963	-3.40826859785035	0.000371515611976372	-3.5623721322911	97	14	S10_142413107	PC_I55_ID2	2	10	143213777	74	S10_130967486	52	132191536	S10_143174689	77	143891758	Teosinte	Vegetative/Flowering Time	2	0
DTS	S1_66295405_170_6hap2	0.00169016671314215	0.00051011957967273	0.00411468526379077	8.3702925103952	0.00119586756815255	3.24235149368472	-4.63661647704777	0.0749483075117387	-1.78127641672377	84	3	S1_66295405	170_6	2	1	67323598	72	S1_33260976	48	33590809	S1_188073885	96	190276994	Maize	Vegetative/Flowering Time	2	1
DTS	S1_203498368_170_1hap1	0.00167324425548609	0.000527810300426923	0.00389064444795872	-2.28400801870824	0.00126578394518154	-3.22607896049875	-1.48129704430479	0.0700816733374576	-1.81190011350422	107	23	S1_203498368	170_1	1	1	206316798	108	S1_66295405	72	67323598	S1_248740131	132	252669678	Maize	Vegetative/Flowering Time	2	1
DTS	S2_7324036_170_12hap1	0.00296875972843391	0.000629407694105355	0.00296896573754546	-4.26893387513403	1.77386127162484e-05	-4.29717308168184	2.14289580330314	0.0479324798527226	1.97861521925312	73	17	S2_7324036	170_12	1	2	7301143	24	S2_1360500	1	1342165	S2_18768173	48	19970703	Maize	Vegetative/Flowering Time	2	0
DTS	S3_5823176_166_10hap2	0.00373954860874059	0.000112072017317777	0.00391916293398331	7.89296019934487	1.47140854021484e-06	4.82286286151799	-2.11658818112603	0.403817022851593	-0.834918177029208	16	8	S3_5823176	166_10	2	3	4994694	24	S3_3479954	13	2713324	S3_19924976	48	19336293	Maize	Vegetative/Flowering Time	2	1
DTS	S3_19924976_171_5hap1	0.00144265441023006	0.000349845076384248	0.0034668246436097	2.09029614850268	0.00275745105238239	2.99554932671826	1.0748849032072	0.140258980300538	1.47513988129237	146	24	S3_19924976	171_5	1	3	19336293	48	S3_9456573	36	8731881	S3_127931464	60	128467898	Maize	Vegetative/Flowering Time	2	1
DTS	S3_162179381_164_2hap1	0.000296242045106587	0.000400174473992876	0.0040487506437723	1.68430351568566	0.174725174692885	1.35743383504531	1.97406503745569	0.114722666907763	1.57768396984352	113	5	S3_162179381	164_2	1	3	163838395	72	S3_19924976	48	19336293	S3_195700629	96	198679389	Maize	Vegetative/Flowering Time	2	1
DTS	S4_3465532_170_7hap2	4.28313849346607e-05	0.00101368903432519	0.00295748381588912	0.515993335748733	0.605779740965273	0.516150533032964	2.60767337806621	0.012080552495262	2.51100568372415	101	8	S4_3465532	170_7	2	4	4158995	12	S4_30681	0	218820	S4_13688509	36	14493599	Maize	Vegetative/Flowering Time	2	0
DTS	S4_164263827_170_11hap2	0.0031264945112367	0.00203681311390269	0.00385808692296796	11.3616469798196	1.0634530031676e-05	4.40985344728276	-9.2284348828593	0.000376385707250476	-3.55935178140123	96	4	S4_164263827	170_11	2	4	167229807	72	S4_145319573	60	148676065	S4_176654109	84	179685352	Maize	Vegetative/Flowering Time	2	1
DTS	S4_164263827_164_1hap1	0.00112004291096635	0.000143793433654782	0.00577927410119017	2.45635153209829	0.00833859512346518	2.63944521630287	0.877192002314353	0.344349887538573	0.945724954362731	248	24	S4_164263827	164_1	1	4	167229807	72	S4_145319573	60	148676065	S4_176654109	84	179685352	Maize	Vegetative/Flowering Time	2	1
DTS	S7_121816050_171_10hap2	0.00380038226999646	0.000954039380713589	0.00382294072354905	3.27523594292735	1.21016992921812e-06	4.86193292622146	-1.85438846560492	0.0148967176794072	-2.43600666615531	112	28	S7_121816050	171_10	2	7	125661143	60	S7_23761140	48	24816705	S7_156121977	84	161520421	Maize	Vegetative/Flowering Time	2	1
DTS	S9_18888260_171_13hap1	4.58351759464737e-05	0.000145716132562757	0.00273958227165949	0.974643176353741	0.593412758839304	0.533942847088501	1.75865179754111	0.341144850906473	0.952026724217522	131	6	S9_18888260	171_13	1	9	18798261	36	S9_8356375	14	7965858	S9_116356407	60	118161908	Maize	Vegetative/Flowering Time	2	1
DTS	S9_45848169_164_1hap1	0.00168882124956637	0.000132932904187699	0.00289472882265773	2.8169631425995	0.0012012804756075	3.24106069368949	-0.775708367215742	0.363245454048537	-0.909309164057617	267	30	S9_45848169	164_1	1	9	47745081	48	S9_18888260	36	18798261	S9_136620678	71	139198416	Maize	Vegetative/Flowering Time	2	2
DTS	S9_136620678_166_12hap1	0.00282082209996926	0.000500972640667285	0.00475510386901501	4.59639790093053	2.86971419266895e-05	4.18873774514204	-1.99860917892913	0.077605880493829	-1.76523417096003	164	6	S9_136620678	166_12	1	9	139198416	71	S9_116356407	60	118161908	S9_145064793	84	147883475	Maize	Vegetative/Flowering Time	2	1
DTS	S10_136878054_171_6hap2	0.00438614023651418	0.00276501444839505	0.00445892914946833	8.036740927497	1.85431861312511e-07	5.22319906741622	-6.53058190621432	3.44183941048222e-05	-4.14709538090488	99	3	S10_136878054	171_6	2	10	138077617	72	S10_71810690	48	70938500	S10_145203636	96	145902785	Maize	Vegetative/Flowering Time	2	0
PLHT	S1_4772159_PC_K55_ID2hap2	0.00312952869344552	0.00239653116980854	0.00339445275938488	-47.8343395858622	6.43665754945362e-07	-4.9851408737143	42.5382728250037	1.31649136002661e-05	4.36244040842888	82	1	S1_4772159	PC_K55_ID2	2	1	4914637	11	S1_4358844	9	4499940	S1_5542479	15	5614669	Teosinte	Vegetative/Flowering Time	3	0
PLHT	S1_184964421_PC_N57_ID2hap2	0.00235290355153728	0.00347434271604796	0.00369844805915198	-15.408967970709	1.57742677156524e-05	-4.32255003585142	20.4712697874878	1.57256702522564e-07	5.25259957842424	76	10	S1_184964421	PC_N57_ID2	2	1	187115510	101	S1_7077207	20	7065049	S1_197748835	108	200198651	Teosinte	Vegetative/Flowering Time	3	2
PLHT	S1_111925736_PC_K02_ID1hap2	0.00499106693261586	0.00390983296775582	0.00500250910177558	-43.7875497248595	3.37076437561197e-10	-6.29556429366442	39.5509395290705	2.67188031046095e-08	5.57207647911464	78	2	S1_111925736	PC_K02_ID1	2	1	114468322	85	S1_48553912	61	48957359	S1_187885107	103	190081908	Teosinte	Vegetative/Flowering Time	3	2
PLHT	S1_65087541_PC_I50_ID2hap1	0.000915806465999869	0.00251951889058077	0.002558114297049	-9.72837909796135	0.00702952991194282	-2.69674460946414	18.8434678651323	7.91388206255869e-06	4.47297814271763	62	9	S1_65087541	PC_I50_ID2	1	1	65992338	72	S1_64238480	68	65078195	S1_83011568	77	84666416	Teosinte	Vegetative/Flowering Time	3	0
PLHT	S1_205832658_PC_L56_ID1hap1	0.0117446276445127	0.00637449980584581	0.0129125308413338	-28.130119910698	7.63361648991777e-22	-9.65734158065362	23.0739588674059	1.30813337090397e-12	7.11477258008084	84	20	S1_205832658	PC_L56_ID1	1	1	208669170	112	S1_174219748	97	176195777	S1_212167921	116	215221581	Teosinte	Vegetative/Flowering Time	3	0
PLHT	S1_287111302_PC_N07_ID1hap2	0.00251485545423202	0.00211497973625885	0.00254866203043291	-20.30760474769	8.06791540768722e-06	-4.46883665558889	19.0628814917264	4.24127020251739e-05	4.09818039974503	117	5	S1_287111302	PC_N07_ID1	2	1	292296288	178	S1_253386818	147	258953647	S1_290520670	183	295995680	Teosinte	Vegetative/Flowering Time	3	0
PLHT	S2_14003210_PC_L06_ID2hap2	0.00186123302696561	0.00015040530215138	0.00235092156058248	17.3447258458459	0.000122560212567423	3.8444865132623	-5.14492957102319	0.274511274970166	-1.0928726052799	55	6	S2_14003210	PC_L06_ID2	2	2	14305719	40	S2_9277748	28	9440949	S2_42097724	63	43966373	Teosinte	Vegetative/Flowering Time	3	0
PLHT	S2_28895387_PC_M59_ID1hap1	0.0026713643511771	0.000170370367117534	0.00301679759860529	17.4018409333494	4.22833635829049e-06	4.60579421101506	-4.77653411996086	0.244834314764372	-1.1631480479	61	9	S2_28895387	PC_M59_ID1	1	2	30305481	55	S2_27000010	53	28374459	S2_172492553	86	177305944	Teosinte	Vegetative/Flowering Time	3	1
PLHT	S2_233695651_PC_I58_ID2hap1	0.000507168928379875	0.00309214786115075	0.00362352990343973	-8.08001579626691	0.0448287519866903	-2.00684710311846	22.0944729387655	7.50179546144724e-07	4.95527878506839	57	7	S2_233695651	PC_I58_ID2	1	2	240583135	154	S2_232992490	148	239893327	S2_234265870	164	242416598	Teosinte	Vegetative/Flowering Time	3	0
PLHT	S3_1852341_PC_L12_ID2hap1	0.00217254426795421	0.000549789996178607	0.00247086401881669	-12.5510027492875	3.33702929391e-05	-4.1535771704441	7.37097362304759	0.0367242621818108	2.08947116971754	55	24	S3_1852341	PC_L12_ID2	1	3	1171645	2	S3_1261966	0	476283	S3_3214753	9	2465188	Teosinte	Vegetative/Flowering Time	3	0
PLHT	S3_152498239_PC_I52_ID1hap2	0.00219753745629492	7.85220484750271e-05	0.00355215809021003	17.9141282516356	3.00739065872074e-05	4.17740045438274	-3.54997970502971	0.429776879388758	-0.789648431371953	78	6	S3_152498239	PC_I52_ID1	2	3	153905921	64	S3_20307811	37	19725264	S3_175133614	77	177643229	Teosinte	Vegetative/Flowering Time	3	4
PLHT	S3_141270242_PC_I50_ID2hap2	0.00106299764209661	0.000326471151363972	0.00270023349854975	9.12791017488271	0.00368679476087337	2.90538785736559	5.56157389467962	0.10744371846362	1.61012788708795	84	14	S3_141270242	PC_I50_ID2	2	3	142141671	61	S3_23077298	40	22538952	S3_165903196	71	168523492	Teosinte	Vegetative/Flowering Time	3	3
PLHT	S3_122067315_PC_L12_ID1hap2	0.00407977787317648	0.000327965591339741	0.00461900177204511	-17.1519338581367	1.34048638453501e-08	-5.69188642484774	5.34205962960049	0.106642634816961	1.61380890466181	101	14	S3_122067315	PC_L12_ID1	2	3	122363234	57	S3_28338674	43	27958125	S3_145438476	62	146547272	Teosinte	Vegetative/Flowering Time	3	2
PLHT	S3_131720865_PC_I58_ID1hap2	0.000943923797560919	6.74595638794351e-07	0.00304189121885456	-15.905508187651	0.00621019382307833	-2.7378297239844	0.443279909250741	0.941657274899959	0.0731913455243825	58	3	S3_131720865	PC_I58_ID1	2	3	132299421	59	S3_28338674	43	27958125	S3_175133614	77	177643229	Teosinte	Vegetative/Flowering Time	3	3
PLHT	S3_172146356_PC_O59_ID2hap2	0.00211367508067006	2.97207422983448e-06	0.00293540909729628	-13.0213997139955	4.26439815779671e-05	-4.0969161940709	-0.54425433671517	0.877911025052294	-0.153627085873971	75	13	S3_172146356	PC_O59_ID2	2	3	174556766	75	S3_108434521	54	94334900	S3_181616653	83	184526231	Teosinte	Vegetative/Flowering Time	3	2
PLHT	S3_162079869_PC_N57_ID2hap2	0.00472527399748635	0.00176841259175864	0.00473072454732126	-21.6104604164577	9.84432040455443e-10	-6.12563992540795	14.5762098906935	0.000181035106119916	3.74739752678467	78	10	S3_162079869	PC_N57_ID2	2	3	163737608	69	S3_141270242	61	142141671	S3_173292942	76	175726710	Teosinte	Vegetative/Flowering Time	3	1
PLHT	S3_170025693_PC_L12_ID2hap1	0.00493132450274614	0.000278013325013204	0.00517452398034757	20.4422285422739	4.28823881763219e-10	6.25777231408492	-6.14480232555892	0.137396285791238	-1.48583564389496	49	12	S3_170025693	PC_L12_ID2	1	3	172645810	74	S3_145438476	62	146547272	S3_175988603	78	178551530	Teosinte	Vegetative/Flowering Time	3	1
PLHT	S4_166481961_PC_J07_ID2hap2	0.00536235538833074	0.00516485263857513	0.00617859279451238	-27.8532833475638	7.56537488499003e-11	-6.52552958818559	30.3789256366054	1.67425956588294e-10	6.40423019642213	55	6	S4_166481961	PC_J07_ID2	2	4	169437775	66	S4_31070793	40	32651447	S4_173598275	73	176631685	Teosinte	Vegetative/Flowering Time	3	1
PLHT	S4_230495857_PC_L56_ID1hap1	0.00124321338822864	0.00190735257215413	0.00210788041602239	-9.96120203399589	0.00168925038731272	-3.14203346107256	13.1081772201582	0.000101006605756268	3.8918263682418	102	16	S4_230495857	PC_L56_ID1	1	4	235520137	106	S4_222809314	101	227164627	S4_231421356	107	236490352	Teosinte	Vegetative/Flowering Time	3	0
PLHT	S6_147330692_PC_J07_ID2hap2	0.0020216050452575	9.29425319462496e-06	0.00260250569762555	14.8072397353621	6.26214614591407e-05	4.00669351326214	-1.06836714462834	0.785887179828583	-0.271672210349629	64	10	S6_147330692	PC_J07_ID2	2	6	151386939	66	S6_128482520	51	132485660	S6_151823342	70	155955003	Teosinte	Vegetative/Flowering Time	3	1
PLHT	S6_164797355_PC_O51_ID2hap1	0.00270230219427148	0.00349255678744986	0.00515247580818334	-13.0962627854275	3.72212403641263e-06	-4.63238795257669	20.0660327525604	1.45997449207186e-07	5.26634982865105	53	18	S6_164797355	PC_O51_ID2	1	6	168942993	100	S6_163875945	96	168045336	S6_167926822	110	172155075	Teosinte	Vegetative/Flowering Time	3	1
PLHT	S7_133173736_PC_L12_ID1hap2	0.00160631119765164	0.00182660825139125	0.0022929735283731	-9.8492189754289	0.000358823737030325	-3.57151772619634	11.9411708133293	0.000141738819124587	3.80855887983718	92	18	S7_133173736	PC_L12_ID1	2	7	137277282	59	S7_128572552	54	132659345	S7_168786073	96	174336644	Teosinte	Vegetative/Flowering Time	3	2
PLHT	S7_137463308_PC_I50_ID2hap2	0.00105488584598878	0.000340950171900056	0.00291820678158594	-8.78004439388152	0.00381949967437202	-2.89428103671956	-5.84552387769253	0.0999514976863274	-1.64544520114972	70	16	S7_137463308	PC_I50_ID2	2	7	140559325	61	S7_131031868	57	135062219	S7_157276925	73	162637105	Teosinte	Vegetative/Flowering Time	3	1
PLHT	S8_88812935_PC_I05_ID1hap2	0.00106001881276485	2.07043519682149e-05	0.00262349066739165	13.6683729622879	0.0037349730427175	2.90131412946944	2.10262720584309	0.685145439692575	0.405479392829507	44	5	S8_88812935	PC_I05_ID1	2	8	90589046	55	S8_13137124	28	13460753	S8_145191040	72	149502256	Teosinte	Vegetative/Flowering Time	3	1
PLHT	S8_16770747_PC_L12_ID2hap1	0.00205944011451509	0.000733165295906169	0.00211631631314579	-12.8469682034795	5.34694035029285e-05	-4.04401306922823	9.20226452326079	0.0158680468110236	2.41289773830874	57	14	S8_16770747	PC_L12_ID2	1	8	17318929	36	S8_14597186	31	15007208	S8_23427520	45	24172251	Teosinte	Vegetative/Flowering Time	3	0
PLHT	S9_47606583_PC_N07_ID2hap2	0.00283775918335694	0.00404473817020012	0.00422579611868223	-18.9465118163762	2.13127738816825e-06	-4.74707108847498	25.3058278084988	1.5452164083998e-08	5.66739096232183	57	8	S9_47606583	PC_N07_ID2	2	9	49591590	39	S9_11156148	12	10546450	S9_120362734	52	122120304	Teosinte	Vegetative/Flowering Time	3	2
PLHT	S9_142746339_PC_L06_ID2hap1	0.00348222798639009	0.00279678762263902	0.00352418350409645	-31.3708044887579	1.52279220101586e-07	-5.25855677627599	28.8940671312401	2.52249361830955e-06	4.71267739222702	60	3	S9_142746339	PC_L06_ID2	1	9	145456670	67	S9_130653579	56	132926649	S9_149382336	83	152518563	Teosinte	Vegetative/Flowering Time	3	1
PLHT	S9_139750293_PC_J13_ID1hap2	0.0038402080434653	0.00205121975978206	0.00391356209271132	-21.1976428885479	3.54545966864646e-08	-5.52224083384532	16.9539632415214	5.53360555165346e-05	4.03593406244072	63	8	S9_139750293	PC_J13_ID1	2	9	142337036	63	S9_138148472	61	140740010	S9_144161301	70	146967493	Teosinte	Vegetative/Flowering Time	3	1
PLHT	S10_141686219_PC_J14_ID2hap1	0.00309943222617515	0.00412702513365271	0.00474716353959914	-17.3533850491451	7.28120052380909e-07	-4.96111208083212	22.476518603424	1.10677467048914e-08	5.72474996882407	67	10	S10_141686219	PC_J14_ID2	1	10	142471449	72	S10_138607264	65	139926330	S10_143518722	78	144229193	Teosinte	Vegetative/Flowering Time	3	1
PLHT	S1_112592662_171_11hap2	0.00190760783816291	0.000105061683718266	0.00303481630407965	-22.671873464449	0.000239590824432213	-3.67653216686014	5.61136054716864	0.388293776078796	0.862811647500011	68	6	S1_112592662	171_11	2	1	115105933	84	S1_66295405	72	67323598	S1_203498368	108	206316798	Maize	Vegetative/Flowering Time	3	0
PLHT	S1_188073885_171_4hap1	0.00359121326305301	0.00280511625723123	0.00362660025305006	-47.6820301496155	4.75398851775223e-07	-5.04445693900105	43.043154320946	8.49219990043357e-06	4.45829963700539	86	3	S1_188073885	171_4	1	1	190276994	96	S1_112592662	84	115105933	S1_203498368	108	206316798	Maize	Vegetative/Flowering Time	3	0
PLHT	S1_278353217_168_5hap2	0.00623032467688678	0.0038257555545228	0.00627840094654564	-52.0978810738882	3.46549349286703e-11	-6.6442988888115	40.9510296312774	2.02218523791735e-07	5.20657860808955	85	3	S1_278353217	168_5	2	1	283402494	156	S1_262891071	144	267762555	S1_287146548	168	292331635	Maize	Vegetative/Flowering Time	3	1
PLHT	S2_135423_171_4hap1	0.00283577063843843	0.00282979748131107	0.00312367853997098	-26.3655728993488	7.58466978741569e-06	-4.48259365138628	27.5966978815099	7.75352038965085e-06	4.47787018216347	95	10	S2_135423	171_4	1	2	116810	0	S2_135423	0	116810	S2_3600256	12	3602490	Maize	Vegetative/Flowering Time	3	0
PLHT	S2_18768173_170_7hap1	0.00341346745491999	0.00205722940058428	0.00352328936389801	-22.2629025986977	9.09984082241003e-07	-4.91803600858162	17.7018143294579	0.000136618776024332	3.81799347748734	103	13	S2_18768173	170_7	1	2	19970703	48	S2_12129909	36	12421453	S2_35326328	60	36829311	Maize	Vegetative/Flowering Time	3	1
PLHT	S2_180621534_167_3hap1	0.00556774469576438	0.00432100898586518	0.00561599279554315	-43.0483660859349	3.72914408279538e-10	-6.28106774251918	38.6388790038609	3.34733179686103e-08	5.53332788481722	81	4	S2_180621534	167_3	1	2	186041033	84	S2_35326328	60	36829311	S2_207227456	108	214088030	Maize	Vegetative/Flowering Time	3	0
PLHT	S3_9383076_171_6hap2	0.00383957204092211	0.0049400019778999	0.00508678629677684	-29.2235932125261	1.92300324434811e-07	-5.21597175799394	35.8881867694662	3.57192898418318e-09	5.91639801052558	81	7	S3_9383076	171_6	2	3	8564505	35	S3_4887477	21	4166244	S3_19924976	48	19336293	Maize	Vegetative/Flowering Time	3	0
PLHT	S4_176654109_170_11hap2	0.00297989688157108	0.00159008643950775	0.00311103231705701	-30.6715630782125	4.46149481700147e-06	-4.59509441057667	22.9169516457376	0.000796479053581541	3.35663553476336	97	4	S4_176654109	170_11	2	4	179685352	84	S4_166004648	73	168955088	S4_204126436	108	208650504	Maize	Vegetative/Flowering Time	3	1
PLHT	S4_185195180_164_2hap1	0.00342294320576264	0.00207941229640984	0.00368168219258136	-37.3274135434175	8.78995740934545e-07	-4.92485748667566	29.6128728463912	0.000125727068596151	3.83852280254452	110	3	S4_185195180	164_2	1	4	188637870	96	S4_176654109	84	179685352	S4_234535594	120	239733858	Maize	Vegetative/Flowering Time	3	1
PLHT	S5_155021591_171_10hap2	0.00405893498053678	0.00127721650969392	0.00411158334742789	-18.4733293087448	8.66175625022811e-08	-5.3629020903518	11.7645745188052	0.00264352454013202	3.00833421276781	108	20	S5_155021591	171_10	2	5	158817781	72	S5_17350238	48	18190674	S5_175660071	84	179686119	Maize	Vegetative/Flowering Time	3	3
PLHT	S6_108255702_165_10hap2	NA	NA	0.0016630711390736	19.9618976687545	0.000603551168188955	3.43280579281597	NA	NA	NA	37	NA	S6_108255702	165_10	2	6	112915431	48	S6_84383333	24	87487306	S6_149903375	72	154013586	Maize	Vegetative/Flowering Time	3	0
PLHT	S6_130130160_170_4hap2	0.000646017731460002	0.00186964868909323	0.00268016695344631	16.2726306058494	0.0324552357074335	2.13951847067386	-28.2847181121546	0.000276399715096208	-3.63976903229656	95	3	S6_130130160	170_4	2	6	134213015	60	S6_97318461	36	100158664	S6_156764033	84	160912163	Maize	Vegetative/Flowering Time	3	0
PLHT	S7_2951235_164_1hap2	0.0143377374061855	0.0136976505450952	0.0153828626266322	-39.3181058772929	1.31767458547491e-23	-10.0793872703304	39.9007217471352	1.22982864470099e-22	9.85182893169773	233	19	S7_2951235	164_1	2	7	3067721	12	S7_572703	0	180396	S7_5074091	24	5335912	Maize	Vegetative/Flowering Time	3	1
PLHT	S7_171628935_166_12hap1	0.0045754913037962	0.00451706292075904	0.0050933977218508	-24.8384989314135	1.33234753913131e-08	-5.693937399298	26.2379568596442	1.64590024521477e-08	5.65746519745448	146	12	S7_171628935	166_12	1	7	179175232	141	S7_171631546	134	179172621	S7_174327166	144	179889861	Maize	Vegetative/Flowering Time	3	0
PLHT	S8_13442607_170_6hap2	0.00398290202151363	0.00164738179639368	0.00415373186721102	-33.0246569066257	1.14177414308819e-07	-5.31243503846934	21.7660084629059	0.000640588807944296	3.41657494961252	82	5	S8_13442607	170_6	2	8	13780589	36	S8_4360224	12	4576006	S8_22643965	48	23366269	Maize	Vegetative/Flowering Time	3	1
PLHT	S10_128111059_169_6hap2	0.0034533931282511	0.00325343887432972	0.00379270358173378	-23.1590522731513	7.86403160840604e-07	-4.94671433425925	22.7360136683869	1.6346137945213e-06	4.80136969250558	149	9	S10_128111059	169_6	2	10	129244197	60	S10_10290870	36	10315095	S10_141357217	83	142140619	Maize	Vegetative/Flowering Time	3	1
PLHT	S10_141642206_165_10hap2	NA	NA	0.00158981412805614	19.6055458244519	0.000797304986506123	3.35634810088228	NA	NA	NA	36	NA	S10_141642206	165_10	2	10	142429274	84	S10_136878054	72	138077617	S10_147822363	108	148639875	Maize	Vegetative/Flowering Time	3	0
LFLN	S1_50952329_PC_J14_ID2hap2	0.00326984618381598	1.11351982190477e-06	0.00365936835806635	-6.50529525971135	2.01041717944766e-07	-5.2067788062992	0.142832120656648	0.923457705129908	0.0960847452051372	57	17	S1_50952329	PC_J14_ID2	2	1	51399474	62	S1_27524310	45	27718730	S1_170574485	96	172453142	Teosinte	Vegetative/Flowering Time	4	2
LFLN	S1_111925736_PC_K02_ID1hap2	0.00545610117973672	0.00452382130933937	0.00545737182350592	-19.4845950679175	1.97283009062303e-11	-6.72584220860569	18.0930249425197	9.91353927133164e-10	6.12432441131542	78	2	S1_111925736	PC_K02_ID1	2	1	114468322	85	S1_48553912	61	48957359	S1_187885107	103	190081908	Teosinte	Vegetative/Flowering Time	4	2
LFLN	S1_65087541_PC_I50_ID2hap1	0.00110696722551418	0.00231554020734259	0.00231684842976798	-4.3975960196893	0.00246391468642946	-3.02951319215661	7.42479497825073	1.20599877158937e-05	4.38158892213937	62	9	S1_65087541	PC_I50_ID2	1	1	65992338	72	S1_64238480	68	65078195	S1_76462889	75	77959497	Teosinte	Vegetative/Flowering Time	4	0
LFLN	S1_184964421_PC_L56_ID1hap1	0.00382577164882481	0.00123972659066118	0.00393876520647263	-6.58673134757033	1.89359412242874e-08	-5.63203038102472	4.07816846280002	0.00135553705156558	3.20603622277847	85	20	S1_184964421	PC_L56_ID1	1	1	187115510	101	S1_174219748	97	176195777	S1_216451138	119	219651067	Teosinte	Vegetative/Flowering Time	4	2
LFLN	S1_221486255_PC_O51_ID2hap1	0.0019658576245718	8.86620155045037e-05	0.00198072511681646	-4.50207940255624	5.50236867687138e-05	-4.0372114590327	1.32580474095581	0.391281270938566	0.857381812118672	48	24	S1_221486255	PC_O51_ID2	1	1	224766470	122	S1_215611507	118	218795870	S1_244827145	138	248530357	Teosinte	Vegetative/Flowering Time	4	1
LFLN	S2_14003210_PC_L06_ID2hap2	0.00361512914105722	0.0022844578356791	0.00371654458408299	10.2516676854892	4.62770280315296e-08	5.47478885644366	-8.6381332591366	1.37954401881504e-05	-4.35208170360404	55	6	S2_14003210	PC_L06_ID2	2	2	14305719	40	S2_9277748	28	9440949	S2_44202186	64	46059325	Teosinte	Vegetative/Flowering Time	4	0
LFLN	S3_122067315_PC_L12_ID1hap2	0.00215615926164547	0.000176950107964258	0.00244240806295848	-5.35874105104435	2.40519705603749e-05	-4.22810617603612	1.69282704023841	0.225868690793745	1.21124189114149	101	14	S3_122067315	PC_L12_ID1	2	3	122363234	57	S3_23077298	40	22538952	S3_149313609	63	150586892	Teosinte	Vegetative/Flowering Time	4	1
LFLN	S3_152498239_PC_I52_ID1hap2	0.00176704704398911	8.00836014289708e-05	0.00275881841101544	6.8289821550456	0.000131208013329792	3.82762623445762	-1.52274813252151	0.41520334348466	-0.814849239189282	78	6	S3_152498239	PC_I52_ID1	2	3	153905921	64	S3_28338674	43	27958125	S3_198233972	92	201336856	Teosinte	Vegetative/Flowering Time	4	2
LFLN	S3_155792904_PC_N14_ID2hap2	0.00220362907096205	1.07503177064761e-05	0.00306969745775232	-5.80310075520401	1.95771868380056e-05	-4.27439559075381	-0.438823220748325	0.765298223147729	-0.298549340568695	78	13	S3_155792904	PC_N14_ID2	2	3	157374562	65	S3_30923079	44	30519772	S3_164589168	70	167226750	Teosinte	Vegetative/Flowering Time	4	2
LFLN	S3_162079869_PC_I55_ID2hap2	0.0028436250177758	0.000753132817052804	0.00287577722766175	-5.27412873957056	1.24255429459724e-06	-4.85558576846801	3.14841409186911	0.012496186198922	2.49885613001209	87	21	S3_162079869	PC_I55_ID2	2	3	163737608	69	S3_114085775	56	114435813	S3_170025693	74	172645810	Teosinte	Vegetative/Flowering Time	4	1
LFLN	S4_161556636_PC_J07_ID2hap2	0.00102658008058432	0.00211704358264464	0.00211810559293768	-5.28940796313033	0.00354729964504209	-2.91743966456793	8.2317242685667	2.85029335311109e-05	4.1895788261711	55	7	S4_161556636	PC_J07_ID2	2	4	164602685	63	S4_26428512	38	27944824	S4_177439323	78	180359852	Teosinte	Vegetative/Flowering Time	4	0
LFLN	S4_237774309_PC_L12_ID1hap1	0.00197349992519991	0.00100180280799533	0.00217635853938813	-4.44520893015668	5.32210813035526e-05	-4.04505120680679	3.61406650177578	0.00397078676112474	2.88201733664302	91	24	S4_237774309	PC_L12_ID1	1	4	243049739	121	S4_234651018	111	239850079	S4_239004051	125	244427685	Teosinte	Vegetative/Flowering Time	4	0
LFLN	S5_13399206_PC_I50_ID2hap2	0.00310492844501153	0.00177304659742106	0.00325507093827393	-6.92234268496358	4.06303295001853e-07	-5.07377570597797	5.66320034703044	0.000127802284398627	3.8341185882071	83	12	S5_13399206	PC_I50_ID2	2	5	13752901	40	S5_10232295	35	10559971	S5_21877155	49	22387254	Teosinte	Vegetative/Flowering Time	4	0
LFLN	S5_157467329_PC_J14_ID2hap2	0.000557290220672635	0.00149742925992946	0.0029195572328039	2.60609658533474	0.0316465054823518	2.14954320006733	5.03283117816175	0.00043022227275391	3.52353527878897	59	19	S5_157467329	PC_J14_ID2	2	5	161274621	74	S5_14842041	42	15353075	S5_188667809	92	193685838	Teosinte	Vegetative/Flowering Time	4	2
LFLN	S5_193730968_PC_J07_ID2hap2	0.00221492896812259	0.000759902787182076	0.00223564239661922	-6.72548499161559	1.86415843910877e-05	-4.28534082430104	4.39578050304474	0.0121071100206594	2.51006221041635	65	10	S5_193730968	PC_J07_ID2	2	5	199143910	96	S5_182601272	86	187218963	S5_197950986	98	203221501	Teosinte	Vegetative/Flowering Time	4	0
LFLN	S6_165586391_PC_O51_ID2hap1	0.00267216413158589	0.00148447371779314	0.00362627244621516	-5.56020803885489	2.59324158798971e-06	-4.70692232726429	5.55908842867417	0.000455625524316773	3.5082596065865	55	19	S6_165586391	PC_O51_ID2	1	6	169737973	104	S6_163875945	96	168045336	S6_167926822	110	172155075	Teosinte	Vegetative/Flowering Time	4	1
LFLN	S7_166754315_PC_L06_ID2hap2	0.000593381244122559	4.72322210719467e-05	0.00281307754136051	5.4480340901449	0.0266026625340392	2.21805532232587	1.61828068800294	0.531489363922304	0.625784282368946	52	3	S7_166754315	PC_L06_ID2	2	7	172382653	89	S7_161620354	78	167051539	S7_169267857	97	174846030	Teosinte	Vegetative/Flowering Time	4	0
LFLN	S8_18447129_PC_N09_ID1hap1	0.00317308825491713	0.0020284938578855	0.00318299627889274	-10.2700557073173	3.03730570064412e-07	-5.12916349193434	8.26025676506752	4.18861764981494e-05	4.1010240404237	71	5	S8_18447129	PC_N09_ID1	1	8	19080780	39	S8_12612718	27	13035180	S8_26768160	47	27608451	Teosinte	Vegetative/Flowering Time	4	0
LFLN	S9_5414841_PC_L12_ID1hap2	0.00423383124871168	0.00222896507745163	0.00449647403440345	-6.76447461007033	3.36941440319888e-09	-5.9247801357879	5.72619932466323	1.75417442082743e-05	4.2988975842149	91	18	S9_5414841	PC_L12_ID1	2	9	5022322	5	S9_4332043	4	3920129	S9_11779914	14	11223995	Teosinte	Vegetative/Flowering Time	4	1
LFLN	S10_145125914_PC_K60_ID1hap1	0.00253785589133626	0.00124062213657372	0.00254891840335636	-6.69855877000584	4.62103304746015e-06	-4.58710778947843	4.99769191418449	0.00135010611664501	3.20719399189153	77	10	S10_145125914	PC_K60_ID1	1	10	145826666	82	S10_110591334	44	111453483	S10_146188173	88	146962441	Teosinte	Vegetative/Flowering Time	4	0
LFLN	S1_33260976_170_11hap1	0.000589479771386348	2.93625923709628e-05	0.00274805965056069	-5.54949002981358	0.0646770033054699	-1.84811718885751	-1.3156421007965	0.680022496246478	-0.412469890237186	82	5	S1_33260976	170_11	1	1	33590809	48	S1_9958356	24	10030484	S1_112592662	84	115105933	Maize	Vegetative/Flowering Time	4	4
LFLN	S1_262891071_165_6hap1	0.00249176241582516	0.00029982434062481	0.00355187394345524	-10.593891104456	0.000147554381671452	-3.79969177323452	3.74214834578609	0.187584079116332	1.31803971550872	64	4	S1_262891071	165_6	1	1	267762555	144	S1_223317166	120	226863279	S1_287146548	168	292331635	Maize	Vegetative/Flowering Time	4	2
LFLN	S1_278353217_171_6hap2	0.00296191768771037	0.000593523732574819	0.00365227101323085	-9.83336321513302	3.52093437942487e-05	-4.14268150769339	4.7346004307564	0.0637667732513831	1.85444559951129	83	6	S1_278353217	171_6	2	1	283402494	156	S1_248740131	132	252669678	S1_287146548	168	292331635	Maize	Vegetative/Flowering Time	4	1
LFLN	S2_234264601_166_3hap2	0.00279794960287383	0.00360862314644905	0.0036235703045262	-14.7165999693974	5.7947263496309e-05	-4.02638219515214	17.6830887236748	4.99783568868758e-06	4.57262744146018	46	2	S2_234264601	166_3	2	2	242415329	158	S2_236974098	152	241126448	S2_234265870	160	242416598	Maize	Vegetative/Flowering Time	4	0
LFLN	S3_19924976_164_8hap2	0.00114070985869663	0.000779396693291967	0.00365951915717488	3.38615473753851	0.0101884136187088	2.57088500143999	3.42140030862784	0.0336562486452411	2.12507534445731	101	24	S3_19924976	164_8	2	3	19336293	48	S3_5823176	24	4994694	S3_177679284	84	180457324	Maize	Vegetative/Flowering Time	4	2
LFLN	S3_162179381_170_11hap1	0.000856968374099099	0.000409620132132305	0.00369689200362477	-4.88549479276054	0.0259279967970222	-2.22831944726539	-3.56638361635248	0.12351602036329	-1.54058512328436	85	11	S3_162179381	170_11	1	3	163838395	72	S3_19924976	48	19336293	S3_177679284	84	180457324	Maize	Vegetative/Flowering Time	4	2
LFLN	S4_234535594_164_2hap1	0.00347686866273478	0.00323815809536776	0.0037136084237952	-10.8505147439742	7.42824071120795e-06	-4.48837563295562	10.6252286860097	1.52577624078278e-05	4.33155743394473	116	5	S4_234535594	164_2	1	4	239733858	120	S4_176654109	84	179685352	S4_237441336	131	242694652	Maize	Vegetative/Flowering Time	4	1
LFLN	S6_108255702_170_12hap2	0.00149394759143073	0.000410738821138401	0.0030833933957165	-5.10849898871933	0.00328282188322223	-2.94213593386484	-3.01934199370594	0.123004876866664	-1.54268738879369	81	15	S6_108255702	170_12	2	6	112915431	48	S6_84383333	24	87487306	S6_130130160	60	134213015	Maize	Vegetative/Flowering Time	4	2
LFLN	S8_172254681_170_11hap1	0.00359291285315466	0.00398363416867997	0.0041614667683868	-13.8339926803116	5.23947913944834e-06	-4.56266302114384	15.3780815278269	1.6234588017996e-06	4.80435153736002	89	6	S8_172254681	170_11	1	8	177553242	119	S8_166747628	96	171990913	S8_172464024	120	177774222	Maize	Vegetative/Flowering Time	4	0
LFLN	S9_145064793_170_12hap2	0.00274044829448283	0.00114783714804112	0.00298667245044104	-6.02772240873432	6.90350355172096e-05	-3.98479385790146	4.78337712619168	0.00995540760292861	2.57890409080389	71	22	S9_145064793	170_12	2	9	147883475	84	S9_137411264	72	140000631	S9_150007929	96	153143273	Maize	Vegetative/Flowering Time	4	0
LFWD	S1_1780412_PC_K02_ID1hap1	0.00282730507754625	0.00250833553313201	0.00321258583535744	-0.796426680067966	1.68234001576729e-06	-4.79487479391318	0.917858772847972	6.459852164551e-06	4.51631005715186	39	7	S1_1780412	PC_K02_ID1	1	1	1834406	1	S1_1780412	1	1834406	S1_4358844	9	4499940	Teosinte	Vegetative/Flowering Time	5	0
LFWD	S1_199556990_PC_M59_ID1hap2	0.00127554949517394	1.34030002072461e-05	0.00344145142297014	0.635563140401851	0.00128857938261853	3.22062079067676	0.0676122374140028	0.741313694066665	0.330135286783051	75	5	S1_199556990	PC_M59_ID1	2	1	202020286	109	S1_113892794	87	115462689	S1_221739480	124	225026587	Teosinte	Vegetative/Flowering Time	5	3
LFWD	S1_154510038_PC_L56_ID1hap1	0.00846794487933533	0.00577780893256474	0.00990660997990167	-1.05268348415715	1.39722490007306e-16	-8.29812448747459	0.932022708162573	8.16679028447799e-12	6.85444857589674	91	18	S1_154510038	PC_L56_ID1	1	1	156412840	93	S1_136505339	91	138705569	S1_208827599	114	211803632	Teosinte	Vegetative/Flowering Time	5	1
LFWD	S1_268957740_PC_L06_ID2hap2	0.00137010654175718	4.55006778976585e-06	0.00304678429849303	0.623809363906676	0.000851382179784006	3.33785990355726	0.0375199513817519	0.847474401756758	0.192353400406887	62	6	S1_268957740	PC_L06_ID2	2	1	273678984	155	S1_255545750	148	260046682	S1_284062221	173	289182096	Teosinte	Vegetative/Flowering Time	5	1
LFWD	S1_267327419_PC_N14_ID2hap1	0.00221902041654376	5.1128217953833e-06	0.00280746523925035	0.585296368857691	2.20336761438867e-05	4.2478735828048	-0.0308941825798055	0.838439735103578	-0.203901895252955	77	13	S1_267327419	PC_N14_ID2	1	1	272124079	154	S1_255545750	148	260046682	S1_287816085	179	293006003	Teosinte	Vegetative/Flowering Time	5	1
LFWD	S3_1852341_PC_L12_ID2hap1	0.00298848153877918	0.000713789945475996	0.00340470715274332	-0.607873007313533	8.54543216514234e-07	-4.92965155887826	0.350690982810617	0.0160281673948284	2.40921826847191	55	24	S3_1852341	PC_L12_ID2	1	3	1171645	2	S3_1261966	0	476283	S3_2952715	8	2197917	Teosinte	Vegetative/Flowering Time	5	1
LFWD	S3_8124903_PC_L12_ID1hap1	0.00343430871399286	0.000494134743053154	0.00344084260044009	0.606673684495855	1.32181114667244e-07	5.28458150502328	-0.257402597120579	0.0450748703103072	-2.00453493661075	90	20	S3_8124903	PC_L12_ID1	1	3	7304895	21	S3_3551178	11	2784511	S3_16562945	33	15909798	Teosinte	Vegetative/Flowering Time	5	0
LFWD	S3_108434521_PC_O59_ID2hap1	0.00311525112014788	0.000235875418634457	0.00311689044117835	0.580988393969956	5.02115759007827e-07	5.03312208612563	-0.197012569215784	0.166140796968397	-1.38494420230466	56	22	S3_108434521	PC_O59_ID2	1	3	94334900	54	S3_8881648	22	8108621	S3_178184353	80	181002762	Teosinte	Vegetative/Flowering Time	5	2
LFWD	S3_168698213_PC_I52_ID1hap1	0.00226710859777424	0.000106677210477413	0.00373303806425374	-0.600355965108892	1.79598318601717e-05	-4.29365451661769	-0.14079694806129	0.35170906228957	-0.931379682754113	68	13	S3_168698213	PC_I52_ID1	1	3	171280391	73	S3_89037968	55	110170316	S3_190458363	88	193368435	Teosinte	Vegetative/Flowering Time	5	1
LFWD	S3_152498239_PC_N57_ID2hap2	0.00320616763269366	0.00169988259206577	0.0032124327606754	-0.816313724188287	3.43094268383088e-07	-5.10603805568683	0.634175645625147	0.000203404556523391	3.71792305759337	81	8	S3_152498239	PC_N57_ID2	2	3	153905921	64	S3_122067315	57	122363234	S3_167009203	72	169649820	Teosinte	Vegetative/Flowering Time	5	1
LFWD	S4_14041127_PC_I05_ID1hap1	0.00201978922452994	6.32995837435146e-05	0.00338063687059387	-0.689265320970045	5.15180690050701e-05	-4.05269536817153	-0.129411615597673	0.473135417872084	-0.717449540272185	51	12	S4_14041127	PC_I05_ID1	1	4	14847326	26	S4_12221324	24	13141227	S4_16302036	29	17453645	Teosinte	Vegetative/Flowering Time	5	1
LFWD	S5_3408235_PC_N14_ID2hap2	0.00228713202006936	1.1774202678172e-05	0.00331613607164338	-0.627356469189648	1.64952887139748e-05	-4.31257391432862	0.0511054669107919	0.757012428719928	0.309425918138516	68	10	S5_3408235	PC_N14_ID2	2	5	3472329	11	S5_38073	0	50426	S5_10957614	36	11296278	Teosinte	Vegetative/Flowering Time	5	1
LFWD	S5_6857767_PC_K02_ID1hap2	0.00110185876160751	0.000180921603859518	0.00293346248497117	-0.47375626448333	0.00277512642462257	-2.99332518184041	-0.206132923838352	0.225222236177036	-1.21293114875729	71	9	S5_6857767	PC_K02_ID1	2	5	7132860	26	S5_6113741	23	6349615	S5_58052234	61	59818962	Teosinte	Vegetative/Flowering Time	5	0
LFWD	S5_61428803_PC_L56_ID1hap1	0.000892564015607555	0.000229527818922604	0.00208698752113279	-0.308738842337179	0.00708549917546102	-2.69408082948363	-0.181299297372273	0.171952669555786	-1.36618212730875	86	20	S5_61428803	PC_L56_ID1	1	5	63234250	62	S5_37256357	56	38498688	S5_142474431	71	145805888	Teosinte	Vegetative/Flowering Time	5	1
LFWD	S6_165586391_PC_O51_ID2hap1	0.00979093783649565	0.0042605680830694	0.0123899448145062	-1.07039276218866	6.58099913735983e-19	-8.9228395003932	0.942806846983887	4.25373372436211e-09	5.88606006236742	55	19	S6_165586391	PC_O51_ID2	1	6	169737973	104	S6_164797355	100	168942993	S6_165945090	105	170112404	Teosinte	Vegetative/Flowering Time	5	1
LFWD	S7_6069562_PC_N07_ID1hap1	0.000541164925726978	0.00020343028332126	0.00258385612984491	-0.288313437363953	0.0359841251551458	-2.09775978307479	-0.184038628600853	0.198452054781134	-1.28617106951423	127	11	S7_6069562	PC_N07_ID1	1	7	6437451	14	S7_572774	0	180325	S7_91973592	40	94845971	Teosinte	Vegetative/Flowering Time	5	1
LFWD	S7_70409292_PC_J13_ID1hap2	0.00288253317058251	0.000779894100491618	0.0031482122475357	-0.880039220712503	1.33363202415333e-06	-4.84147943426283	0.479618032970264	0.011827755984248	2.51830746088615	75	6	S7_70409292	PC_J13_ID1	2	7	72576897	38	S7_29544038	32	30743521	S7_106994832	43	110245692	Teosinte	Vegetative/Flowering Time	5	2
LFWD	S7_143020860_PC_O08_ID2hap1	0.00279408122368452	0.00183667654218478	0.0031759780738464	-0.599994908687565	1.93481111767367e-06	-4.76661909036599	0.548297284593931	0.000112887325230584	3.86462424580565	78	15	S7_143020860	PC_O08_ID2	1	7	147971163	66	S7_126522527	52	130468065	S7_160151811	76	165632816	Teosinte	Vegetative/Flowering Time	5	1
LFWD	S7_169267857_PC_L12_ID1hap2	8.16289009258897e-05	0.00138149365530416	0.0027009265473642	0.107526067297033	0.415272490311081	0.814728500933738	0.473433867456869	0.000810042212430913	3.35170187190393	103	13	S7_169267857	PC_L12_ID1	2	7	174846030	97	S7_165855297	87	171436841	S7_171582235	108	177231070	Teosinte	Vegetative/Flowering Time	5	1
LFWD	S8_24721346_PC_I05_ID1hap1	0.00188074337020194	3.99078517965279e-06	0.00328744922671154	-0.772635023644022	9.34325500249997e-05	-3.91071083265976	0.0370273615181123	0.857047840426322	0.180144127824616	58	7	S8_24721346	PC_I05_ID1	1	8	25512921	46	S8_20820308	42	21501824	S8_133456140	67	137427781	Teosinte	Vegetative/Flowering Time	5	2
LFWD	S9_23215706_PC_N07_ID2hap1	0.00128641811673447	0.00184882321544966	0.00254541558432397	0.766106885062006	0.00122850626202575	3.23431271730878	-0.602997914683274	0.000107149805309281	-3.87738233642099	70	12	S9_23215706	PC_N07_ID2	1	9	23095205	30	S9_11156148	12	10546450	S9_47606583	39	49591590	Teosinte	Vegetative/Flowering Time	5	1
LFWD	S9_47606583_PC_N07_ID2hap2	0.000470751700461403	0.00353277062844493	0.00362388334751274	-0.514748946005551	0.0504666670867301	-1.95653167530406	0.977282643212551	8.76415282676343e-08	5.35980087259076	57	8	S9_47606583	PC_N07_ID2	2	9	49591590	39	S9_18322214	24	18168944	S9_120362734	52	122120304	Teosinte	Vegetative/Flowering Time	5	2
LFWD	S10_139193559_PC_J04_ID1hap1	0.0018956135982624	0.000418890930390492	0.00276702867263046	-0.74921835046982	8.7660030228732e-05	-3.92614054706558	0.363530859936593	0.0650160886175135	1.84561628362943	106	5	S10_139193559	PC_J04_ID1	1	10	140451139	67	S10_137192925	62	138370704	S10_142413107	74	143213777	Teosinte	Vegetative/Flowering Time	5	2
LFWD	S1_5442080_166_11hap2	NA	NA	0.00340272278766129	0.786745738222238	5.25678150306405e-06	4.56159094924136	NA	NA	NA	118	NA	S1_5442080	166_11	2	1	5525936	12	S1_5442080	12	5525936	S1_9958356	24	10030484	Maize	Vegetative/Flowering Time	5	0
LFWD	S1_5442080_167_12hap1	5.85633458569657e-05	0.00226856112479012	0.00287341415679543	-0.167192350006194	0.54959065719943	-0.598433633507099	1.15005855476856	0.000198822938096138	3.72458848509352	49	6	S1_5442080	167_12	1	1	5525936	12	S1_5442080	12	5525936	S1_9958356	24	10030484	Maize	Vegetative/Flowering Time	5	0
LFWD	S1_46555207_171_8hap1	0.00235888728489675	0.00069659033939129	0.00408048041421172	1.61896565228241	0.000148419569855637	3.79801476037337	-0.897786453865868	0.0391018119733881	-2.06391485603697	104	3	S1_46555207	171_8	1	1	46831777	60	S1_18199313	36	18522376	S1_112592662	84	115105933	Maize	Vegetative/Flowering Time	5	1
LFWD	S5_53979483_164_2hap2	0.00170585999178152	0.00254119286951138	0.00316072310407611	-1.89938943521228	0.00125064087885825	-3.22979341933006	2.34090314624521	8.24223330399394e-05	3.94204763160114	106	1	S5_53979483	164_2	2	5	55644275	60	S5_9909619	34	10262620	S5_175660071	84	179686119	Maize	Vegetative/Flowering Time	5	2
LFWD	S6_149903375_165_4hap1	0.00063558128186858	0.000194736853905808	0.00316220120233501	0.469050030310831	0.0487522513961463	1.9714628731627	0.286266142115091	0.275237362534887	1.09125721526585	98	8	S6_149903375	165_4	1	6	154013586	72	S6_108255702	48	112915431	S6_162024575	96	166217844	Maize	Vegetative/Flowering Time	5	1
LFWD	S7_136255450_170_12hap2	0.000529964828076324	0.00175628656137261	0.00326324694670554	-0.299401834518229	0.0719142267667299	-1.80022412521176	-0.699453579052413	0.00105906311486414	-3.27718337193624	64	25	S7_136255450	170_12	2	7	141734278	72	S7_23761140	48	24816705	S7_162954796	96	168399935	Maize	Vegetative/Flowering Time	5	2
TILN	S1_289847246_PC_N07_ID1hap2	0.00188787478226871	0.000598104411700384	0.00276036110033095	-2.65359380893161	0.000343764416899902	-3.58271631364875	1.52763193395252	0.0438012727263863	2.01657478034052	112	4	S1_289847246	PC_N07_ID1	2	1	295309867	182	S1_258808940	150	263450580	S1_292237890	186	297759853	Teosinte	Environmental Response	6	0
TILN	S1_298319334_PC_I11_ID2hap2	0.00141217576395869	0.000106771038583697	0.00326123319830784	-1.52040774989566	0.00195656902768877	-3.09863345482519	-0.459341506452321	0.394246898156456	-0.852025439936642	75	11	S1_298319334	PC_I11_ID2	2	1	303814339	199	S1_295305473	192	300809162	S1_300444440	202	306080069	Teosinte	Environmental Response	6	0
TILN	S3_127231470_PC_J50_ID1hap1	0.00160418590735334	0.00305953568889827	0.0031135133847755	1.89247360660249	0.000965744182671567	3.30257871064989	-2.87897127102581	5.23285408880237e-06	-4.56093192722513	62	8	S3_127231470	PC_J50_ID1	1	3	127742289	58	S3_16562945	33	15909798	S3_170025693	74	172645810	Teosinte	Environmental Response	6	1
TILN	S3_162079869_PC_N57_ID2hap1	0.000719411775936818	0.000343865010378197	0.00265651296586733	1.09510809551397	0.0270433102767226	2.2116408340281	0.830279920504248	0.126326419769418	1.52904343361828	73	12	S3_162079869	PC_N57_ID2	1	3	163737608	69	S3_127231470	58	127742289	S3_167009203	72	169649820	Teosinte	Environmental Response	6	1
TILN	S4_216763527_PC_L12_ID1hap1	0.00155081435194226	0.000202022846277461	0.00262310317362824	1.20105631797225	0.00117441268302047	3.24717529658626	0.499782697090509	0.24126293828435	1.17199584327641	89	24	S4_216763527	PC_L12_ID1	1	4	220843737	100	S4_185037239	88	188485961	S4_233800514	109	238978265	Teosinte	Environmental Response	6	1
TILN	S4_192791996_PC_J07_ID2hap1	0.000211530707526109	0.00234441226035365	0.0049775300874374	0.639193016550422	0.230493081392804	1.19925776631959	2.27067957646691	6.64645265009852e-05	3.99248065544887	69	10	S4_192791996	PC_J07_ID2	1	4	197113172	95	S4_186483710	90	189874489	S4_216763527	100	220843737	Teosinte	Environmental Response	6	1
TILN	S5_1624239_PC_L12_ID1hap2	0.00194968737820234	0.00304591606616034	0.00306079095559875	-2.09626450940833	0.000274852234453882	-3.64089637674146	2.77849774028709	5.49084196396351e-06	4.55076903601073	109	7	S5_1624239	PC_L12_ID1	2	5	1666466	3	S5_1043133	1	1081441	S5_3783174	13	3896682	Teosinte	Environmental Response	6	0
TILN	S6_165586391_PC_O51_ID2hap1	0.00236397411795708	0.0022408537945714	0.00400206674631731	-1.67188060672672	6.19716119849821e-05	-4.00910275250301	2.17322822735069	9.63243474117621e-05	3.90330591282026	55	19	S6_165586391	PC_O51_ID2	1	6	169737973	104	S6_164646269	99	168768104	S6_167926822	110	172155075	Teosinte	Environmental Response	6	1
TILN	S7_15075729_PC_J50_ID1hap1	0.000529116616272529	0.000911860090841432	0.00305431077711571	0.953667120030086	0.057932094122766	1.89671259764849	1.36418255234645	0.0128133232342759	2.48994602449467	65	12	S7_15075729	PC_J50_ID1	1	7	15566212	26	S7_5525162	13	5844053	S7_21640369	29	22702915	Teosinte	Environmental Response	6	0
TILN	S8_111346890_PC_N58_ID2hap1	0.00206971004870449	0.00564807789683086	0.0056532288500234	-1.68605850074017	0.00017821889982488	-3.75128951088038	3.01229718362454	6.29143045902152e-10	6.19692396505132	88	14	S8_111346890	PC_N58_ID2	1	8	114048796	60	S8_96076103	56	97855501	S8_133456140	67	137427781	Teosinte	Environmental Response	6	0
TILN	S9_20609709_PC_N07_ID2hap2	0.00359193677836878	0.00193812621165068	0.00362838062060244	-2.7526061957783	8.02925600012583e-07	-4.94185695830288	2.27150227722094	0.000286587818899486	3.63008551652981	58	8	S9_20609709	PC_N07_ID2	2	9	20404405	28	S9_11156148	12	10546450	S9_120362734	52	122120304	Teosinte	Environmental Response	6	1
TILN	S1_5590865_171_8hap1	0.000426011852875718	0.00264437723685806	0.00420779892284129	-0.128903214250218	0.104987655875781	-1.62149293673995	0.329413015897633	5.44478433686322e-05	4.03985637124229	107	8	S1_5590865	171_8	1	1	5663453	13	S1_5442080	12	5525936	S1_262891071	144	267762555	Maize	Environmental Response	6	3
TILN	S1_248740131_167_13hap1	8.43778052384003e-05	0.00159120897645937	0.0033736482396598	-0.09434007179023	0.470558663030583	-0.721636235457894	0.406477890049155	0.00173772343088233	3.13377513250522	42	3	S1_248740131	167_13	1	1	252669678	132	S1_5442080	12	5525936	S1_287146548	168	292331635	Maize	Environmental Response	6	3
TILN	S1_33260976_170_7hap1	0.000601232627986725	0.00077158490981788	0.00370333181458338	-0.112242259318737	0.0541340331617092	-1.92630694513228	-0.128004718134643	0.0291498979986524	-2.1822076937213	106	19	S1_33260976	170_7	1	1	33590809	48	S1_9958356	24	10030484	S1_279187357	157	284244035	Maize	Environmental Response	6	3
TILN	S1_248740131_170_2hap2	0.00544870630903149	3.36000112108881e-05	0.00706135166079047	-0.212566858287913	7.16676363024397e-09	-5.7989707707104	-0.0176454543664245	0.648859635025262	-0.455379977254607	187	39	S1_248740131	170_2	2	1	252669678	132	S1_223317166	120	226863279	S1_262891071	144	267762555	Maize	Environmental Response	6	1
TILN	S2_3600256_171_13hap1	0.00551010914956773	0.000564497455544655	0.00925049293173319	-0.462769114019397	5.90755161369024e-09	-5.83155425939072	0.148577700626576	0.0620373256122121	1.86653103021839	150	8	S2_3600256	171_13	1	2	3602490	12	S2_1360500	1	1342165	S2_7324036	24	7301143	Maize	Environmental Response	6	1
TILN	S2_7324036_170_7hap1	0.000320182357808729	0.00153951300649702	0.00545731476418743	0.0843932912309753	0.159877939026953	1.40573325566482	0.197041858757096	0.00206647575368692	3.08244900925428	114	13	S2_7324036	170_7	1	2	7301143	24	S2_3600256	12	3602490	S2_18768173	48	19970703	Maize	Environmental Response	6	1
TILN	S2_12129909_171_13hap2	0.00649866970993496	0.00845559028674703	0.00846214371410703	-0.606609578161612	2.65733860035865e-10	-6.33310155626179	0.711182595016746	5.97434892259682e-13	7.22397418777411	136	5	S2_12129909	171_13	2	2	12421453	36	S2_12129909	36	12421453	S2_18768173	48	19970703	Maize	Environmental Response	6	0
TILN	S2_216628904_167_13hap2	NA	NA	0.00757077248973725	0.586838833921605	9.35457457289897e-12	6.83556342900285	NA	NA	NA	26	NA	S2_216628904	167_13	2	2	223402613	120	S2_192226570	96	197965132	S2_226050529	132	233068230	Maize	Environmental Response	6	0
TILN	S2_234259307_171_8hap2	1.99578585740046e-05	9.68248728816512e-05	0.00338795362564603	0.0636324040455552	0.725633944143631	0.350962884108757	0.14385518280521	0.439547082943936	0.773032383693705	95	1	S2_234259307	171_8	2	2	242410035	156	S2_236974098	152	241126448	S2_234265870	160	242416598	Maize	Environmental Response	6	0
TILN	S3_19924976_171_8hap2	6.51113380354396e-05	0.00107573605970079	0.00477428714819483	-0.0799262814550054	0.526169676592086	-0.63391719184699	0.329860401745775	0.0100101266219082	2.5766598089585	114	2	S3_19924976	171_8	2	3	19336293	48	S3_10276926	37	9571270	S3_127931464	60	128467898	Maize	Environmental Response	6	2
TILN	S3_217293749_171_13hap1	7.57791388661389e-05	0.00151755679461418	0.00632873993394778	-0.0485142521290225	0.49408983503412	-0.683878661165114	-0.224753341962903	0.00222457366545452	-3.06038945370611	130	11	S3_217293749	171_13	1	3	220884199	120	S3_19924976	48	19336293	S3_229419920	144	233328859	Maize	Environmental Response	6	3
TILN	S3_162179381_170_4hap1	0.000127507772594071	0.000911254914737203	0.00494115295316733	-0.0718273632301418	0.375076317044996	-0.887099939297421	-0.194358544552905	0.0177609985464428	-2.3715056394442	95	5	S3_162179381	170_4	1	3	163838395	72	S3_19924976	48	19336293	S3_177679284	84	180457324	Maize	Environmental Response	6	3
TILN	S3_132462237_171_13hap2	0.000850630673450703	0.00233591510585673	0.014496946743923	-0.163320916825882	0.0219979695464428	-2.29126193143305	-0.267438286864586	0.000148583993337997	-3.79693137190962	131	10	S3_132462237	171_13	2	3	133077884	61	S3_19924976	48	19336293	S3_162179381	72	163838395	Maize	Environmental Response	6	2
TILN	S4_30681_171_13hap2	NA	NA	0.00290869031969498	0.226695694677938	2.31480754583139e-05	4.23694632936652	NA	NA	NA	55	NA	S4_30681	171_13	2	4	218820	0	S4_30681	0	218820	S4_3256755	11	3833849	Maize	Environmental Response	6	0
TILN	S4_176654109_171_13hap2	0.00154151154655358	1.31746114707676e-05	0.00336386276788125	0.195060443786167	0.00205266348149295	3.08444912220759	-0.0194310840850934	0.775543527688362	-0.28514983729919	140	13	S4_176654109	171_13	2	4	179685352	84	S4_164263827	72	167229807	S4_185195180	96	188637870	Maize	Environmental Response	6	1
TILN	S4_240050156_171_13hap1	0.000364599108969021	0.00238936758509722	0.00363291721184267	-0.0996742167739794	0.133671622503241	-1.50007171231623	0.270933372253621	0.000124797542752964	3.84012802760974	129	10	S4_240050156	171_13	1	4	245469438	144	S4_234535594	120	239733858	S4_240050156	144	245469438	Maize	Environmental Response	6	0
TILN	S5_155021591_171_13hap1	0.0092844129982923	0.00162386694158545	0.0149192408306521	-0.605010132489028	4.57689026502355e-14	-7.56974840928037	0.262086582539949	0.00155788634910331	3.16577059028921	130	9	S5_155021591	171_13	1	5	158817781	72	S5_53979483	60	55644275	S5_175660071	84	179686119	Maize	Environmental Response	6	2
TILN	S5_203820904_171_13hap2	0.000963878319207301	0.000451286120930705	0.00551707819171954	-0.151111738949824	0.0147686415947152	-2.43901979897653	-0.108160187899178	0.0952124385214671	-1.66889959217319	132	15	S5_203820904	171_13	2	5	209278138	108	S5_188826831	96	193861806	S5_212687941	132	218523060	Maize	Environmental Response	6	1
TILN	S6_130130160_171_13hap1	0.000101354733915371	0.00115725584792459	0.00534630751166587	0.0547634671924425	0.429042425490208	0.790908492444287	0.192718739417148	0.00755800611359887	2.67250737254038	143	13	S6_130130160	171_13	1	6	134213015	60	S6_19369994	12	15534156	S6_162024575	96	166217844	Maize	Environmental Response	6	2
TILN	S6_97318461_171_8hap2	0.00312761260947092	0.000536623666298253	0.00560678975496709	0.397811927454553	1.14313849959549e-05	4.39350067655725	-0.169581724482219	0.0688513415069282	-1.81986482541431	103	5	S6_97318461	171_8	2	6	100158664	36	S6_84383333	24	87487306	S6_130130160	60	134213015	Maize	Environmental Response	6	1
TILN	S7_5074091_171_13hap1	0.00689979501460203	0.000218196911981772	0.0160753676457467	0.504655720488941	7.58293859297978e-11	6.52562802123711	-0.0867637781866236	0.245929881198573	-1.16045557665842	138	10	S7_5074091	171_13	1	7	5335912	24	S7_2951235	12	3067721	S7_9201536	36	9492904	Maize	Environmental Response	6	1
TILN	S7_136255450_171_13hap2	0.00141525734348302	7.28084475328794e-05	0.00483931875290677	0.200272321757464	0.00313975337579358	2.95543851313556	0.0450676531897829	0.502678268312073	0.670339954160193	140	12	S7_136255450	171_13	2	7	141734278	72	S7_23761140	48	24816705	S7_162954796	96	168399935	Maize	Environmental Response	6	2
TILN	S8_170162069_171_13hap1	0.000230573775571008	0.000219978715627622	0.0036567514362611	-0.101259026898025	0.232970963936647	-1.19291410978663	-0.102870067497724	0.244011205749202	-1.16518410345283	130	8	S8_170162069	171_13	1	8	175395950	107	S8_96344	0	256817	S8_172254681	119	177553242	Maize	Environmental Response	6	1
TILN	S8_145083115_170_7hap2	1.56552261149079e-05	0.000981399803403948	0.00290044635628017	0.0201995537921676	0.755939450752056	0.310837847061163	0.169337990635169	0.0138918962103559	2.46108834223948	114	9	S8_145083115	170_7	2	8	149387780	72	S8_111288566	60	113991834	S8_166747628	96	171990913	Maize	Environmental Response	6	0
TILN	S9_45848169_170_2hap1	0.00228944720525071	5.48748641795438e-05	0.00353695046923086	-0.135048034537685	0.00017294863930334	-3.75897585813795	-0.0234554594032266	0.56062709464601	-0.581957070578586	174	35	S9_45848169	170_2	1	9	47745081	48	S9_12801936	24	12433429	S9_136620678	71	139198416	Maize	Environmental Response	6	1
TILN	S9_116356407_171_13hap1	0.000170045250625583	0.00226928981274543	0.00548250198572342	-0.0832482442843825	0.305687051904305	-1.02443987199365	0.312749594612175	0.000184734180949189	3.74239135876752	128	7	S9_116356407	171_13	1	9	118161908	60	S9_45848169	48	47745081	S9_145064793	84	147883475	Maize	Environmental Response	6	1
PROL	S1_4601740_PC_M59_ID1hap1	0.0012699809877208	0.00386459420878704	0.00386637382364918	-1.73419298834556	0.00367813081188141	-2.90611366769928	3.2241385928851	4.1557136602402e-07	5.06950944655776	66	11	S1_4601740	PC_M59_ID1	1	1	4719570	10	S1_3079113	4	3173664	S1_5092078	13	5207701	Teosinte	Environmental Response	7	0
PROL	S1_80185819_PC_J51_ID1hap1	0.00269025898450148	0.00182221659981774	0.00296096297740922	2.71043869350092	2.38845485729352e-05	4.22971429006526	-2.42376110183186	0.000504350700809071	-3.48107985981337	54	8	S1_80185819	PC_J51_ID1	1	1	81803354	76	S1_71215881	74	72492919	S1_178429274	98	180399355	Teosinte	Environmental Response	7	0
PROL	S1_107793575_PC_N58_ID2hap2	3.12026600270965e-05	0.00124565674948218	0.0027559738441123	0.242043166669627	0.648756358806658	0.455522461808564	1.6661044392696	0.00401984739995223	2.87814838184154	87	11	S1_107793575	PC_N58_ID2	2	1	110299223	83	S1_76462889	75	77959497	S1_112639600	86	115182042	Teosinte	Environmental Response	7	0
PROL	S1_207390614_PC_L56_ID1hap1	0.011602923279458	0.00625222000111691	0.0125343178368298	-4.25236325042733	2.2368014652415e-18	-8.78410862382638	3.40867837561929	1.25730923717509e-10	6.44809033330298	84	20	S1_207390614	PC_L56_ID1	1	1	210207328	113	S1_174219748	97	176195777	S1_208827599	114	211803632	Teosinte	Environmental Response	7	1
PROL	S1_289236162_PC_O08_ID2hap2	0.0031920880277565	0.00179819387839408	0.0032152067883241	2.73575998607224	4.19605260631777e-06	4.6073522492207	-2.26824758949251	0.000549349867596387	-3.45805777348351	79	8	S1_289236162	PC_O08_ID2	2	1	294632503	181	S1_197748835	108	200198651	S1_293157818	188	298699796	Teosinte	Environmental Response	7	3
PROL	S1_263393868_PC_L12_ID2hap1	0.00433204409117016	0.00359359468639142	0.00594627961911154	2.77166505924023	8.40975293417848e-08	5.36735624398769	-2.93748972514992	1.05285308447801e-06	-4.8885328004082	59	15	S1_263393868	PC_L12_ID2	1	1	268261620	152	S1_260684895	151	265278682	S1_272839586	158	277648349	Teosinte	Environmental Response	7	1
PROL	S2_192396117_PC_I06_ID1hap1	0.0026723731517394	0.000404483358449115	0.0039461739884401	-2.38678862962497	2.54186043796089e-05	-4.21563049309281	0.945733666077298	0.101062071215856	1.64007729528888	154	9	S2_192396117	PC_I06_ID1	1	2	198141188	99	S2_151735087	81	156442893	S2_202423773	106	208999866	Teosinte	Environmental Response	7	0
PROL	S3_114085775_PC_N07_ID2hap1	0.0015351072465013	0.00356764824696443	0.00362226280528388	-1.80329144727544	0.00140794590766713	-3.19509185555075	2.96728420988179	1.15102331964011e-06	4.8708527594105	67	12	S3_114085775	PC_N07_ID2	1	3	114435813	56	S3_3478255	10	2711625	S3_172146356	75	174556766	Teosinte	Environmental Response	7	2
PROL	S4_2051266_PC_O08_ID2hap2	3.78057821224242e-05	0.00180722698711666	0.00258826243565813	-0.291208870296507	0.616108123022397	-0.501410126636231	2.16135914440007	0.000531971915428014	3.46673255576568	87	9	S4_2051266	PC_O08_ID2	2	4	2607163	3	S4_32475	0	220614	S4_2855616	6	3433171	Teosinte	Environmental Response	7	0
PROL	S4_21821244_PC_M59_ID1hap2	0.00115818696322023	0.00268433446590621	0.00271762244104745	-1.65747252453391	0.00553958171221556	-2.77525774515645	2.678152855226	2.43820966419701e-05	4.22505436092173	68	10	S4_21821244	PC_M59_ID1	2	4	23085233	35	S4_18581290	32	19763574	S4_169969839	68	172959834	Teosinte	Environmental Response	7	0
PROL	S5_215077379_PC_K55_ID2hap2	0.000102796769959945	0.00230147614658793	0.00357251299339056	-0.498368941601619	0.408392688730393	-0.826806194260257	2.49450703830662	9.28815152929872e-05	3.91216556708056	92	8	S5_215077379	PC_K55_ID2	2	5	220956794	140	S5_210590392	121	216319845	S5_217019350	144	222969097	Teosinte	Environmental Response	7	0
PROL	S6_156419168_PC_N58_ID2hap2	4.76008749993317e-05	0.000859335432041086	0.00245753788088998	0.337576619478717	0.573717383422219	0.562628147201832	1.54756343790446	0.0168664611949889	2.39053632188867	86	8	S6_156419168	PC_N58_ID2	2	6	160560934	77	S6_152778036	71	156986972	S6_161553000	87	165735439	Teosinte	Environmental Response	7	1
PROL	S6_164797355_PC_O51_ID2hap2	0.00412043480359103	0.00151123357761307	0.00562019686419513	2.35595299433905	1.73188412414831e-07	5.23462422521289	1.83592245829018	0.00153427969067948	3.17014979986175	58	26	S6_164797355	PC_O51_ID2	2	6	168942993	100	S6_164308928	97	168447788	S6_166242538	107	170399120	Teosinte	Environmental Response	7	1
PROL	S7_6069562_PC_M59_ID1hap2	0.00157925612048659	0.00284701396158227	0.00288725947622415	-2.06649208169746	0.00120138378998367	-3.24071076403512	3.01545461924866	1.38530011391257e-05	4.35119739441973	67	8	S7_6069562	PC_M59_ID1	2	7	6437451	14	S7_5146250	12	5404786	S7_15075729	26	15566212	Teosinte	Environmental Response	7	0
PROL	S7_17518523_PC_L14_ID1hap1	0.004482580354495	0.00166854321317389	0.00456870962163292	2.59772621554286	5.03429257067949e-08	5.45981627807458	-1.85337208674414	0.000872435592043967	-3.3310620042015	80	14	S7_17518523	PC_L14_ID1	1	7	18150800	27	S7_9050208	19	9356747	S7_24693980	30	25853499	Teosinte	Environmental Response	7	0
PROL	S8_16770747_PC_L12_ID2hap1	0.00421153250856188	0.000638009666626416	0.00423848515129299	-2.64892618687017	1.26877449271306e-07	-5.29217340475998	1.25399067895355	0.0394764178131199	2.05981215558476	57	14	S8_16770747	PC_L12_ID2	1	8	17318929	36	S8_8356616	19	8693804	S8_21699750	43	22390319	Teosinte	Environmental Response	7	0
PROL	S8_169137105_PC_M59_ID1hap2	0.000650327614045265	0.000651759957811637	0.00275908901159938	1.15392831513973	0.037621087389863	2.07960132247345	1.32935844724406	0.037411359762496	2.08189021931906	56	14	S8_169137105	PC_M59_ID1	2	8	174376028	98	S8_131342223	66	135275359	S8_170062382	102	175295874	Teosinte	Environmental Response	7	1
PROL	S9_31091937_PC_I55_ID2hap1	0.00360142946589481	0.0013060774524043	0.00401049439848911	-1.89974672270448	1.02489466103453e-06	-4.89385890516661	1.38847091974002	0.00322464078529492	2.9471242997288	74	30	S9_31091937	PC_I55_ID2	1	9	31235709	36	S9_11156148	12	10546450	S9_114178123	50	117528903	Teosinte	Environmental Response	7	1
PROL	S10_12352320_PC_L56_ID1hap1	0.00143245926841773	0.000346436709768305	0.00350977733998115	1.45699621576544	0.00203868237105193	3.0864207365391	0.808421174962682	0.129128128597649	1.51783981208688	89	16	S10_12352320	PC_L56_ID1	1	10	12471042	27	S10_8858310	23	8791003	S10_46752027	33	48062703	Teosinte	Environmental Response	7	1
PROL	S10_124664011_PC_O08_ID2hap2	0.00204468946550485	0.00160271447699789	0.00259654449410485	1.68878870570248	0.000229290675251953	3.68746296365906	-1.66133436982644	0.00110439601514874	-3.26469088895395	78	19	S10_124664011	PC_O08_ID2	2	10	125756823	48	S10_97726753	42	98101592	S10_132620909	54	133846222	Teosinte	Environmental Response	7	1
PROL	S2_12129909_167_12hap1	0.00439239237897593	0.00456324614021819	0.00466741839285023	1.00993220233785	6.19542747671289e-06	4.52605825482451	-1.04046309048912	4.09646123896201e-06	-4.61324502792427	57	2	S2_12129909	167_12	1	2	12421453	36	S2_7324036	24	7301143	S2_18768173	48	19970703	Maize	Environmental Response	7	0
PROL	S3_195700629_165_10hap2	NA	NA	0.00586706831772132	0.554097691017524	1.77850722557988e-07	5.23094492405419	NA	NA	NA	30	NA	S3_195700629	165_10	2	3	198679389	96	S3_162179381	72	163838395	S3_217293749	120	220884199	Maize	Environmental Response	7	0
PROL	S4_3256755_164_8hap1	0.00421882030857168	0.00136765765507729	0.00428759917181598	0.245923362414657	9.43880355594438e-06	4.43572985388284	-0.163477699403902	0.0115920767530634	-2.52556339937993	113	25	S4_3256755	164_8	1	4	3833849	11	S4_30681	0	218820	S4_6243642	23	7052899	Maize	Environmental Response	7	0
PROL	S5_215262674_165_10hap2	NA	NA	0.0020716600768319	-0.337175348385053	0.00189546638696847	-3.10834218975969	NA	NA	NA	37	NA	S5_215262674	165_10	2	5	221118817	144	S5_208564171	120	214355768	S5_215262674	144	221118817	Maize	Environmental Response	7	0
PROL	S9_136620678_165_10hap2	NA	NA	0.00205612594455418	-0.332870062119776	0.00197152964508843	-3.09666646746613	NA	NA	NA	38	NA	S9_136620678	165_10	2	9	139198416	71	S9_45848169	48	47745081	S9_145064793	84	147883475	Maize	Environmental Response	7	0
PROL	S10_136878054_171_6hap1	0.0022420362312614	0.00408320076407254	0.00417073510857668	0.38067142126324	0.00123283159818291	3.23363418950447	-0.536128005632545	1.31227438207869e-05	-4.36385128347416	86	6	S10_136878054	171_6	1	10	138077617	72	S10_128111059	60	129244197	S10_141357217	83	142140619	Maize	Environmental Response	7	0
LBNN	S1_207390614_PC_L56_ID1hap1	0.00649001748641254	0.00240169526589162	0.00669030311786278	-0.606608052067278	3.74290748692707e-09	-5.90753178175854	0.400618423217682	0.000329690059342429	3.59370218999065	84	20	S1_207390614	PC_L56_ID1	1	1	210207328	113	S1_174219748	97	176195777	S1_216451138	119	219651067	Teosinte	Environmental Response	8	1
LBNN	S1_216451138_PC_M59_ID1hap2	0.00183203439917923	9.70886763760337e-05	0.00412601997059525	0.635939572352419	0.00170855173789112	3.13870099632596	-0.150264007693545	0.469996449998551	-0.722549198214757	75	4	S1_216451138	PC_M59_ID1	2	1	219651067	119	S1_195557342	107	197917394	S1_244827145	138	248530357	Teosinte	Environmental Response	8	1
LBNN	S2_6201387_PC_N13_ID1hap2	3.5325378297868e-05	0.000982307105129698	0.00464261169820912	-0.0693906268615987	0.662975241052693	-0.435839456154418	-0.374859757270261	0.0215927869667298	-2.29830031172466	102	5	S2_6201387	PC_N13_ID1	2	2	6155529	22	S2_2113619	5	2113468	S2_10014262	31	10215512	Teosinte	Environmental Response	8	0
LBNN	S2_193843150_PC_L12_ID2hap1	0.000125401600628683	0.00506854197111184	0.00511604597490956	-0.0917089514043812	0.411593553491936	-0.821173022318054	0.670668538216962	1.86769381024794e-07	5.22065094234065	61	17	S2_193843150	PC_L12_ID2	1	2	199708603	100	S2_187818026	95	193441928	S2_199342839	105	205867658	Teosinte	Environmental Response	8	0
LBNN	S2_208539148_PC_N03_ID2hap1	0.00298365865815897	0.00463455575724303	0.00532329377765539	1.35455941559079	6.29366917791725e-05	4.00550890545555	-1.70938594397228	6.20920837849921e-07	-4.99214497449974	57	1	S2_208539148	PC_N03_ID2	1	2	215373817	112	S2_190086865	98	195823400	S2_213662006	119	220439724	Teosinte	Environmental Response	8	0
LBNN	S4_186483710_PC_J04_ID1hap1	0.00280905555585254	0.000258719368267046	0.00369605003796492	0.466126857352776	0.000103224663816759	3.88654139379371	-0.146172212784168	0.238265201406262	-1.17949907421276	110	10	S4_186483710	PC_J04_ID1	1	4	189874489	90	S4_177057304	77	180085817	S4_216763527	100	220843737	Teosinte	Environmental Response	8	0
LBNN	S5_19528965_PC_I55_ID2hap2	0.000133104810932427	0.00338946379403882	0.00358518103627181	-0.082615759784085	0.397589656867932	-0.846018791822324	0.463449054076766	2.00415620132867e-05	4.26922095919844	95	19	S5_19528965	PC_I55_ID2	2	5	20028384	47	S5_10957614	36	11296278	S5_175736574	82	179763652	Teosinte	Environmental Response	8	0
LBNN	S6_166242538_PC_J48_ID2hap1	0.00391669575049713	0.000741975203987999	0.00394425380216579	0.482124188714656	4.57577957332119e-06	4.58926410817885	-0.24409432894143	0.0458386919358574	-1.99745879535376	67	15	S6_166242538	PC_J48_ID2	1	6	170399120	107	S6_163875945	96	168045336	S6_167926822	110	172155075	Teosinte	Environmental Response	8	1
LBNN	S6_165586391_PC_O51_ID2hap1	0.00763891868352606	0.00149197076690499	0.00836012002231223	-0.636811787809895	1.62209962400291e-10	-6.4091299418738	0.374322907398076	0.00464081929138148	2.83245676983135	55	19	S6_165586391	PC_O51_ID2	1	6	169737973	104	S6_164308928	97	168447788	S6_166812237	108	170963928	Teosinte	Environmental Response	8	1
LBNN	S7_4840349_PC_I55_ID2hap2	0.00362982084889929	0.00184861089631538	0.00367096578284487	-0.530048744021383	1.02086207320916e-05	-4.4180001745033	0.410106774894752	0.00162794914345254	3.15286871799288	97	12	S7_4840349	PC_I55_ID2	2	7	5097435	10	S7_1140936	1	1246556	S7_5037831	11	5300431	Teosinte	Environmental Response	8	0
LBNN	S9_18322214_PC_N07_ID2hap2	0.00436709888324738	0.00376938831419449	0.00524499389936772	-0.561124114531265	1.30472063120912e-06	-4.84595800378205	0.588674451999402	6.90666763940725e-06	4.50213561872333	65	13	S9_18322214	PC_N07_ID2	2	9	18168944	24	S9_11156148	12	10546450	S9_120362734	52	122120304	Teosinte	Environmental Response	8	1
LBNN	S1_112592662_170_4hap2	0.000646902305781238	5.76425439567929e-05	0.00324440194377396	-0.99104581960267	0.0638113494250665	-1.85404874884022	-0.3002994900637	0.57999297794799	-0.55344359929535	95	5	S1_112592662	170_4	2	1	115105933	84	S1_46555207	60	46831777	S1_203498368	108	206316798	Maize	Environmental Response	8	3
LBNN	S1_188073885_171_5hap2	0.00420243979898915	0.000831114168992397	0.00426696011673366	1.34734342303009	2.37986880398686e-06	4.72555203553202	-0.654104817020432	0.0356630769235545	-2.10151329824113	135	22	S1_188073885	171_5	2	1	190276994	96	S1_112592662	84	115105933	S1_223317166	120	226863279	Maize	Environmental Response	8	3
LBNN	S1_203498368_164_14hap1	0.000116732049370794	0.000479036955711165	0.00394623422396601	0.408243409475534	0.43099032660413	0.787583945091973	0.833399746557576	0.110694102583063	1.5954614266241	150	7	S1_203498368	164_14	1	1	206316798	108	S1_112592662	84	115105933	S1_248740131	132	252669678	Maize	Environmental Response	8	3
LBNN	S3_177679284_164_8hap2	0.00406912467832377	0.000366595188241892	0.00442883255224569	1.46563060052194	3.43486754930323e-06	4.64999298617839	-0.486416864653422	0.162885216019911	-1.39570996591586	123	20	S3_177679284	164_8	2	3	180457324	84	S3_162179381	72	163838395	S3_209088041	108	212681195	Maize	Environmental Response	8	1
LBNN	S3_195700629_165_10hap2	NA	NA	0.00381590962720513	2.34797917742171	6.90606776704678e-06	4.5029885196023	NA	NA	NA	30	NA	S3_195700629	165_10	2	3	198679389	96	S3_177679284	84	180457324	S3_217293749	120	220884199	Maize	Environmental Response	8	1
LBNN	S6_156764033_171_4hap1	0.000227552504976747	0.00164934613159629	0.00375940799073171	-0.733704910875648	0.271568959984436	-1.0996199481314	2.01689440544327	0.00309132237187388	2.96044980875415	101	7	S6_156764033	171_4	1	6	160912163	84	S6_149903375	72	154013586	S6_164853650	108	169010423	Maize	Environmental Response	8	2
LBNN	S7_121816050_171_5hap1	0.000725604508031497	0.000526627593575024	0.00330754832207358	-0.5949089935344	0.0496515828014711	-1.96359440291736	-0.550245487938258	0.0944435578432409	-1.67283691982633	142	20	S7_121816050	171_5	1	7	125661143	60	S7_9201536	36	9492904	S7_156121977	84	161520421	Maize	Environmental Response	8	1
LBNN	S8_111288566_164_8hap2	0.00331263202270127	0.000277184417108112	0.00336793112425748	1.26236388217768	2.78574961068925e-05	4.19554513269912	-0.383879483673892	0.224966261116681	-1.21362972521145	125	28	S8_111288566	164_8	2	8	113991834	60	S8_21700917	47	22391486	S8_145083115	72	149387780	Maize	Environmental Response	8	1
LBNN	S10_4989382_171_5hap1	0.00254189410931105	1.42108169676192e-09	0.00389617467194558	1.12868095812074	0.000241020630372289	3.67519618233705	0.000907537118789659	0.997807590895718	0.00274796560227055	144	20	S10_4989382	171_5	1	10	4675138	24	S10_3191280	13	2775861	S10_6135011	27	5824722	Maize	Environmental Response	8	0
LBLN	S1_1780412_PC_L06_ID2hap2	0.000137940118415947	0.00176188423639911	0.00374905734796449	42.9167798364911	0.346661128589033	0.941189318760342	-162.644496724085	0.000775763422817017	-3.36372418363641	52	4	S1_1780412	PC_L06_ID2	2	1	1834406	1	S1_1780412	1	1834406	S1_5092078	13	5207701	Teosinte	Environmental Response	9	0
LBLN	S1_180816044_PC_L56_ID1hap1	0.00584251161738447	0.00649281895691012	0.00849389845584525	-143.156081450394	9.86378524524684e-10	-6.12535812102766	162.486091116433	1.1853872806912e-10	6.45726097817851	86	20	S1_180816044	PC_L56_ID1	1	1	182805794	99	S1_174219748	97	176195777	S1_212167921	116	215221581	Teosinte	Environmental Response	9	1
LBLN	S1_285218289_PC_N14_ID2hap2	5.90389250409995e-06	0.0025561999505006	0.00365206744216695	-4.76388799690388	0.845624810190738	-0.194715674481044	-119.786288041011	5.1768031477113e-05	-4.05162370751191	57	13	S1_285218289	PC_N14_ID2	2	1	290353573	174	S1_277375928	163	282392288	S1_288199178	180	293436573	Teosinte	Environmental Response	9	0
LBLN	S2_114257001_PC_K55_ID2hap2	0.00259890910026317	1.07397122668385e-05	0.00434126038656479	-102.119137506171	4.48220119640674e-05	-4.08533088737161	-7.07947379017102	0.792856059597602	-0.262620132243161	93	13	S2_114257001	PC_K55_ID2	2	2	117526002	76	S2_39329925	61	40925242	S2_151735087	81	156442893	Teosinte	Environmental Response	9	1
LBLN	S2_209131864_PC_N03_ID2hap1	0.00193126329598281	0.00307989313920753	0.0035921127565548	270.097894001381	0.000433275493059504	3.52170063780871	-346.285363488983	8.91552652213511e-06	-4.44733164590059	54	1	S2_209131864	PC_N03_ID2	1	2	215978542	113	S2_190086865	98	195823400	S2_227041277	137	234050505	Teosinte	Environmental Response	9	0
LBLN	S5_37256357_PC_I08_ID1hap1	0.000137096511796608	0.00219757668367615	0.00337146020905632	26.3077801975965	0.34813983835239	0.938306867880812	111.699846649863	0.000174483296658074	3.75667575431296	54	15	S5_37256357	PC_I08_ID1	1	5	38498688	56	S5_14109861	41	14490548	S5_169785949	79	174762504	Teosinte	Environmental Response	9	3
LBLN	S5_37256357_PC_I55_ID2hap2	0.000592569973953072	0.00371521888033222	0.00371672920229427	-42.4821606953065	0.0511522187180493	-1.95074954117312	117.059504019285	1.07466317317974e-06	4.88454252773867	95	20	S5_37256357	PC_I55_ID2	2	5	38498688	56	S5_16091522	44	16560829	S5_175736574	82	179763652	Teosinte	Environmental Response	9	3
LBLN	S5_172475475_PC_I06_ID1hap1	0.00291080264591326	0.00171593759060151	0.00301494673894354	140.88890481943	1.57058267790845e-05	4.32352598154169	-110.987467790461	0.000909114556113316	-3.31957462984222	144	6	S5_172475475	PC_I06_ID1	1	5	176582534	80	S5_32094557	55	33243776	S5_195188841	91	191818671	Teosinte	Environmental Response	9	3
LBLN	S5_212544241_PC_J48_ID2hap2	0.00510666755793177	0.00168604890304813	0.00515403659229874	134.907087491887	1.09474799958163e-08	5.72664795614167	-88.4686970281008	0.00100808777603518	-3.29053698174791	68	16	S5_212544241	PC_J48_ID2	2	5	218382406	127	S5_210590392	121	216319845	S5_214536740	137	220409023	Teosinte	Environmental Response	9	1
LBLN	S6_132636876_PC_M05_ID1hap2	0.00276811194858173	0.000201859215885669	0.00354865802581117	129.223129920755	2.53574522144009e-05	4.21622246179556	-36.3369686430138	0.254950571203291	-1.1385601612941	80	8	S6_132636876	PC_M05_ID1	2	6	136775105	57	S6_129703778	52	133755066	S6_153623515	72	157804404	Teosinte	Environmental Response	9	1
LBLN	S6_166242538_PC_O51_ID2hap1	0.00414055542857594	0.00047534032466745	0.00432332232783417	-113.516187776604	2.62909685680127e-07	-5.15657090712675	52.1558506782661	0.080680589778337	1.74716540527693	53	20	S6_166242538	PC_O51_ID2	1	6	170399120	107	S6_160684501	86	164873160	S6_167926822	110	172155075	Teosinte	Environmental Response	9	1
LBLN	S9_138148472_PC_N07_ID2hap2	0.00564408803807925	0.00213867575151383	0.00564425832838655	-172.705439123413	1.88560903844115e-09	-6.02044484874005	122.96860605568	0.000213236780751851	3.70598933623901	54	9	S9_138148472	PC_N07_ID2	2	9	140740010	61	S9_114178123	50	117528903	S9_147412356	78	150412290	Teosinte	Environmental Response	9	1
LBLN	S9_154098512_PC_N10_ID2hap2	0.00126903453754912	0.00339248309036777	0.00339298403444654	-98.4009307486847	0.00432781907643862	-2.85475218185645	177.79868047218	3.1413840173927e-06	4.66756676088841	50	6	S9_154098512	PC_N10_ID2	2	9	157246101	108	S9_153531885	104	156693125	S9_154779871	110	157946328	Teosinte	Environmental Response	9	0
LBLN	S1_46555207_171_5hap2	0.000795935256601488	0.00306827251791508	0.00318632168515276	11.3741752528661	0.0279846018475982	2.1983686911508	-24.0841562240846	1.62844654098746e-05	-4.31627020223543	145	20	S1_46555207	171_5	2	1	46831777	60	S1_33260976	48	33590809	S1_66295405	72	67323598	Maize	Environmental Response	9	0
LBLN	S1_188073885_166_9hap2	0.000391729544424901	0.000296299664408695	0.00470435657130508	13.6988969528506	0.12309840193588	1.5422501555683	11.806227337593	0.179904142985051	1.34130405884384	161	8	S1_188073885	166_9	2	1	190276994	96	S1_66295405	72	67323598	S1_223317166	120	226863279	Maize	Environmental Response	9	2
LBLN	S2_35326328_171_8hap2	0.000256561204557859	0.000360258789760759	0.00376886064475579	-12.4613977670714	0.212065303841368	-1.24812232652314	-14.8054557509636	0.139224802919306	-1.47900264900824	98	8	S2_35326328	171_8	2	2	36829311	60	S2_12129909	36	12421453	S2_180621534	84	186041033	Maize	Environmental Response	9	1
LBLN	S4_204126436_164_8hap2	0.000321936764208997	0.00323706485796393	0.00343979925332516	-7.00492337159467	0.162158489265444	-1.39812804180917	24.869463178183	9.54511028895941e-06	4.43340451777393	126	24	S4_204126436	164_8	2	4	208650504	108	S4_164263827	72	167229807	S4_240050156	144	245469438	Maize	Environmental Response	9	0
LBLN	S5_183704581_169_6hap2	0.00323689478390632	0.00279467479294826	0.00348181525934721	-29.184278104375	9.55024280856867e-06	-4.43328805161815	26.634655753808	3.88282882667113e-05	4.11933676413006	167	14	S5_183704581	169_6	2	5	188411927	91	S5_155021591	72	158817781	S5_203820904	108	209278138	Maize	Environmental Response	9	1
LBLN	S6_9498926_166_9hap1	0.000495620562990795	0.00269238938619976	0.00302496098218719	-9.34308459188773	0.0828688486101765	-1.73474768790706	22.6601254214468	5.37899851674834e-05	4.04324998773822	154	22	S6_9498926	166_9	1	6	9907580	10	S6_9498926	10	9907580	S6_84383333	24	87487306	Maize	Environmental Response	9	0
LBLN	S7_162954796_164_8hap1	0.00241474342948667	0.000157423684271296	0.00463220717605928	-20.0187251834489	0.000130741831038582	-3.82910394162452	-5.73677545338454	0.328296626228085	-0.977679918953858	117	19	S7_162954796	164_8	1	7	168399935	96	S7_156121977	84	161520421	S7_171582235	123	177231070	Maize	Environmental Response	9	0
LBLN	S9_150007929_164_8hap1	2.1725227543623e-06	0.002300104461752	0.00337308119070567	0.596614125430468	0.908567565480435	0.11485339200668	21.5970080944475	0.000188963516108507	3.7371061958512	131	20	S9_150007929	164_8	1	9	153143273	96	S9_137411264	72	140000631	S9_152917009	108	156051180	Maize	Environmental Response	9	0
LBIL	S1_42122171_PC_N03_ID2hap2	1.20623230293049e-08	0.00227279640148659	0.00484549452907646	0.109696191835653	0.992862850073739	0.00894573619466667	-48.7885828728886	0.000104690105554218	-3.88312059510524	58	6	S1_42122171	PC_N03_ID2	2	1	42392936	56	S1_25287700	43	25636096	S1_52195245	63	52644735	Teosinte	Environmental Response	10	0
LBIL	S1_207390614_PC_L56_ID1hap1	0.00502493836585638	0.00719872320272219	0.00854819091521786	-42.5639336391306	8.30007607626416e-09	-5.77385643866326	55.4292133718556	5.5359893253036e-12	6.91080039176094	84	20	S1_207390614	PC_L56_ID1	1	1	210207328	113	S1_174219748	97	176195777	S1_212167921	116	215221581	Teosinte	Environmental Response	10	1
LBIL	S1_257875899_PC_L08_ID1hap1	0.000440943320338505	0.000941724672356536	0.000950942528332832	-14.5960832336811	0.0872690224828769	-1.71037758278069	24.0511015523257	0.0124723658461346	2.49955435962319	83	14	S1_257875899	PC_L08_ID1	1	1	262483242	149	S1_244759137	136	248461770	S1_260684895	151	265278682	Teosinte	Environmental Response	10	0
LBIL	S1_290520670_PC_N10_ID2hap1	0.00119258574416758	0.00395362222291384	0.00439669329178727	-25.9534336884827	0.00493310158819292	-2.81284252101939	50.7699384425423	3.16512920553393e-07	5.12151202030466	53	14	S1_290520670	PC_N10_ID2	1	1	295995680	183	S1_284062221	173	289182096	S1_295476193	193	300980115	Teosinte	Environmental Response	10	0
LBIL	S2_11207006_PC_N10_ID2hap1	0.00123021192399175	0.00365697091109363	0.00367804462518673	-26.4043635362581	0.00429916884825386	-2.85687065317601	58.8943662511337	8.72850311883322e-07	4.92562522472553	41	9	S2_11207006	PC_N10_ID2	1	2	11326195	34	S2_9559468	30	9736258	S2_14003210	40	14305719	Teosinte	Environmental Response	10	0
LBIL	S2_71628175_PC_K55_ID2hap2	0.00306907086406527	6.87669299694882e-05	0.00400134274176622	-35.4046749058828	6.58403801285902e-06	-4.51236341998162	5.82859836552039	0.499429380126117	0.675445682252226	86	13	S2_71628175	PC_K55_ID2	2	2	73540853	70	S2_37575697	60	39114566	S2_161039826	83	165644540	Teosinte	Environmental Response	10	0
LBIL	S2_233691345_PC_L08_ID1hap2	0.000283432564418873	0.00210055908547935	0.00292998317624205	-14.9289853781646	0.170360697228952	-1.3712779253358	43.9655295444565	0.00019162120458341	3.73308658286933	76	6	S2_233691345	PC_L08_ID1	2	2	240578829	152	S2_233425245	149	240319270	S2_234719038	157	241396443	Teosinte	Environmental Response	10	0
LBIL	S3_122067315_PC_N07_ID2hap1	0.00466044103739949	0.00168558522298545	0.00466725574215676	-50.4222870770638	2.85492426057141e-08	-5.56050352812842	32.3243908105584	0.000832722124624077	3.34407469421823	69	11	S3_122067315	PC_N07_ID2	1	3	122363234	57	S3_8124903	21	7304895	S3_175133614	77	177643229	Teosinte	Environmental Response	10	2
LBIL	S3_175988603_PC_N13_ID1hap2	0.00330815166842835	0.000920699189739582	0.00439921309171809	-54.1379268085555	2.88951773188264e-06	-4.68482441038629	29.373593833871	0.0134938863609875	2.47149361168168	105	5	S3_175988603	PC_N13_ID1	2	3	178551530	78	S3_162079869	69	163737608	S3_186384960	86	189316686	Teosinte	Environmental Response	10	0
LBIL	S4_32475_PC_L08_ID1hap2	NA	NA	0.000609929173157941	16.3358050416071	0.0443257374178624	2.01159392287239	NA	NA	NA	53	NA	S4_32475	PC_L08_ID1	2	4	220614	0	S4_32475	0	220614	S4_1067759	1	1292582	Teosinte	Environmental Response	10	0
LBIL	S4_32231919_PC_L08_ID1hap1	0.000106691077040644	0.00117305751957864	0.002812804512625	-7.63862159504328	0.400212259890718	-0.841326680040344	-27.3522788490911	0.00529889569177265	-2.78971774966194	70	11	S4_32231919	PC_L08_ID1	1	4	33798904	41	S4_11646594	23	12551924	S4_156970527	60	160476049	Teosinte	Environmental Response	10	0
LBIL	S4_158705473_PC_N13_ID1hap1	0.00127960959490458	0.000135414985900417	0.00291181677021335	-37.3334268095794	0.00359077467858156	-2.91366324637222	12.4482356085444	0.34326595157287	0.947837694600893	104	4	S4_158705473	PC_N13_ID1	1	4	162158494	61	S4_139441555	54	142626845	S4_176654055	76	179685298	Teosinte	Environmental Response	10	0
LBIL	S4_238123292_PC_N03_ID2hap2	0.00246881460837289	0.00112977529891678	0.00298216898243386	73.3560748973504	5.27757762220596e-05	4.04710853124963	-50.9524370960615	0.00621151320555784	-2.73776804013341	64	2	S4_238123292	PC_N03_ID2	2	4	243423430	122	S4_236394828	116	241625916	S4_240237074	131	245642597	Teosinte	Environmental Response	10	0
LBIL	S6_53522699_PC_L08_ID1hap2	0.00128279671034248	0.0025035396623061	0.00250367450624533	-29.3810036843654	0.00354937161488961	-2.9172895110088	43.7671251829465	4.67594178185116e-05	4.07547140022257	79	9	S6_53522699	PC_L08_ID1	2	6	56100416	15	S6_6890831	7	7250195	S6_91321440	23	93924444	Teosinte	Environmental Response	10	0
LBIL	S6_31649889_PC_L06_ID2hap1	0.00348982340562187	0.00367687586900711	0.00407096554163744	63.4619819824891	1.54806647717207e-06	4.81174204828066	-65.8097219927779	8.15335552700848e-07	-4.93901216609449	66	5	S6_31649889	PC_L06_ID2	1	6	33143989	12	S6_25741735	11	27140029	S6_86345442	21	89093428	Teosinte	Environmental Response	10	0
LBIL	S6_140016343_PC_M05_ID1hap2	0.00351261899570698	0.000388314091998576	0.00428119280627837	46.3439793265513	1.43160493967236e-06	4.82743166214832	-16.274161745935	0.108554118903011	-1.60506338440953	77	8	S6_140016343	PC_M05_ID1	2	6	144096594	61	S6_129703778	52	133755066	S6_153623515	72	157804404	Teosinte	Environmental Response	10	1
LBIL	S6_155016998_PC_M15_ID1hap1	0.00214679091923109	0.0028769545855224	0.00334737416480591	-32.0502119475616	0.000162876379483011	-3.77394430406192	39.8084682945216	1.27879531962251e-05	4.36884980907381	69	12	S6_155016998	PC_M15_ID1	1	6	159143321	74	S6_142549151	63	146640215	S6_164308928	97	168447788	Teosinte	Environmental Response	10	0
LBIL	S6_165104844_PC_N04_ID1hap1	0.0026993891105318	0.000426910074046605	0.00317232115873656	37.7839389239491	2.36632276751439e-05	4.23188012947686	-15.8978879037877	0.092459986618504	-1.68294069961364	90	9	S6_165104844	PC_N04_ID1	1	6	169248748	101	S6_161553000	87	165735439	S6_166812237	108	170963928	Teosinte	Environmental Response	10	0
LBIL	S7_4543419_PC_N57_ID2hap2	0.00130343919326881	0.00324573752827317	0.00330807095952801	-31.3849395460904	0.00329271220387378	-2.940668026917	52.5346495531211	3.58166750813091e-06	4.64042021735135	80	7	S7_4543419	PC_N57_ID2	2	7	4771583	9	S7_572774	0	180325	S7_136176371	62	141824042	Teosinte	Environmental Response	10	0
LBIL	S8_169533274_PC_L48_ID2hap2	0.00348551491380178	0.00117448386029606	0.00348878411611009	40.4070136336822	1.57112404618078e-06	4.80877087302855	-26.7810019824637	0.00527126541179225	-2.79141326719826	60	11	S8_169533274	PC_L48_ID2	2	8	174729394	100	S8_164862671	86	170039194	S8_173252125	120	178454588	Teosinte	Environmental Response	10	0
LBIL	S8_172984804_PC_N03_ID2hap2	0.00175740091066801	0.00451963306624936	0.00458833212638932	-38.6024553421341	0.000644804804991537	-3.41457011765491	66.5668445318933	4.60512309990219e-08	5.47585828934727	51	7	S8_172984804	PC_N03_ID2	2	8	178285614	119	S8_170415137	105	175657947	S8_174307629	125	179547109	Teosinte	Environmental Response	10	0
LBIL	S1_188073885_166_9hap2	0.000374885574471406	0.00026736769754121	0.00420878358804444	1.05436928168804	0.154242172007916	1.42499925710046	0.879484651549122	0.228888502368742	1.20342697322458	161	8	S1_188073885	166_9	2	1	190276994	96	S1_66295405	72	67323598	S1_203498368	108	206316798	Maize	Environmental Response	10	2
LBIL	S2_18768173_171_8hap2	0.00058143323823967	0.000378290095765177	0.0049305617215919	-1.34747246866977	0.076036623736808	-1.77466016446559	-1.08634367872688	0.152384671544583	-1.43145519431769	102	9	S2_18768173	171_8	2	2	19970703	48	S2_7324036	24	7301143	S2_111136826	72	114365373	Maize	Environmental Response	10	1
LBIL	S4_204126436_164_8hap2	0.000954356935425005	0.00330181258509699	0.0033021869585409	-0.944116201766187	0.0230452905344445	-2.27363470791709	1.9669306091167	2.4040041124568e-05	4.22903697854414	126	24	S4_204126436	164_8	2	4	208650504	108	S4_23524301	48	24982261	S4_240050156	144	245469438	Maize	Environmental Response	10	1
LBIL	S5_183704581_169_6hap2	0.00474338263134022	0.00336578024741707	0.00484413491918689	-2.76571561793163	4.19924964367032e-07	-5.06884898813853	2.2867501274142	2.00578943734541e-05	4.26980608721383	167	14	S5_183704581	169_6	2	5	188411927	91	S5_155021591	72	158817781	S5_203820904	108	209278138	Maize	Environmental Response	10	1
LBIL	S5_183704581_171_11hap2	0.000624008728832615	0.000533028318868367	0.00363629962319589	1.19708176953314	0.0660711476554457	1.83848717961217	1.17915496670238	0.0893689896957906	1.69918401894551	70	8	S5_183704581	171_11	2	5	188411927	91	S5_155021591	72	158817781	S5_203820904	108	209278138	Maize	Environmental Response	10	1
LBIL	S5_188826831_166_9hap1	0.00126408592390259	3.01114407094127e-05	0.00344955983516959	1.43165861894583	0.00891478174898517	2.61669781045222	0.211665135155797	0.686338988958735	0.403860186003844	172	13	S5_188826831	166_9	1	5	193861806	96	S5_183704581	91	188411927	S5_208564171	120	214355768	Maize	Environmental Response	10	0
LBIL	S6_9498926_166_9hap1	0.000279833239642535	0.00258417030271274	0.00319823923648355	-0.550381174990021	0.218341209506427	-1.23116120923315	1.75299772179917	0.000185839651380123	3.74132847184751	154	22	S6_9498926	166_9	1	6	9907580	10	S6_9498926	10	9907580	S6_84383333	24	87487306	Maize	Environmental Response	10	0
LBIL	S7_162954796_164_8hap1	0.00240544982673396	0.000397596470120165	0.00573118765447223	-1.59540524810722	0.000310708794852156	-3.60963612783838	-0.726584051634301	0.142317762886857	-1.46752846349948	117	19	S7_162954796	164_8	1	7	168399935	96	S7_23761140	48	24816705	S7_167635099	108	173192924	Maize	Environmental Response	10	1
LBIL	S9_116356407_171_5hap1	0.00310583616464477	0.000407841131246256	0.00341564617002321	1.74356486834447	4.19153631627241e-05	4.10161171302054	-0.678180649107199	0.137281507413622	-1.48631473981371	143	18	S9_116356407	171_5	1	9	118161908	60	S9_18888260	36	18798261	S9_145064793	84	147883475	Maize	Environmental Response	10	0
LBIL	S9_150007929_164_8hap1	3.15407075335283e-06	0.00256363959357286	0.003781693235831	0.0562714588896115	0.896013725120076	0.130707644739139	1.78619355003317	0.000197121023591565	3.72643678691534	131	20	S9_150007929	164_8	1	9	153143273	96	S9_137411264	72	140000631	S9_152917009	108	156051180	Maize	Environmental Response	10	0
LBIL	S10_3063248_167_3hap2	0.00235457696267471	0.00328362221052025	0.00366035363033046	5.45348508247582	0.000359808390676655	3.57126204873116	-6.46672468455047	2.53112962270796e-05	-4.21737156592591	83	3	S10_3063248	167_3	2	10	2641035	12	S10_1731493	1	1301154	S10_4698115	20	4296950	Maize	Environmental Response	10	1
EL	S1_5092078_PC_K55_ID2hap2	0.00256683440022953	0.00190001070246493	0.00286872616516143	-11.8502751704104	1.4820356593128e-06	-4.82047302689583	10.341973916451	3.42918468417489e-05	4.14733154708362	84	1	S1_5092078	PC_K55_ID2	2	1	5207701	13	S1_2842597	3	2935269	S1_5542479	15	5614669	Teosinte	Reproductive	11	0
EL	S1_5744907_PC_I58_ID2hap1	0.00132587526991168	0.00186084518400531	0.00196020085513271	-3.90540117894074	0.000536426893414229	-3.46451197448485	5.07829364337745	4.13010207097293e-05	4.10436384229862	56	6	S1_5744907	PC_I58_ID2	1	1	5817069	16	S1_5092078	13	5207701	S1_10963172	29	11129408	Teosinte	Reproductive	11	1
EL	S1_10963172_PC_J14_ID2hap1	0.00200481970342681	0.000136128034147642	0.00200717980550236	-3.21089832680023	2.08664308325749e-05	-4.26018434929988	1.00267572993707	0.267015875276269	1.11010617392247	54	22	S1_10963172	PC_J14_ID2	1	1	11129408	29	S1_7396614	21	7394653	S1_34961330	51	35268315	Teosinte	Reproductive	11	1
EL	S1_226647442_PC_M05_ID1hap1	0.000213888230197856	0.000787410318908277	0.00235733957845197	-1.28497243732894	0.164145510781782	-1.39150309000767	-2.59307584551097	0.0076166759909217	-2.66987717491781	74	10	S1_226647442	PC_M05_ID1	1	1	230243736	129	S1_15474731	35	15669596	S1_244827145	138	248530357	Teosinte	Reproductive	11	4
EL	S1_44956540_PC_I06_ID1hap1	0.000302893326219911	0.00074970760179871	0.00223825232608466	-4.09245135132015	0.0978145128123005	-1.65590563416539	6.4265166433732	0.00921467072903096	2.60517372187424	166	1	S1_44956540	PC_I06_ID1	1	1	45111124	58	S1_31848692	48	32159537	S1_221788050	125	225074721	Teosinte	Reproductive	11	3
EL	S1_136505339_PC_J50_ID1hap2	0.00200387001281876	0.000360568716947673	0.00221297172675028	4.14754263569263	2.09604465014629e-05	4.25917519712856	-1.94623353693125	0.0708803730242668	-1.80669463055752	62	8	S1_136505339	PC_J50_ID1	2	1	138705569	91	S1_40053680	55	40424191	S1_221788050	125	225074721	Teosinte	Reproductive	11	3
EL	S1_201193620_PC_L56_ID1hap1	0.00348381724390645	0.000821880508227846	0.00348392199938652	-4.36872581789113	2.07995022676509e-08	-5.61588768887973	2.28178527024009	0.00640406470992135	2.72769037981239	85	20	S1_201193620	PC_L56_ID1	1	1	203698534	110	S1_174219748	97	176195777	S1_216451138	119	219651067	Teosinte	Reproductive	11	1
EL	S2_3772404_PC_N10_ID2hap1	0.000647551244796762	0.00346115467679198	0.00346154703455781	-2.38683855844247	0.0155115199639732	-2.4211840423499	6.31703729723684	2.3099629488413e-08	5.59759194095597	47	9	S2_3772404	PC_N10_ID2	1	2	3794924	14	S2_2988017	10	2990328	S2_5836576	21	5784722	Teosinte	Reproductive	11	0
EL	S2_31598745_PC_N13_ID1hap2	0.0024173258764868	0.000943014698986944	0.00265327682040861	5.191911191931	2.98687223654147e-06	4.67797969185157	-3.21580077843221	0.00349846705826711	-2.92179648798384	120	6	S2_31598745	PC_N13_ID1	2	2	33109493	57	S2_15998930	43	16421052	S2_57130701	68	59230726	Teosinte	Reproductive	11	1
EL	S2_144802108_PC_I55_ID2hap1	0.00220432068925658	2.96049891224115e-05	0.00273092136981556	3.27097327864578	8.13308295827269e-06	4.46712515297387	-0.457929378168093	0.604698597349578	-0.517694063088431	78	15	S2_144802108	PC_I55_ID2	1	2	149354868	80	S2_33506509	58	35038420	S2_186790718	94	192377976	Teosinte	Reproductive	11	1
EL	S2_234264945_PC_I58_ID2hap1	4.55531466170278e-06	0.000815125637169123	0.00184502688080745	0.22719510966756	0.839088491072231	0.203071942157704	3.29603359181205	0.00662508074972552	2.7164580831182	58	6	S2_234264945	PC_I58_ID2	1	2	242415673	162	S2_233691426	153	240578910	S2_235446895	165	243484733	Teosinte	Reproductive	11	0
EL	S3_4843251_PC_I55_ID2hap2	0.00122086230335194	0.00204682207701501	0.00218936852256268	-2.52528696414509	0.000893309156667607	-3.32448267241972	3.79903991536031	1.71058430127137e-05	4.30457994432777	87	15	S3_4843251	PC_I55_ID2	2	3	4122063	14	S3_2629837	6	1876602	S3_6002158	17	5165876	Teosinte	Reproductive	11	0
EL	S3_168698213_PC_N03_ID2hap2	0.000632577772250009	8.40276317415345e-07	0.00233039455364437	3.61375927415212	0.0167529886755614	2.39302753246912	0.135579717807074	0.930503018532543	0.0872171303643002	62	3	S3_168698213	PC_N03_ID2	2	3	171280391	73	S3_10685778	26	9987831	S3_204359086	97	207623726	Teosinte	Reproductive	11	5
EL	S3_16562945_PC_I06_ID1hap1	0.00104742250946699	4.90834548871888e-06	0.00238355024462567	-2.36476028031866	0.00208809634982964	-3.07929773825387	-0.167477451240416	0.833058074788977	-0.210794023633069	135	14	S3_16562945	PC_I06_ID1	1	3	15909798	33	S3_12135255	28	11446002	S3_26354452	42	25852377	Teosinte	Reproductive	11	1
EL	S3_183312852_PC_L12_ID1hap1	0.00228976285740612	0.000208709126452433	0.0024097663045195	3.37749021034074	5.43921037250306e-06	4.55287770396593	-1.17657284861486	0.16934233771101	-1.37455287894264	92	16	S3_183312852	PC_L12_ID1	1	3	186249145	84	S3_172146356	75	174556766	S3_202491403	96	205703007	Teosinte	Reproductive	11	1
EL	S3_229309532_PC_I55_ID2hap1	0.000483084674737011	0.000650690079168403	0.00183367596912887	1.38904808003178	0.0365662476517436	2.09123270240397	1.91082791656042	0.0152635296770552	2.42704497507454	85	25	S3_229309532	PC_I55_ID2	1	3	233219011	138	S3_226763975	132	230680885	S3_230441714	141	234344470	Teosinte	Reproductive	11	0
EL	S4_156970527_PC_J07_ID2hap2	0.00298447953168179	0.00166172191917002	0.00300960522095739	-5.27977842328762	2.11022913133117e-07	-5.1978654576901	4.45932980591708	0.000106662746257701	3.87855456694382	53	7	S4_156970527	PC_J07_ID2	2	4	160476049	60	S4_26428512	38	27944824	S4_179820693	82	182771189	Teosinte	Reproductive	11	1
EL	S4_172195335_PC_K02_ID1hap1	0.00180567634613349	8.04014618382975e-06	0.00304442661616344	-3.9746379535556	5.36884694845272e-05	-4.04306465152632	0.289906575133579	0.787336374242273	0.269788046904169	68	8	S4_172195335	PC_K02_ID1	1	4	175260179	71	S4_161556636	63	164602685	S4_181891752	85	184814439	Teosinte	Reproductive	11	0
EL	S4_239705058_PC_L08_ID1hap1	0.00149511220460719	7.66545429494725e-05	0.00279507947951441	-2.92063544564086	0.000237057172430949	-3.67898167761337	-0.752610380494085	0.404875506169793	-0.833028156449052	65	14	S4_239705058	PC_L08_ID1	1	4	245108694	129	S4_234405073	110	239603256	S4_240237074	131	245642597	Teosinte	Reproductive	11	1
EL	S5_3408235_PC_L12_ID1hap2	0.00167055025495966	0.00250212158077945	0.0025616923630104	-3.77535929244858	0.000102256378184506	-3.8888438407638	4.77679860877866	2.00679017279472e-06	4.75932032584693	111	8	S5_3408235	PC_L12_ID1	2	5	3472329	11	S5_1043133	1	1081441	S5_4665366	16	4776673	Teosinte	Reproductive	11	0
EL	S5_24439701_PC_I08_ID1hap1	0.00182878225841376	0.00021443330019566	0.0030667475590902	-3.69416783082215	4.81002498104448e-05	-4.06885048566292	-1.36432903120502	0.163609268382248	-1.39327500607718	54	15	S5_24439701	PC_I08_ID1	1	5	25007274	51	S5_19528965	47	20028384	S5_168890795	78	172839240	Teosinte	Reproductive	11	2
EL	S5_161486582_PC_J04_ID1hap2	0.000108991289108573	0.000537837847653266	0.00203220709016483	-0.917958685799918	0.320613242791534	-0.99331415937394	-2.07822999941341	0.0273976856827707	-2.20656340722685	112	9	S5_161486582	PC_J04_ID1	2	5	165322779	75	S5_22863897	50	23375156	S5_184494852	89	189154152	Teosinte	Reproductive	11	2
EL	S5_208560951_PC_K02_ID1hap2	0.00268990150637083	3.97490043870796e-05	0.00339743711194984	-4.46392876998144	8.33452046048158e-07	-4.93467915365794	0.585683924098555	0.548627775322338	0.599865464152794	72	12	S5_208560951	PC_K02_ID1	2	5	214352548	116	S5_206572272	111	212214976	S5_214536740	137	220409023	Teosinte	Reproductive	11	0
EL	S6_164797355_PC_O51_ID2hap1	0.00229357044479073	0.000744291788351115	0.00262996453918318	-3.3206046726695	5.3426489605025e-06	-4.55666156283987	2.54074609458804	0.00947092592995833	2.59574690797803	53	18	S6_164797355	PC_O51_ID2	1	6	168942993	100	S6_162563530	91	166769061	S6_167926822	110	172155075	Teosinte	Reproductive	11	0
EL	S7_163791466_PC_L12_ID2hap1	0.00209856640656958	1.11022302462516e-16	0.00231487128326879	3.23122137208982	1.33948956699139e-05	4.35865093648997	7.92507386604413e-07	0.999999319006474	8.53548855792525e-07	51	18	S7_163791466	PC_L12_ID2	1	7	169297980	82	S7_9803657	22	10088281	S7_168468413	95	174004936	Teosinte	Reproductive	11	3
EL	S7_136176371_PC_L14_ID1hap1	0.003933955786243	0.000694897448236365	0.00553118807639086	-7.77932690144054	2.60189947670134e-09	-5.9676791977074	3.48440125241242	0.012173841326859	2.50813604774093	82	17	S7_136176371	PC_L14_ID1	1	7	141824042	62	S7_99206435	41	102313742	S7_161950696	79	167426039	Teosinte	Reproductive	11	3
EL	S7_132594620_PC_I58_ID2hap2	0.00263473157904071	0.000937953228626442	0.00276367010075473	5.9380675621215	1.07866041761903e-06	4.88381180159352	-3.7438448395637	0.00358749171687758	-2.91394481633146	70	5	S7_132594620	PC_I58_ID2	2	7	136688330	58	S7_124699755	50	128748483	S7_164832179	84	170388910	Teosinte	Reproductive	11	3
EL	S7_167719298_PC_O59_ID2hap2	0.00168751413580215	0.00262102508767881	0.00276435626973071	-3.53191355017121	9.42970911467575e-05	-3.90853892409393	5.1193765651454	1.150074227317e-06	4.87109187002807	59	9	S7_167719298	PC_O59_ID2	2	7	173274586	92	S7_164832179	84	170388910	S7_170653252	100	176272840	Teosinte	Reproductive	11	0
EL	S8_20820308_PC_L14_ID1hap1	0.00197142900277214	0.000225038784409159	0.00287950731463993	2.92455992271431	2.44410218331798e-05	4.22455824591405	1.2756198075978	0.15356273348658	1.42731364693178	62	24	S8_20820308	PC_L14_ID1	1	8	21501824	42	S8_12612718	27	13035180	S8_23427520	45	24172251	Teosinte	Reproductive	11	0
EL	S8_173719655_PC_L12_ID1hap2	0.00190515634422428	7.19861879270312e-05	0.00214794711154076	-2.88913529607068	3.3464583237651e-05	-4.15294368734749	0.645634071281523	0.419559711776001	0.807263505563791	88	18	S8_173719655	PC_L12_ID1	2	8	178952493	122	S8_172006190	115	177292414	S8_174307629	125	179547109	Teosinte	Reproductive	11	1
EL	S8_172702614_PC_K02_ID1hap2	0.00128108299491703	0.000151904984054152	0.00353233408266851	3.20269287501514	0.000666560321426834	3.40548808247287	1.23979483148339	0.240992668415304	1.17267250692638	60	9	S8_172702614	PC_K02_ID1	2	8	178014378	118	S8_172245390	116	177543951	S8_173851571	123	179090072	Teosinte	Reproductive	11	0
EL	S9_18322214_PC_N07_ID2hap2	0.00276070521788252	0.00113975474332439	0.00278767231129229	-4.25884757006414	5.98786595620805e-07	-4.99920273948948	3.05097487181696	0.00132723074649155	3.21215457170687	65	13	S9_18322214	PC_N07_ID2	2	9	18168944	24	S9_11156148	12	10546450	S9_120362734	52	122120304	Teosinte	Reproductive	11	1
EL	S9_17236192_PC_L14_ID1hap1	0.00222126342775186	0.000765011567870344	0.0025690602753885	-3.08086804587331	7.5090572195143e-06	-4.4842597871718	2.13154305259153	0.0085282550026024	2.63162941893871	77	28	S9_17236192	PC_L14_ID1	1	9	16983022	22	S9_11156148	12	10546450	S9_18883159	26	18793160	Teosinte	Reproductive	11	0
EL	S9_90210335_PC_J14_ID2hap2	0.000967403745135265	0.000594682970873617	0.00212592969135705	2.42746345404959	0.00309996823098665	2.95933829269568	2.16213602791091	0.0203746995493299	2.32024306238775	66	17	S9_90210335	PC_J14_ID2	2	9	93574124	44	S9_12980360	16	12902775	S9_120362734	52	122120304	Teosinte	Reproductive	11	1
EL	S9_19626182_PC_N10_ID2hap2	0.00280608361469559	0.00127196379909522	0.002952739073389	-4.95753509846891	4.84517792092709e-07	-5.0401218435403	3.79391504058327	0.000696738398881091	3.39334570917084	50	9	S9_19626182	PC_N10_ID2	2	9	19551838	27	S9_18335081	25	18181811	S9_40773438	37	42376722	Teosinte	Reproductive	11	1
EL	S9_23215706_PC_I08_ID1hap1	0.001621533212669	0.00179976323618658	0.00212601914705179	-4.3683455165326	0.000129267280338955	-3.83136613126256	5.16450845327245	5.52206818213582e-05	4.03643924207543	49	6	S9_23215706	PC_I08_ID1	1	9	23095205	30	S9_21820242	29	21641863	S9_120362734	52	122120304	Teosinte	Reproductive	11	1
EL	S9_134558250_PC_I50_ID2hap1	0.00243950445829666	0.00046115674545999	0.00244918144937745	3.6701776203428	2.69164691324715e-06	4.69939055480848	-1.78728577358982	0.0410920658339179	-2.04321945124927	77	15	S9_134558250	PC_I50_ID2	1	9	137015485	58	S9_120362734	52	122120304	S9_149988822	86	153124166	Teosinte	Reproductive	11	2
EL	S10_2140998_PC_N48_ID1hap2	0.000788227848144585	0.000499983391654135	0.00356334094365895	3.27981734917154	0.00758535651816657	2.67126281614024	2.86725049951889	0.0334362123470701	2.12749486601414	41	5	S10_2140998	PC_N48_ID1	2	10	1697548	3	S10_1905257	1	1464177	S10_6402272	20	6099372	Teosinte	Reproductive	11	1
EL	S10_124664011_PC_L56_ID1hap1	0.00125067942924373	9.80562999830514e-05	0.0021852847445254	-2.48961919247199	0.000772661007023156	-3.36483470730043	-0.761412324396228	0.346159861953147	-0.942168288063891	94	18	S10_124664011	PC_L56_ID1	1	10	125756823	48	S10_117320947	43	105807732	S10_137501043	63	138720938	Teosinte	Reproductive	11	0
EL	S1_5442080_166_9hap2	0.000673366898621186	0.00037087375976963	0.00378029848150585	10.9537970669105	0.038531258263998	2.06997486301018	8.25286922532522	0.124579997829277	1.53621585590342	173	17	S1_5442080	166_9	2	1	5525936	12	S1_222471	0	262738	S1_9958356	24	10030484	Maize	Reproductive	11	0
EL	S1_46555207_170_2hap2	0.00289183329025289	8.94891415588184e-05	0.00333202088271334	19.1861673702023	1.83985312399017e-05	4.28968908951571	-3.5387948378633	0.450534245839888	-0.754613135813605	169	34	S1_46555207	170_2	2	1	46831777	60	S1_33260976	48	33590809	S1_112592662	84	115105933	Maize	Reproductive	11	2
EL	S2_18768173_167_3hap1	0.00179098090903296	0.00285305595344798	0.0030067288318153	-40.8414012159919	0.000744240085938505	-3.37586186819007	52.170290712508	2.09281949150324e-05	4.26083124999068	81	3	S2_18768173	167_3	1	2	19970703	48	S2_7324036	24	7301143	S2_111136826	72	114365373	Maize	Reproductive	11	1
EL	S5_9909619_166_10hap2	0.000797117782462275	0.00328455069514355	0.00332445584551488	-40.3116670636178	0.0243763419764656	-2.25216621174606	91.4398533071994	5.01311156784229e-06	4.57169421782906	22	7	S5_9909619	166_10	2	5	10262620	34	S5_6328214	24	6600393	S5_17350238	48	18190674	Maize	Reproductive	11	0
EL	S6_108255702_170_11hap1	0.00152059822733464	0.000538993303192736	0.00302002666670242	-52.2478986831963	0.00188269672925009	-3.11061620208158	31.0874364425796	0.0641200418920808	1.85195689651548	94	6	S6_108255702	170_11	1	6	112915431	48	S6_84383333	24	87487306	S6_149903375	72	154013586	Maize	Reproductive	11	1
EL	S7_156121977_170_1hap1	0.00332467773444145	0.000474326613592813	0.00333023032837143	20.0238281030888	4.3913005966465e-06	4.59953541648919	-9.06558868364761	0.0824240484297343	-1.73731246718661	98	30	S7_156121977	170_1	1	7	161520421	84	S7_136255450	72	141734278	S7_167635099	108	173192924	Maize	Reproductive	11	0
CUPR	S1_4601740_PC_K55_ID2hap2	0.0028457877661352	0.00289003299787449	0.00293138128453552	-1.20736307468983	5.25100795580318e-07	-5.02458915744236	1.22567941190776	4.28946985589794e-07	5.06349870882514	85	1	S1_4601740	PC_K55_ID2	2	1	4719570	10	S1_4358844	9	4499940	S1_5542479	15	5614669	Teosinte	Reproductive	12	0
CUPR	S1_22641936_PC_K02_ID1hap2	0.00106991245357646	2.48684008028466e-05	0.0052959292663628	0.43906798925154	0.00207708117357433	3.08087036100586	0.0696297859856192	0.638591242916938	0.46970288960104	76	3	S1_22641936	PC_K02_ID1	2	1	23017102	41	S1_12990921	33	13181077	S1_29153101	46	29408502	Teosinte	Reproductive	12	1
CUPR	S1_38876779_PC_M05_ID1hap1	0.00131146352036238	0.000500911228816903	0.0044629277360555	-0.304062078034428	0.000653327562211536	-3.41096615527632	-0.197654701702292	0.0350851913442727	-2.10804407308812	73	10	S1_38876779	PC_M05_ID1	1	1	39243792	54	S1_14170021	34	14365510	S1_52195245	63	52644735	Teosinte	Reproductive	12	1
CUPR	S1_80185819_PC_K55_ID2hap1	0.000150237168264455	0.0010798943626994	0.00282036101899663	0.102248294159363	0.248366194004627	1.15448421011844	0.283259439080002	0.00197945795337403	3.09520871734973	87	10	S1_80185819	PC_K55_ID2	1	1	81803354	76	S1_65087541	72	65992338	S1_87442613	78	89267452	Teosinte	Reproductive	12	1
CUPR	S1_180816044_PC_L56_ID1hap1	0.00357045041043724	0.000267245069158428	0.0037681660365223	-0.418070710886043	1.93871808031071e-08	-5.62808704417055	0.122791724066526	0.123691855904074	1.53976397088824	86	20	S1_180816044	PC_L56_ID1	1	1	182805794	99	S1_174219748	97	176195777	S1_216451138	119	219651067	Teosinte	Reproductive	12	2
CUPR	S1_265441656_PC_J13_ID1hap1	0.0017624137450023	1.34922250398795e-05	0.00261094262422246	-0.359702800706866	7.80486281951394e-05	-3.95415089460484	0.0334800812165921	0.729380687234923	0.345972110579757	74	9	S1_265441656	PC_J13_ID1	1	1	270240879	153	S1_248750866	142	252680413	S1_277375928	163	282392288	Teosinte	Reproductive	12	2
CUPR	S1_280345464_PC_M59_ID1hap1	0.00171472934912609	5.49493507473464e-07	0.00243914037876403	0.33340149703809	9.75511452882654e-05	3.90029174173557	-0.00659857769255306	0.94434009682361	-0.0698201191398395	61	11	S1_280345464	PC_M59_ID1	1	1	285472504	167	S1_258808940	150	263450580	S1_295476193	193	300980115	Teosinte	Reproductive	12	2
CUPR	S2_3772404_PC_N10_ID2hap1	0.000863152570846126	0.00287341011404996	0.00291286256150514	-0.262666377103879	0.00567803097845906	-2.76721617159809	0.547263750222872	4.62805424747316e-07	5.04891559986539	47	9	S2_3772404	PC_N10_ID2	1	2	3794924	14	S2_3230572	12	3246201	S2_5836576	21	5784722	Teosinte	Reproductive	12	0
CUPR	S2_11628764_PC_I06_ID1hap2	0.000766221655660537	1.5126749987715e-05	0.00340777996190567	-0.252881542109173	0.00915995262510905	-2.6072130061806	-0.0368835736956257	0.714137193637316	-0.366329689058234	147	7	S2_11628764	PC_I06_ID1	2	2	11916291	35	S2_4847903	18	4821774	S2_52432669	67	54452144	Teosinte	Reproductive	12	2
CUPR	S2_45196512_PC_N13_ID1hap2	0.00294746894126452	0.00211329937368609	0.00297227379612108	0.735977115969179	3.29955446780215e-07	5.11356665774997	-0.618662397975219	1.52577492359736e-05	-4.32991942805043	124	3	S2_45196512	PC_N13_ID1	2	2	47109616	65	S2_24036765	52	25323228	S2_184537777	92	190123711	Teosinte	Reproductive	12	3
CUPR	S2_144802108_PC_I55_ID2hap2	0.00476363488207032	0.000546151052832178	0.00476819474161316	-0.410203316754152	8.90396252645794e-11	-6.50082591415447	0.157392336707386	0.0277764569226462	2.20118067048452	89	26	S2_144802108	PC_I55_ID2	2	2	149354868	80	S2_33506509	58	35038420	S2_168006374	85	172835089	Teosinte	Reproductive	12	2
CUPR	S2_183403574_PC_N58_ID2hap1	0.00247196597712884	0.0010673861107291	0.00308940497626065	-0.656232273951852	2.91524042672168e-06	-4.68296106893212	0.445081380386103	0.00210255428618928	3.07723084133572	93	3	S2_183403574	PC_N58_ID2	1	2	188907627	91	S2_168006374	85	172835089	S2_215092117	121	221919947	Teosinte	Reproductive	12	0
CUPR	S3_15057578_PC_N07_ID1hap2	0.00133971843079395	9.93888835658652e-05	0.0020266291526243	-0.288553087448554	0.000571224099787839	-3.44751424135552	0.0818259858615989	0.347780851745308	0.939005657577901	120	10	S3_15057578	PC_N07_ID1	2	3	14339332	32	S3_6969254	19	6136255	S3_159377891	67	161006634	Teosinte	Reproductive	12	3
CUPR	S3_168698213_PC_N03_ID2hap2	0.00163921444615622	0.00028272662358575	0.00261303010881542	0.555965033508923	0.000138975248454543	3.8134423845059	-0.238522480902581	0.113327835364883	-1.58373551642297	62	3	S3_168698213	PC_N03_ID2	2	3	171280391	73	S3_10325549	25	9619686	S3_196208781	91	199166024	Teosinte	Reproductive	12	4
CUPR	S3_16562945_PC_I06_ID1hap1	0.00128705501396564	5.77186911288052e-06	0.0029699042197685	-0.25251303599158	0.000733806320367701	-3.37907521014381	-0.0176882836501015	0.820989856088163	-0.22628592409104	135	14	S3_16562945	PC_I06_ID1	1	3	15909798	33	S3_12135255	28	11446002	S3_22388557	39	21878581	Teosinte	Reproductive	12	1
CUPR	S3_183312852_PC_L12_ID1hap2	0.0018206722501487	0.000240034229356256	0.00396125460448871	-0.29398872200628	5.94574986414426e-05	-4.0189739323442	-0.116941387740074	0.144564009784676	-1.45927079730061	102	15	S3_183312852	PC_L12_ID1	2	3	186249145	84	S3_176564762	79	179142531	S3_194888891	90	197859644	Teosinte	Reproductive	12	1
CUPR	S4_158705473_PC_J07_ID2hap2	0.00473915349568665	0.00274602209498431	0.00480612673672998	-0.637118604179584	9.93905413621677e-11	-6.4840997966148	0.549180220125003	8.28904373056991e-07	4.9357291146491	53	7	S4_158705473	PC_J07_ID2	2	4	162158494	61	S4_31070793	40	32651447	S4_179820693	82	182771189	Teosinte	Reproductive	12	3
CUPR	S5_24439701_PC_I08_ID1hap1	0.00173148677159096	0.000120768404161198	0.00260908734020404	-0.337212334803113	9.0193378675312e-05	-3.91930346799222	-0.0946325302523142	0.30068777712836	-1.03508488460244	54	15	S5_24439701	PC_I08_ID1	1	5	25007274	51	S5_5904157	22	6094998	S5_168890795	78	172839240	Teosinte	Reproductive	12	5
CUPR	S5_167588052_PC_O08_ID2hap2	0.00146667544977497	2.83670004366243e-05	0.00257485102243993	0.279085015094048	0.000313093407567825	3.6071675390504	0.0453344404750469	0.615935335357327	0.501655999512613	69	12	S5_167588052	PC_O08_ID2	2	5	171548531	77	S5_52761677	60	54421293	S5_184494852	89	189154152	Teosinte	Reproductive	12	3
CUPR	S5_172475475_PC_J07_ID2hap1	0.000404856584480084	0.00212321621941514	0.00215807100025467	0.163755008915277	0.0581362351131089	1.89517756368825	-0.420207134645815	1.45728618091228e-05	-4.34006680409146	58	11	S5_172475475	PC_J07_ID2	1	5	176582534	80	S5_151886722	73	155594968	S5_175736574	82	179763652	Teosinte	Reproductive	12	0
CUPR	S6_156419168_PC_J04_ID1hap2	0.00186340934242524	0.00018157298942878	0.00237413668833475	0.344255154137357	4.87140401187169e-05	4.06586951772254	-0.11282993184703	0.204444140248129	-1.26918498267608	99	10	S6_156419168	PC_J04_ID1	2	6	160560934	77	S6_153623515	72	157804404	S6_160164392	85	164330545	Teosinte	Reproductive	12	1
CUPR	S6_164646269_PC_O51_ID2hap1	0.00211736512158245	0.00137305159832923	0.00286482269682442	-0.308165839749502	1.49731285246042e-05	-4.33408256318379	0.331648601200264	0.000487641530552543	3.4901390652431	53	17	S6_164646269	PC_O51_ID2	1	6	168768104	99	S6_162563530	91	166769061	S6_167926822	110	172155075	Teosinte	Reproductive	12	1
CUPR	S7_9050208_PC_I50_ID2hap2	0.00127641158370406	0.00172781347068685	0.0017365474078288	-0.426411186149482	0.000771969675567579	-3.36507440443882	0.518302365452569	9.1756898562145e-05	3.91514391422431	81	4	S7_9050208	PC_I50_ID2	2	7	9356747	19	S7_6303214	15	6679697	S7_9593783	21	9878872	Teosinte	Reproductive	12	0
CUPR	S7_144301219_PC_I58_ID2hap1	0.00103661118060905	7.52903776435332e-07	0.00215347670699084	-0.330170985987239	0.00243955210661992	-3.0325449517961	-0.0091734268636966	0.934867109304946	-0.0817276554844315	72	6	S7_144301219	PC_I58_ID2	1	7	149226457	67	S7_115182646	45	118587397	S7_165302721	85	170891046	Teosinte	Reproductive	12	3
CUPR	S7_136176371_PC_L14_ID1hap1	0.00250248289494825	0.000360779322361893	0.00377257464432779	-0.591877069706017	2.53359093781376e-06	-4.71177845140106	0.239624099500469	0.0736790510066404	1.78904029371239	82	17	S7_136176371	PC_L14_ID1	1	7	141824042	62	S7_123505107	49	127457078	S7_165680595	86	171254221	Teosinte	Reproductive	12	3
CUPR	S8_71632012_PC_I50_ID2hap2	0.00100543060195379	5.28432878870166e-05	0.00235604064303496	0.266501333653876	0.00283709224447344	2.98658825328219	0.0694012804357127	0.493576420115099	0.684690368216984	68	9	S8_71632012	PC_I50_ID2	2	8	72763482	52	S8_20820308	42	21501824	S8_122427292	63	125544530	Teosinte	Reproductive	12	1
CUPR	S8_168284905_PC_I11_ID2hap2	0.00100610630727371	0.000308950930509644	0.0031259212698902	-0.230434288782193	0.00282781504843777	-2.98759166148231	-0.143515458322423	0.0978849728500357	-1.65555669021322	73	13	S8_168284905	PC_I11_ID2	2	8	173533914	96	S8_21699750	43	22390319	S8_171755389	113	177034788	Teosinte	Reproductive	12	2
CUPR	S8_173935678_PC_L12_ID1hap2	0.00224151621774116	0.000117713704043343	0.00248427348614422	-0.295348530454632	8.43215679095996e-06	-4.45933650243597	0.0789157291005614	0.306881096958556	1.02191039216603	88	18	S8_173935678	PC_L12_ID1	2	8	179174397	124	S8_171755389	113	177034788	S8_174307629	125	179547109	Teosinte	Reproductive	12	1
CUPR	S8_172702614_PC_K02_ID1hap2	0.000465949008610744	0.000568330935178274	0.00292342169428728	0.182546926874625	0.0420994201956578	2.03314568375961	0.230117594721671	0.0247912606711436	2.24543222388376	60	9	S8_172702614	PC_K02_ID1	2	8	178014378	118	S8_172245390	116	177543951	S8_173935678	124	179174397	Teosinte	Reproductive	12	0
CUPR	S9_17236192_PC_L14_ID1hap1	0.00210458947370429	0.000190398255584645	0.00212702376816543	-0.285877935154543	1.58859149497807e-05	-4.32098739875749	0.101399199754241	0.193786492972307	1.29966309024845	77	28	S9_17236192	PC_L14_ID1	1	9	16983022	22	S9_11156148	12	10546450	S9_18883159	26	18793160	Teosinte	Reproductive	12	0
CUPR	S9_21820242_PC_N10_ID2hap2	0.00204725007998352	0.0013289606443263	0.00230593820011626	-0.424208925227305	2.07228361855645e-05	-4.26171841569975	0.381628063863645	0.000601178631974873	3.43364476923427	50	8	S9_21820242	PC_N10_ID2	2	9	21641863	29	S9_18883159	26	18793160	S9_120362734	52	122120304	Teosinte	Reproductive	12	2
CUPR	S9_144161301_PC_I50_ID2hap1	0.00202228286734774	0.000594387583886191	0.00202321127673111	0.359970866423959	2.32681641068508e-05	4.23565183151755	-0.210877399923625	0.0217051724977555	-2.2963293003025	80	11	S9_144161301	PC_I50_ID2	1	9	146967493	70	S9_133506901	57	135894825	S9_150350532	87	153518062	Teosinte	Reproductive	12	0
CUPR	S1_293795773_171_6hap2	0.00425550146846443	0.00304769080490452	0.00432174755889647	-14.0608865729235	2.16963315088121e-06	-4.7455023471655	12.1967316764447	6.05370067118865e-05	4.01598676192875	90	6	S1_293795773	171_6	2	1	299310772	180	S1_279187357	157	284244035	S1_293795773	180	299310772	Maize	Reproductive	12	0
CUPR	S4_164263827_171_4hap1	0.00340138450450744	0.00219281401008786	0.0036262829031275	-12.8451828527343	2.27090631249695e-05	-4.24262537000978	10.3821559786153	0.000666022148921557	3.40649470977625	107	6	S4_164263827	171_4	1	4	167229807	72	S4_23524301	48	24982261	S4_176654109	84	179685352	Maize	Reproductive	12	0
CUPR	S8_161533467_164_8hap2	0.00345311992075037	0.0012177917913927	0.00350456908155172	-5.05200345885981	1.96837532361241e-05	-4.27476899347152	3.28256414687131	0.0111761659160334	2.53859453832061	118	26	S8_161533467	164_8	2	8	166525188	84	S8_137468546	68	141520971	S8_166747628	96	171990913	Maize	Reproductive	12	1
CUPR	S9_152917009_166_9hap2	0.000735242730789398	4.16727431835628e-05	0.00391353982912912	3.51195251887056	0.0486345394289733	1.97252351785562	0.852989939095131	0.638668647814452	0.469605165098794	170	10	S9_152917009	166_9	2	9	156051180	108	S9_145064793	84	147883475	S9_152917009	108	156051180	Maize	Reproductive	12	0
ED	S1_10538299_PC_K54_ID1hap2	0.000642715109615222	0.00236459958585478	0.00272537577631338	-0.155271083800136	0.00655554572784886	-2.7199952097868	0.311465386487481	1.90534338370904e-07	5.21720244154069	49	4	S1_10538299	PC_K54_ID1	2	1	10622557	28	S1_1780412	1	1834406	S1_14170021	34	14365510	Teosinte	Reproductive	13	0
ED	S1_8975812_PC_N11_ID1hap2	4.95633098858139e-05	0.000453800148072725	0.00197229555341827	0.0522147918429551	0.450091571284212	0.755334001342075	0.156968899065701	0.0223307725571923	2.28555249597974	48	4	S1_8975812	PC_N11_ID1	2	1	9012346	25	S1_5092078	13	5207701	S1_221486255	122	224766470	Teosinte	Reproductive	13	4
ED	S1_27524310_PC_I11_ID2hap1	0.00277042650754766	0.000211126491778679	0.00313182040476534	-0.205270700513304	1.74027952317128e-08	-5.6471874171247	0.0611271940044002	0.119086295059325	1.55894304882545	79	13	S1_27524310	PC_I11_ID2	1	1	27718730	45	S1_7825498	22	7845379	S1_43769998	57	44018725	Teosinte	Reproductive	13	2
ED	S1_24206880_PC_K55_ID2hap2	0.000205955806488856	0.000459985615859582	0.00236208355447065	0.0621166282104331	0.123701452495895	1.53973472552398	0.102678333394587	0.021436772131059	2.30107624917579	80	9	S1_24206880	PC_K55_ID2	2	1	24571555	42	S1_10538299	28	10622557	S1_48553912	61	48957359	Teosinte	Reproductive	13	2
ED	S1_36973923_PC_I52_ID1hap1	0.000571496592357557	0.000203178437270246	0.00157189850602313	0.0925482913171196	0.0103563245770935	2.56487206104531	0.0597854319296973	0.126262122079104	1.529317619342	71	13	S1_36973923	PC_I52_ID1	1	1	37344151	53	S1_25287700	43	25636096	S1_50952329	62	51399474	Teosinte	Reproductive	13	2
ED	S1_45905729_PC_O08_ID2hap2	0.00320923632687298	0.000102892483943795	0.00349894734786593	0.185580625721976	1.32672269832121e-09	6.07798654067624	-0.0388664270093081	0.276523739106018	-1.08830521465754	74	19	S1_45905729	PC_O08_ID2	2	1	46156808	59	S1_32160169	49	32435046	S1_183307348	100	185331673	Teosinte	Reproductive	13	1
ED	S1_164645433_PC_L06_ID2hap1	0.000361308497521584	0.000134475715210636	0.00286731411125329	-0.129177597238027	0.0414755722761854	-2.03937913701333	-0.0815288522458574	0.213506288178805	-1.2441731238273	61	3	S1_164645433	PC_L06_ID2	1	1	166284123	95	S1_44956540	58	45111124	S1_208827599	114	211803632	Teosinte	Reproductive	13	1
ED	S1_195557342_PC_I08_ID1hap1	0.00226324128914301	0.000222035090356454	0.00234553607528687	0.199186279904803	3.47179706625059e-07	5.10416039096497	-0.0755777911549255	0.109961364021588	-1.59871000211745	40	10	S1_195557342	PC_I08_ID1	1	1	197917394	107	S1_58474539	66	59134523	S1_215611507	118	218795870	Teosinte	Reproductive	13	2
ED	S1_164645433_PC_I58_ID2hap2	0.0013740415953144	2.04889673010022e-05	0.0023012433478371	-0.187396266399032	7.0973327138578e-05	-3.97702960833219	0.0244776830185991	0.627244587602371	0.485644996810863	60	6	S1_164645433	PC_I58_ID2	2	1	166284123	95	S1_113892794	87	115462689	S1_212167921	116	215221581	Teosinte	Reproductive	13	0
ED	S1_199556990_PC_N57_ID2hap2	0.00177443320184079	0.000820090369684001	0.00177518532115239	-0.220395886699298	6.37212184560956e-06	-4.51948252808955	0.148811464002317	0.00213664868501113	3.07248478025541	82	9	S1_199556990	PC_N57_ID2	2	1	202020286	109	S1_193049195	106	195404705	S1_201193620	110	203698534	Teosinte	Reproductive	13	0
ED	S1_221739480_PC_I06_ID1hap2	0.000640198150095528	5.5152138855874e-07	0.00196773678240425	-0.112033399047441	0.00666181085485278	-2.71466405024094	-0.0033879136054962	0.936496969028933	-0.079678300828813	128	9	S1_221739480	PC_I06_ID1	2	1	225026587	124	S1_216451138	119	219651067	S1_244827145	138	248530357	Teosinte	Reproductive	13	2
ED	S1_279184557_PC_N48_ID1hap1	0.000822569091959879	0.000310965845988331	0.00173802552818592	0.138036561986844	0.0021037439427546	3.07712456796792	0.0961494146816017	0.0585641256425652	1.89197428942696	36	9	S1_279184557	PC_N48_ID1	1	1	284241235	165	S1_257875899	149	262483242	S1_295305473	192	300809162	Teosinte	Reproductive	13	0
ED	S1_267327419_PC_N57_ID2hap1	0.00136675098308481	0.000111990723433042	0.00189193729693926	0.211137684301841	7.4179954351855e-05	3.96646459168786	-0.0569824490624775	0.256272370089672	-1.13540266510555	85	7	S1_267327419	PC_N57_ID2	1	1	272124079	154	S1_265441656	153	270240879	S1_276254970	162	281176676	Teosinte	Reproductive	13	0
ED	S2_15998930_PC_K55_ID2hap1	0.00272557440919008	7.01637548128353e-05	0.0033469167212774	-0.186583476877721	2.26570818110962e-08	-5.60128803180503	0.0324300032242394	0.368864131030541	0.898701145759744	94	16	S2_15998930	PC_K55_ID2	1	2	16421052	43	S2_7744383	25	7734163	S2_17230567	45	18447862	Teosinte	Reproductive	13	1
ED	S2_13298791_PC_I06_ID1hap2	8.32488980380131e-05	0.000134253127393347	0.00159402896928262	-0.0450558483197851	0.327675673086791	-0.97892209506424	-0.0589019512756454	0.213885537815789	-1.24314300297626	145	7	S2_13298791	PC_I06_ID1	2	2	13590891	38	S2_9006182	27	9180971	S2_28895387	55	30305481	Teosinte	Reproductive	13	1
ED	S2_186790718_PC_M59_ID1hap1	0.00128924964098742	3.58296320455143e-05	0.00187500661534656	-0.173525914350213	0.0001187528066282	-3.85236469243951	0.0311044956480545	0.520769525260513	0.642214428198604	58	8	S2_186790718	PC_M59_ID1	1	2	192377976	94	S2_144802108	80	149354868	S2_211501754	116	218313105	Teosinte	Reproductive	13	2
ED	S2_221963881_PC_J13_ID1hap2	0.000226506880880217	0.000570616756172093	0.0025283481607743	-0.0763712301310866	0.106445647420228	-1.61472877300743	-0.12502561340326	0.0104153276561646	-2.56289695174013	77	7	S2_221963881	PC_J13_ID1	2	2	228961512	129	S2_216633443	123	223407152	S2_223792575	132	230847575	Teosinte	Reproductive	13	1
ED	S2_226376850_PC_K02_ID1hap2	0.00123737077233466	1.40781479081031e-05	0.00215016817392755	-0.137893277301566	0.000162860512091928	-3.7740600927466	-0.0166418570432816	0.687292024781857	-0.402560951647236	63	11	S2_226376850	PC_K02_ID1	2	2	233403454	136	S2_222649628	130	229673591	S2_233691345	152	240578829	Teosinte	Reproductive	13	0
ED	S3_17579453_PC_I06_ID1hap2	0.000321390741892413	5.54510168448985e-07	0.00159088947603414	0.0945391856811678	0.0544950261336054	1.92342636752561	0.00395546525731799	0.93632550002193	0.0798939036558923	163	5	S3_17579453	PC_I06_ID1	2	3	16934209	34	S3_11221419	27	10549012	S3_21856762	38	21321886	Teosinte	Reproductive	13	1
ED	S3_180319905_PC_N10_ID2hap2	0.00187251053001325	0.000189200450354754	0.00188767516201638	0.180230742545719	3.54532397401131e-06	4.64270424452264	-0.0642423993517537	0.140080518867285	-1.4757743820647	51	12	S3_180319905	PC_N10_ID2	2	3	183208815	82	S3_162079869	69	163737608	S3_219739785	119	223428628	Teosinte	Reproductive	13	3
ED	S3_186384960_PC_N11_ID1hap2	0.000168107181174104	0.000141221791089108	0.0018507222653259	-0.107218092762238	0.164276008561467	-1.39107971352175	-0.0976172689324493	0.202381249702935	-1.27499869979138	53	3	S3_186384960	PC_N11_ID1	2	3	189316686	86	S3_165903196	71	168523492	S3_208783386	103	212350520	Teosinte	Reproductive	13	2
ED	S3_183312852_PC_J51_ID1hap2	0.000128951077989492	0.000695048954588051	0.00203120093557796	-0.0549938358365277	0.223161161874413	-1.21834805069247	-0.135223171791762	0.00469816522961685	-2.82856772420423	62	7	S3_183312852	PC_J51_ID1	2	3	186249145	84	S3_170025693	74	172645810	S3_202491403	96	205703007	Teosinte	Reproductive	13	2
ED	S3_201538103_PC_I52_ID1hap1	0.00112729694674707	7.29412201061486e-06	0.00197834277765652	0.14423241689728	0.000319136811981344	3.60228483360067	0.0126963468461326	0.772010807446132	0.289764645784026	65	9	S3_201538103	PC_I52_ID1	1	3	204724772	95	S3_175133614	77	177643229	S3_206951658	101	210463076	Teosinte	Reproductive	13	2
ED	S3_229526719_PC_I05_ID1hap2	0.0006089501293709	0.001959146967909	0.00195919303118197	0.120408805802152	0.00813765173518705	2.64758399947979	-0.231389336369195	2.11452922772525e-06	-4.74889308838654	46	10	S3_229526719	PC_I05_ID1	2	3	233450767	139	S3_227586284	136	231499841	S3_230441714	141	234344470	Teosinte	Reproductive	13	0
ED	S4_155830398_PC_J07_ID2hap2	0.00151231159925935	0.00126070218012164	0.00163948827734384	-0.191118544261614	3.07674100044866e-05	-4.17233840901504	0.195387349539827	0.000141281896306589	3.80947507332136	53	7	S4_155830398	PC_J07_ID2	2	4	159348015	59	S4_31070793	40	32651447	S4_171547160	69	174616169	Teosinte	Reproductive	13	3
ED	S4_161556636_PC_L14_ID1hap1	0.00353639803212658	5.14580308808021e-06	0.00371637408953074	-0.19348759785866	1.96194177559085e-10	-6.38027582948833	0.00859097634988165	0.807722842543924	0.243380324536563	80	24	S4_161556636	PC_L14_ID1	1	4	164602685	63	S4_41789228	44	43542617	S4_182009756	86	185374150	Teosinte	Reproductive	13	4
ED	S4_177057304_PC_K60_ID1hap1	0.000188294668043598	0.000452936307382856	0.00250232423361418	-0.068012921657216	0.141032748888505	-1.47223756689355	-0.111434395703264	0.0224586660080237	-2.28337610431194	74	6	S4_177057304	PC_K60_ID1	1	4	180085817	77	S4_155830398	59	159348015	S4_181431119	84	184374297	Teosinte	Reproductive	13	1
ED	S4_179820693_PC_N57_ID2hap2	0.0153185410373984	0.00501111555736045	0.015416547668466	0.521052423357964	1.94096357136426e-39	13.2790677423021	-0.336755034929412	3.7826737062839e-14	-7.59497053159254	74	13	S4_179820693	PC_N57_ID2	2	4	182771189	82	S4_177057304	77	180085817	S4_183770032	87	187162616	Teosinte	Reproductive	13	1
ED	S5_28117414_PC_J07_ID2hap2	0.00258932853296567	0.000206387776559902	0.00284666010304913	-0.201823958906986	5.05463752700834e-08	-5.4594948766884	0.0648663076600214	0.123308394743972	1.54134859342272	58	12	S5_28117414	PC_J07_ID2	2	5	28807517	53	S5_9713028	33	10058891	S5_84104987	67	86329215	Teosinte	Reproductive	13	1
ED	S5_69304938_PC_O08_ID2hap1	0.0025304618062455	0.000355122040519573	0.00253046300297788	-0.157560080387766	7.15253367827293e-08	-5.39707903047278	0.0685642231993394	0.043256646772334	2.02184425336954	79	22	S5_69304938	PC_O08_ID2	1	5	71265402	63	S5_11690024	37	12055605	S5_168890795	78	172839240	Teosinte	Reproductive	13	2
ED	S5_52761677_PC_L56_ID1hap1	0.0017096120905673	0.000153327835542783	0.00196891284163758	-0.151150457422238	9.39542345360779e-06	-4.43616483121908	0.0508329677983743	0.184078302300615	1.32852394595052	88	19	S5_52761677	PC_L56_ID1	1	5	54421293	60	S5_12561010	39	12940161	S5_92603969	69	94991702	Teosinte	Reproductive	13	1
ED	S5_207514268_PC_N13_ID1hap1	0.000910493555880798	1.02363943433881e-05	0.00206916867159224	-0.138933254061607	0.00121572161934966	-3.2374071566744	0.0153702201571658	0.731414835518172	0.343267263860095	98	7	S5_207514268	PC_N13_ID1	1	5	213288769	113	S5_193730968	96	199143910	S5_212091253	126	217937286	Teosinte	Reproductive	13	2
ED	S6_106468351_PC_J50_ID1hap2	0.000919272259258253	0.00198022555568356	0.00198377681316397	0.151503289193358	0.00115119352784843	3.25297676746736	-0.236085527487603	1.86496881312549e-06	-4.77437156313255	68	6	S6_106468351	PC_J50_ID1	2	6	109843136	37	S6_95327843	26	98078185	S6_112124053	43	115967705	Teosinte	Reproductive	13	0
ED	S6_132636876_PC_O59_ID2hap1	0.00160005193718837	0.00103427175163284	0.00177081573776527	-0.156881599059165	1.81391409783054e-05	-4.29166608595676	0.14666331395131	0.000565237595105991	3.45045379289125	63	13	S6_132636876	PC_O59_ID2	1	6	136775105	57	S6_130031259	53	134115715	S6_141041002	62	145148374	Teosinte	Reproductive	13	0
ED	S6_164797355_PC_O51_ID2hap1	0.00471181441159718	0.00208261777866481	0.00509159902540146	-0.277759571805022	2.1316291613765e-13	-7.36466458746303	0.229597092328448	1.01406184421181e-06	4.89625096339997	53	18	S6_164797355	PC_O51_ID2	1	6	168942993	100	S6_163875945	96	168045336	S6_165104844	101	169248748	Teosinte	Reproductive	13	1
ED	S7_109741123_PC_L14_ID1hap1	0.0040664322090429	0.0010375969598464	0.00407162954015949	-0.245323721528619	8.97238905269395e-12	-6.84172560868629	0.141915434975278	0.000553775342141673	3.45599598728774	80	16	S7_109741123	PC_L14_ID1	1	7	112922071	44	S7_10575407	23	10857786	S7_165302721	85	170891046	Teosinte	Reproductive	13	4
ED	S7_150280680_PC_I55_ID2hap2	0.00149786640987704	4.6660309488411e-05	0.00239912164657108	-0.122086634620196	3.35685437898991e-05	-4.15236407594997	-0.0268867209715661	0.463673298040146	-0.732879699034496	67	19	S7_150280680	PC_I55_ID2	2	7	155509114	69	S7_127874207	53	131839462	S7_165680595	86	171254221	Teosinte	Reproductive	13	1
ED	S7_161620354_PC_M59_ID1hap2	0.00103249554861784	2.81352560542736e-05	0.00222420692639358	-0.151572294577044	0.000571458198008012	-3.44748970731843	-0.0259995082168926	0.56932294325642	-0.569094410665726	73	9	S7_161620354	PC_M59_ID1	2	7	167051539	78	S7_154782750	71	160142200	S7_164832179	84	170388910	Teosinte	Reproductive	13	0
ED	S7_171360066_PC_N58_ID2hap2	0.000549002119413111	0.000720493738124661	0.00304270622213143	0.0838930865562577	0.0119784841195476	2.51388782576713	0.103242670292768	0.00399871880161866	2.87987733303042	88	15	S7_171360066	PC_N58_ID2	2	7	176992437	103	S7_168468413	95	174004936	S7_171582235	108	177231070	Teosinte	Reproductive	13	0
ED	S8_17420840_PC_J04_ID1hap1	0.000512761882115798	6.66526986514704e-06	0.00245855210478196	-0.131111110721016	0.0151619588352488	-2.4294991459929	-0.0154072897548315	0.781799819406876	-0.276992336209095	102	4	S8_17420840	PC_J04_ID1	1	8	17971365	38	S8_2761618	5	2930593	S8_23427520	45	24172251	Teosinte	Reproductive	13	1
ED	S8_76034284_PC_I11_ID2hap2	0.00127091625948217	5.88965235359673e-07	0.00250929300627312	0.150123714825418	0.000132764766128326	3.82487592976453	-0.00365939001376281	0.934381405109825	-0.0823386447651535	78	9	S8_76034284	PC_I11_ID2	2	8	77436416	53	S8_3662564	8	3859768	S8_122427292	63	125544530	Teosinte	Reproductive	13	2
ED	S9_96718377_PC_N07_ID2hap2	0.00137289236250937	2.97190559150895e-06	0.00261156770053395	-0.184388787926327	7.14693744463912e-05	-3.97536608919539	0.00934580905101992	0.853269946451656	0.184959391857775	61	8	S9_96718377	PC_N07_ID2	2	9	100133047	45	S9_8416576	9	8015216	S9_120362734	52	122120304	Teosinte	Reproductive	13	3
ED	S9_120362734_PC_L56_ID1hap1	0.00323895338670366	9.21183926396729e-05	0.00385090147028355	-0.200049089409272	1.11499008310535e-09	-6.10606233000853	0.0382588117553906	0.303187244121071	1.02975061490671	86	19	S9_120362734	PC_L56_ID1	1	9	122120304	52	S9_19626182	27	19551838	S9_141790219	66	144467524	Teosinte	Reproductive	13	3
ED	S9_96718377_PC_N57_ID2hap1	0.000946462520934332	4.51934158989253e-05	0.00280220116059815	0.159720719224126	0.000972489692106459	3.30073451667222	0.038205275102122	0.470785570162451	0.721267674191067	77	9	S9_96718377	PC_N57_ID2	1	9	100133047	45	S9_26657615	34	26719471	S9_108855336	48	111507366	Teosinte	Reproductive	13	2
ED	S9_108855336_PC_O59_ID2hap1	0.00430203469167556	0.000694117799475591	0.00435231678739267	0.252660355881994	2.28633078938307e-12	7.03713428344694	-0.114983518621775	0.00472600539156195	-2.82667237711349	70	12	S9_108855336	PC_O59_ID2	1	9	111507366	48	S9_31091937	36	31235709	S9_120362734	52	122120304	Teosinte	Reproductive	13	3
ED	S9_151979561_PC_K55_ID2hap1	0.00169643753201165	0.00105836586674091	0.00179950037232945	-0.159675304518656	1.01677621176833e-05	-4.41903885701252	0.136841172988771	0.000487306451352079	3.49041283328151	88	12	S9_151979561	PC_K55_ID2	1	9	155117668	96	S9_149552215	84	152689673	S9_153188453	101	156327739	Teosinte	Reproductive	13	0
ED	S10_3192420_PC_J07_ID2hap2	0.00168913661792813	0.000216150106235657	0.0019212292041767	-0.185904185250908	1.0622912770706e-05	-4.40951955268465	0.070958572838925	0.114784281541607	1.57738102031822	68	9	S10_3192420	PC_J07_ID2	2	10	2776872	10	S10_2839520	8	2430438	S10_5532731	17	5182768	Teosinte	Reproductive	13	1
ED	S10_124664011_PC_I50_ID1hap1	0.00267814398228028	0.00304730160647948	0.00305558266274897	0.58896563330067	2.99535433736823e-08	5.55233734962811	-0.640200814013567	3.4249759402043e-09	-5.92265730788458	41	1	S10_124664011	PC_I50_ID1	1	10	125756823	48	S10_8858310	23	8791003	S10_140854229	69	141564579	Teosinte	Reproductive	13	1
ED	S10_136756601_PC_N57_ID2hap1	0.00195990737761009	3.99623494378165e-05	0.00259952089361692	0.179364239667847	2.10496877624848e-06	4.74981460017696	-0.0293276063058408	0.497656459069239	-0.678241548511728	67	15	S10_136756601	PC_N57_ID2	1	10	137973140	61	S10_126307599	49	127318440	S10_140051129	68	140760142	Teosinte	Reproductive	13	0
ED	S1_188073885_171_5hap1	0.00300712912299372	0.0039911206435671	0.00428850236494505	-2.02926658894914	2.93702953061279e-05	-4.18426599699608	2.46548081858568	1.49813530258638e-06	4.82048432251615	151	19	S1_188073885	171_5	1	1	190276994	96	S1_66295405	72	67323598	S1_203498368	108	206316798	Maize	Reproductive	13	0
ED	S1_188073885_170_12hap2	0.00199742348173393	0.00178161330122262	0.00215862242158826	-3.35800387514443	0.000657138850587817	-3.41018800449967	3.54607364492375	0.00129146291350481	3.22069775124723	78	15	S1_188073885	170_12	2	1	190276994	96	S1_112592662	84	115105933	S1_203498368	108	206316798	Maize	Reproductive	13	0
ED	S1_248740131_171_4hap1	0.00379726895368593	0.00518872086604616	0.00572486406505601	-7.22848782137207	2.68453884696014e-06	-4.70195995540948	8.48107449550914	4.17844892883625e-08	5.49633760467081	106	7	S1_248740131	171_4	1	1	252669678	132	S1_203498368	108	206316798	S1_278353217	156	283402494	Maize	Reproductive	13	1
ED	S3_209088041_170_12hap1	0.00397765376145887	0.00216211530460853	0.00417176753146853	-3.66200961862981	1.56002484790495e-06	-4.81234478561909	2.93177094713517	0.000393698971372796	3.54799233010845	71	16	S3_209088041	170_12	1	3	212681195	108	S3_10276926	37	9571270	S3_217293749	120	220884199	Maize	Reproductive	13	0
ED	S4_30681_171_8hap2	0.000868613290618714	1.79500969665902e-06	0.00329292046835339	-2.09141121001253	0.0245904283051805	-2.24882925279351	-0.0998553938841455	0.918580776124321	-0.102229596430756	84	5	S4_30681	171_8	2	4	218820	0	S4_30681	0	218820	S4_6243642	23	7052899	Maize	Reproductive	13	0
ED	S5_208564171_171_11hap1	0.00513782206955649	0.00713522986580717	0.00739930125306487	-3.86183497454281	4.86149653363052e-08	-5.46931298417973	4.95619833592486	1.32475671271871e-10	6.44536076733194	61	12	S5_208564171	171_11	1	5	214355768	120	S5_188826831	96	193861806	S5_212687941	132	218523060	Maize	Reproductive	13	0
ED	S6_9498926_170_12hap1	0.00224559015541659	0.00304856112344576	0.00312777333593073	-3.61698050849496	0.000303953288382138	-3.61583408774128	4.81761601471189	2.5889509025076e-05	4.2129926393014	69	23	S6_9498926	170_12	1	6	9907580	10	S6_272264	0	295224	S6_84383333	24	87487306	Maize	Reproductive	13	0
ED	S7_121816050_164_14hap1	0.00168913617623556	0.000569550602113833	0.00343383796342955	3.42340333325637	0.00172809451922309	3.13599656635316	-1.99948353530797	0.0686995903387262	-1.82099773036132	147	3	S7_121816050	164_14	1	7	125661143	60	S7_9201536	36	9492904	S7_156121977	84	161520421	Maize	Reproductive	13	0
ED	S7_171747337_171_5hap1	0.00471842397116251	0.000567816649873154	0.00496814185759575	-2.13995008749837	1.69651946725327e-07	-5.24133269612731	0.808614456337253	0.0691224504638773	1.81822367485462	148	22	S7_171747337	171_5	1	7	179047839	132	S7_171574647	119	177222412	S7_171629241	139	179174926	Maize	Reproductive	13	0
ED	S8_8557821_168_2hap2	NA	NA	0.00273447144088723	-2.67349518279537	6.75206041834868e-05	-3.99006474458076	NA	NA	NA	53	NA	S8_8557821	168_2	2	8	8878906	24	S8_96344	0	256817	S8_21700917	47	22391486	Maize	Reproductive	13	0
ED	S8_161533467_164_8hap2	0.00283927353078472	0.00297761489899839	0.00387024636079003	-1.8258690401	4.90073511061048e-05	-4.06580797798983	2.01701433733682	3.21334646531815e-05	4.16368160003362	118	26	S8_161533467	164_8	2	8	166525188	84	S8_137468546	68	141520971	S8_166747628	96	171990913	Maize	Reproductive	13	1
ED	S8_170162069_171_13hap1	0.00418175053235914	0.00182962546214438	0.00481069363861009	-3.97207630869291	8.45198746636768e-07	-4.9342631508382	2.6747973672561	0.00111070844875198	3.26380606119956	130	8	S8_170162069	171_13	1	8	175395950	107	S8_166747628	96	171990913	S8_172254681	119	177553242	Maize	Reproductive	13	0
ED	S9_7699519_164_8hap2	0.00398321994842366	0.000932733216706727	0.00402798440649998	-2.14657492461246	1.53413921144887e-06	-4.81571072041194	1.21970902898302	0.019848653978008	2.33035437295955	106	23	S9_7699519	164_8	2	9	7296136	12	S9_318726	0	66887	S9_12801936	24	12433429	Maize	Reproductive	13	1
ED	S9_7699519_165_4hap1	0.00390363828759899	0.00252804238196846	0.00392220474348959	-3.005876732735	1.94895557346543e-06	-4.76736091198916	2.54390485674683	0.000127183331414504	3.83650193955138	98	12	S9_7699519	165_4	1	9	7296136	12	S9_318726	0	66887	S9_12801936	24	12433429	Maize	Reproductive	13	1
ED	S9_150007929_166_10hap2	0.00314708032544753	0.00339322874565928	0.00449812978022146	-5.0133283011126	1.91868301572787e-05	-4.28052621176273	7.29581801936631	9.0940207939031e-06	4.44477535036495	19	7	S9_150007929	166_10	2	9	153143273	96	S9_145064793	84	147883475	S9_152917009	108	156051180	Maize	Reproductive	13	0
GE	S1_4601740_PC_K55_ID2hap2	0.0028457877661352	0.00289003299787449	0.00293138128453552	-2.41472614937966	5.25100795580318e-07	-5.02458915744236	2.45135882381552	4.28946985589794e-07	5.06349870882514	85	1	S1_4601740	PC_K55_ID2	2	1	4719570	10	S1_4358844	9	4499940	S1_5542479	15	5614669	Teosinte	Reproductive	14	0
GE	S1_22641936_PC_K02_ID1hap2	0.00106991245357646	2.48684008028466e-05	0.0052959292663628	0.878135978503081	0.00207708117357433	3.08087036100586	0.139259571971238	0.638591242916938	0.46970288960104	76	3	S1_22641936	PC_K02_ID1	2	1	23017102	41	S1_12990921	33	13181077	S1_29153101	46	29408502	Teosinte	Reproductive	14	1
GE	S1_38876779_PC_M05_ID1hap1	0.00131146352036238	0.000500911228816903	0.0044629277360555	-0.608124156068856	0.000653327562211536	-3.41096615527632	-0.395309403404583	0.0350851913442727	-2.10804407308812	73	10	S1_38876779	PC_M05_ID1	1	1	39243792	54	S1_14170021	34	14365510	S1_52195245	63	52644735	Teosinte	Reproductive	14	1
GE	S1_80185819_PC_K55_ID2hap1	0.000150237168264455	0.0010798943626994	0.00282036101899663	0.204496588318725	0.248366194004627	1.15448421011844	0.566518878160005	0.00197945795337403	3.09520871734973	87	10	S1_80185819	PC_K55_ID2	1	1	81803354	76	S1_65087541	72	65992338	S1_87442613	78	89267452	Teosinte	Reproductive	14	1
GE	S1_180816044_PC_L56_ID1hap1	0.00357045041043724	0.000267245069158428	0.0037681660365223	-0.836141421772086	1.93871808031071e-08	-5.62808704417055	0.245583448133053	0.123691855904074	1.53976397088824	86	20	S1_180816044	PC_L56_ID1	1	1	182805794	99	S1_174219748	97	176195777	S1_216451138	119	219651067	Teosinte	Reproductive	14	2
GE	S1_265441656_PC_J13_ID1hap1	0.0017624137450023	1.34922250398795e-05	0.00261094262422246	-0.719405601413731	7.80486281951394e-05	-3.95415089460484	0.0669601624331841	0.729380687234923	0.345972110579757	74	9	S1_265441656	PC_J13_ID1	1	1	270240879	153	S1_248750866	142	252680413	S1_277375928	163	282392288	Teosinte	Reproductive	14	2
GE	S1_280345464_PC_M59_ID1hap1	0.00171472934912609	5.49493507473464e-07	0.00243914037876403	0.66680299407618	9.75511452882654e-05	3.90029174173557	-0.0131971553851061	0.94434009682361	-0.0698201191398395	61	11	S1_280345464	PC_M59_ID1	1	1	285472504	167	S1_258808940	150	263450580	S1_295476193	193	300980115	Teosinte	Reproductive	14	2
GE	S2_3772404_PC_N10_ID2hap1	0.000863152570846126	0.00287341011404996	0.00291286256150514	-0.525332754207757	0.00567803097845906	-2.76721617159809	1.09452750044574	4.62805424747316e-07	5.04891559986539	47	9	S2_3772404	PC_N10_ID2	1	2	3794924	14	S2_3230572	12	3246201	S2_5836576	21	5784722	Teosinte	Reproductive	14	0
GE	S2_11628764_PC_I06_ID1hap2	0.000766221655660537	1.5126749987715e-05	0.00340777996190567	-0.505763084218346	0.00915995262510905	-2.6072130061806	-0.0737671473912513	0.714137193637316	-0.366329689058234	147	7	S2_11628764	PC_I06_ID1	2	2	11916291	35	S2_4847903	18	4821774	S2_52432669	67	54452144	Teosinte	Reproductive	14	2
GE	S2_45196512_PC_N13_ID1hap2	0.00294746894126452	0.00211329937368609	0.00297227379612108	1.47195423193836	3.29955446780215e-07	5.11356665774997	-1.23732479595044	1.52577492359736e-05	-4.32991942805043	124	3	S2_45196512	PC_N13_ID1	2	2	47109616	65	S2_24036765	52	25323228	S2_184537777	92	190123711	Teosinte	Reproductive	14	3
GE	S2_144802108_PC_I55_ID2hap2	0.00476363488207032	0.000546151052832178	0.00476819474161316	-0.820406633508304	8.90396252645794e-11	-6.50082591415447	0.314784673414772	0.0277764569226462	2.20118067048452	89	26	S2_144802108	PC_I55_ID2	2	2	149354868	80	S2_33506509	58	35038420	S2_168006374	85	172835089	Teosinte	Reproductive	14	2
GE	S2_183403574_PC_N58_ID2hap1	0.00247196597712884	0.0010673861107291	0.00308940497626065	-1.3124645479037	2.91524042672168e-06	-4.68296106893212	0.890162760772205	0.00210255428618928	3.07723084133572	93	3	S2_183403574	PC_N58_ID2	1	2	188907627	91	S2_168006374	85	172835089	S2_215092117	121	221919947	Teosinte	Reproductive	14	0
GE	S3_15057578_PC_N07_ID1hap2	0.00133971843079395	9.93888835658652e-05	0.0020266291526243	-0.577106174897108	0.000571224099787839	-3.44751424135552	0.163651971723198	0.347780851745308	0.939005657577901	120	10	S3_15057578	PC_N07_ID1	2	3	14339332	32	S3_6969254	19	6136255	S3_159377891	67	161006634	Teosinte	Reproductive	14	3
GE	S3_168698213_PC_N03_ID2hap2	0.00163921444615622	0.00028272662358575	0.00261303010881542	1.11193006701785	0.000138975248454543	3.8134423845059	-0.477044961805161	0.113327835364883	-1.58373551642297	62	3	S3_168698213	PC_N03_ID2	2	3	171280391	73	S3_10325549	25	9619686	S3_196208781	91	199166024	Teosinte	Reproductive	14	4
GE	S3_16562945_PC_I06_ID1hap1	0.00128705501396564	5.77186911288052e-06	0.0029699042197685	-0.505026071983161	0.000733806320367701	-3.37907521014381	-0.035376567300203	0.820989856088163	-0.22628592409104	135	14	S3_16562945	PC_I06_ID1	1	3	15909798	33	S3_12135255	28	11446002	S3_22388557	39	21878581	Teosinte	Reproductive	14	1
GE	S3_183312852_PC_L12_ID1hap2	0.0018206722501487	0.000240034229356256	0.00396125460448871	-0.58797744401256	5.94574986414426e-05	-4.0189739323442	-0.233882775480148	0.144564009784676	-1.45927079730061	102	15	S3_183312852	PC_L12_ID1	2	3	186249145	84	S3_176564762	79	179142531	S3_194888891	90	197859644	Teosinte	Reproductive	14	1
GE	S4_158705473_PC_J07_ID2hap2	0.00473915349568665	0.00274602209498431	0.00480612673672998	-1.27423720835917	9.93905413621677e-11	-6.4840997966148	1.09836044025001	8.28904373056991e-07	4.9357291146491	53	7	S4_158705473	PC_J07_ID2	2	4	162158494	61	S4_31070793	40	32651447	S4_179820693	82	182771189	Teosinte	Reproductive	14	3
GE	S5_24439701_PC_I08_ID1hap1	0.00173148677159096	0.000120768404161198	0.00260908734020404	-0.674424669606227	9.0193378675312e-05	-3.91930346799222	-0.189265060504628	0.30068777712836	-1.03508488460244	54	15	S5_24439701	PC_I08_ID1	1	5	25007274	51	S5_5904157	22	6094998	S5_168890795	78	172839240	Teosinte	Reproductive	14	5
GE	S5_167588052_PC_O08_ID2hap2	0.00146667544977497	2.83670004366243e-05	0.00257485102243993	0.558170030188096	0.000313093407567825	3.6071675390504	0.0906688809500937	0.615935335357327	0.501655999512613	69	12	S5_167588052	PC_O08_ID2	2	5	171548531	77	S5_52761677	60	54421293	S5_184494852	89	189154152	Teosinte	Reproductive	14	3
GE	S5_172475475_PC_J07_ID2hap1	0.000404856584480084	0.00212321621941514	0.00215807100025467	0.327510017830554	0.0581362351131089	1.89517756368825	-0.840414269291629	1.45728618091228e-05	-4.34006680409146	58	11	S5_172475475	PC_J07_ID2	1	5	176582534	80	S5_151886722	73	155594968	S5_175736574	82	179763652	Teosinte	Reproductive	14	0
GE	S6_156419168_PC_J04_ID1hap2	0.00186340934242524	0.00018157298942878	0.00237413668833475	0.688510308274715	4.87140401187169e-05	4.06586951772254	-0.225659863694061	0.204444140248129	-1.26918498267608	99	10	S6_156419168	PC_J04_ID1	2	6	160560934	77	S6_153623515	72	157804404	S6_160164392	85	164330545	Teosinte	Reproductive	14	1
GE	S6_164646269_PC_O51_ID2hap1	0.00211736512158245	0.00137305159832923	0.00286482269682442	-0.616331679499003	1.49731285246042e-05	-4.33408256318379	0.663297202400527	0.000487641530552543	3.4901390652431	53	17	S6_164646269	PC_O51_ID2	1	6	168768104	99	S6_162563530	91	166769061	S6_167926822	110	172155075	Teosinte	Reproductive	14	1
GE	S7_9050208_PC_I50_ID2hap2	0.00127641158370406	0.00172781347068685	0.0017365474078288	-0.852822372298964	0.000771969675567579	-3.36507440443882	1.03660473090514	9.1756898562145e-05	3.91514391422431	81	4	S7_9050208	PC_I50_ID2	2	7	9356747	19	S7_6303214	15	6679697	S7_9593783	21	9878872	Teosinte	Reproductive	14	0
GE	S7_144301219_PC_I58_ID2hap1	0.00103661118060905	7.52903776435332e-07	0.00215347670699084	-0.660341971974478	0.00243955210661992	-3.0325449517961	-0.0183468537273932	0.934867109304946	-0.0817276554844315	72	6	S7_144301219	PC_I58_ID2	1	7	149226457	67	S7_115182646	45	118587397	S7_165302721	85	170891046	Teosinte	Reproductive	14	3
GE	S7_136176371_PC_L14_ID1hap1	0.00250248289494825	0.000360779322361893	0.00377257464432779	-1.18375413941203	2.53359093781376e-06	-4.71177845140106	0.479248199000938	0.0736790510066404	1.78904029371239	82	17	S7_136176371	PC_L14_ID1	1	7	141824042	62	S7_123505107	49	127457078	S7_165680595	86	171254221	Teosinte	Reproductive	14	3
GE	S8_71632012_PC_I50_ID2hap2	0.00100543060195379	5.28432878870166e-05	0.00235604064303496	0.533002667307752	0.00283709224447344	2.98658825328219	0.138802560871425	0.493576420115099	0.684690368216984	68	9	S8_71632012	PC_I50_ID2	2	8	72763482	52	S8_20820308	42	21501824	S8_122427292	63	125544530	Teosinte	Reproductive	14	1
GE	S8_168284905_PC_I11_ID2hap2	0.00100610630727371	0.000308950930509644	0.0031259212698902	-0.460868577564386	0.00282781504843777	-2.98759166148231	-0.287030916644846	0.0978849728500357	-1.65555669021322	73	13	S8_168284905	PC_I11_ID2	2	8	173533914	96	S8_21699750	43	22390319	S8_171755389	113	177034788	Teosinte	Reproductive	14	2
GE	S8_173935678_PC_L12_ID1hap2	0.00224151621774116	0.000117713704043343	0.00248427348614422	-0.590697060909264	8.43215679095996e-06	-4.45933650243597	0.157831458201123	0.306881096958556	1.02191039216603	88	18	S8_173935678	PC_L12_ID1	2	8	179174397	124	S8_171755389	113	177034788	S8_174307629	125	179547109	Teosinte	Reproductive	14	1
GE	S8_172702614_PC_K02_ID1hap2	0.000465949008610744	0.000568330935178274	0.00292342169428728	0.36509385374925	0.0420994201956578	2.03314568375961	0.460235189443343	0.0247912606711436	2.24543222388376	60	9	S8_172702614	PC_K02_ID1	2	8	178014378	118	S8_172245390	116	177543951	S8_173935678	124	179174397	Teosinte	Reproductive	14	0
GE	S9_17236192_PC_L14_ID1hap1	0.00210458947370429	0.000190398255584645	0.00212702376816543	-0.571755870309086	1.58859149497807e-05	-4.32098739875749	0.202798399508482	0.193786492972307	1.29966309024845	77	28	S9_17236192	PC_L14_ID1	1	9	16983022	22	S9_11156148	12	10546450	S9_18883159	26	18793160	Teosinte	Reproductive	14	0
GE	S9_21820242_PC_N10_ID2hap2	0.00204725007998352	0.0013289606443263	0.00230593820011626	-0.848417850454609	2.07228361855645e-05	-4.26171841569975	0.763256127727289	0.000601178631974873	3.43364476923427	50	8	S9_21820242	PC_N10_ID2	2	9	21641863	29	S9_18883159	26	18793160	S9_120362734	52	122120304	Teosinte	Reproductive	14	2
GE	S9_144161301_PC_I50_ID2hap1	0.00202228286734774	0.000594387583886191	0.00202321127673111	0.719941732847919	2.32681641068508e-05	4.23565183151755	-0.42175479984725	0.0217051724977555	-2.2963293003025	80	11	S9_144161301	PC_I50_ID2	1	9	146967493	70	S9_133506901	57	135894825	S9_150350532	87	153518062	Teosinte	Reproductive	14	0
GE	S1_33260976_170_4hap2	0.00183681738434538	4.85553595279686e-05	0.00344311828666544	80.6369300642952	0.00171478816115906	3.13821638754277	-13.5846797630422	0.609922410637079	-0.510232928027622	87	7	S1_33260976	170_4	2	1	33590809	48	S1_9958356	24	10030484	S1_66295405	72	67323598	Maize	Reproductive	14	2
GE	S1_66295405_170_12hap1	0.00184775616117627	0.000100934661521168	0.00331959838502882	87.7781451389987	0.00166115049578324	3.14754700798672	22.4119022639965	0.461997222137385	0.735648003876409	71	16	S1_66295405	170_12	1	1	67323598	72	S1_46555207	60	46831777	S1_188073885	96	190276994	Maize	Reproductive	14	0
GE	S8_161533467_164_8hap2	0.00390772309169574	0.00110662321982669	0.00391660090665724	-78.853765919669	4.88332425981893e-06	-4.57732538624723	45.9987658681522	0.0149095985095171	2.43584575882506	118	26	S8_161533467	164_8	2	8	166525188	84	S8_137468546	68	141520971	S8_166747628	96	171990913	Maize	Reproductive	14	0
EILN	S1_9664978_PC_J48_ID2hap1	0.000477266200263782	0.000685707066014007	0.00243569908044283	0.13488357908635	0.0328116694203678	2.13507338553196	0.180319802961967	0.0105258711597625	2.55918557908441	67	13	S1_9664978	PC_J48_ID2	1	1	9751192	27	S1_6431158	18	6427885	S1_197748835	108	200198651	Teosinte	Reproductive	15	2
EILN	S1_16372398_PC_J14_ID2hap2	9.98590061719318e-05	0.00139687481023254	0.00257936444415974	0.0613950431204066	0.328812007910097	0.976621064451385	0.271473786178963	0.000262628411698634	3.65267649857658	59	12	S1_16372398	PC_J14_ID2	2	1	16746386	36	S1_10538299	28	10622557	S1_27524310	45	27718730	Teosinte	Reproductive	15	1
EILN	S1_26910024_PC_N07_ID1hap1	7.10381165573981e-05	0.000571492956630726	0.00231174197305151	-0.0623123604746153	0.410146125861382	-0.823717298845094	-0.17561511593442	0.019518943786781	-2.3363500281984	127	8	S1_26910024	PC_N07_ID1	1	1	27083745	44	S1_12314314	31	12507950	S1_31848692	48	32159537	Teosinte	Reproductive	15	1
EILN	S1_33460115_PC_K02_ID1hap2	0.00200956666294949	6.13281200024796e-05	0.00567647762383183	-0.495061428184798	1.20906256351104e-05	-4.38110514510271	0.089088205148715	0.444103063216715	0.765353888986757	83	4	S1_33460115	PC_K02_ID1	2	1	33789825	50	S1_26910024	44	27083745	S1_42122171	56	42392936	Teosinte	Reproductive	15	0
EILN	S1_203830471_PC_J50_ID1hap1	0.00363697320328382	0.000287297432055023	0.00390353065729221	-0.391254650125028	4.06219449244676e-09	-5.89389667577138	0.126405032988676	0.0976886142631237	1.6565263158517	54	12	S1_203830471	PC_J50_ID1	1	1	206646985	111	S1_187885107	103	190081908	S1_244827145	138	248530357	Teosinte	Reproductive	15	1
EILN	S1_215611507_PC_O08_ID2hap2	0.000752360909562322	0.00152705791432806	0.00188324464908496	0.363048238181189	0.00737536880585338	2.68068373249647	-0.533156804993604	0.000135841008121104	-3.81909288920431	85	2	S1_215611507	PC_O08_ID2	2	1	218795870	118	S1_193049195	106	195404705	S1_244827145	138	248530357	Teosinte	Reproductive	15	1
EILN	S1_295061622_PC_N57_ID2hap2	0.00177176867022522	0.00084660723149188	0.00178032963338226	-0.30343645426144	3.96633149244076e-05	-4.11373182378571	0.224764077796034	0.00448140639322473	2.84363240309498	85	10	S1_295061622	PC_N57_ID2	2	1	300608890	191	S1_265441656	153	270240879	S1_299461348	201	305008131	Teosinte	Reproductive	15	0
EILN	S1_288199178_PC_N07_ID1hap2	0.00364601663923381	0.00265167474995165	0.00367529931299115	0.607087839934125	3.8872977642965e-09	5.90121979606358	-0.529981839440823	5.03737614795859e-07	-5.03260209477669	112	4	S1_288199178	PC_N07_ID1	2	1	293436573	180	S1_284062221	173	289182096	S1_290520670	183	295995680	Teosinte	Reproductive	15	0
EILN	S2_24036765_PC_N58_ID2hap2	0.00297601230937672	0.000105574762416571	0.00342445734966668	-0.316792569623576	1.02424124544543e-07	-5.33150510107844	0.0635124178120571	0.315347588995933	1.00418221153894	88	16	S2_24036765	PC_N58_ID2	2	2	25323228	52	S2_10540355	32	10658420	S2_37575697	60	39114566	Teosinte	Reproductive	15	1
EILN	S2_31598745_PC_N07_ID1hap2	0.00580445691746756	0.00161076828012274	0.00663559947999737	0.501565291361113	1.15850476568371e-13	7.44583252250341	-0.287251786581328	8.90553938974304e-05	-3.92237400325317	103	10	S2_31598745	PC_N07_ID1	2	2	33109493	57	S2_24036765	52	25323228	S2_63372738	69	65022800	Teosinte	Reproductive	15	1
EILN	S2_177896938_PC_O59_ID2hap1	0.00300732485730704	0.00166004236556716	0.0033456712626867	0.722766320519538	8.78553705199103e-08	5.35947981321007	-0.554228592799613	6.94970668454031e-05	-3.98191562534215	77	2	S2_177896938	PC_O59_ID2	1	2	183314312	88	S2_168006374	85	172835089	S2_188902071	96	194545680	Teosinte	Reproductive	15	0
EILN	S3_23077298_PC_N57_ID2hap2	0.00359645837813738	0.00425508101011096	0.00455577857818645	0.489059675281956	4.94773666968841e-09	5.86097659040816	-0.559797475999409	2.02206270986937e-10	-6.37509093331255	83	7	S3_23077298	PC_N57_ID2	2	3	22538952	40	S3_18999748	35	18374553	S3_41006189	46	40617061	Teosinte	Reproductive	15	0
EILN	S3_217137736_PC_I55_ID2hap1	0.00196558205322495	1.15368800530646e-05	0.00220980288225192	0.226999256980223	1.50538716418623e-05	4.33289391986673	-0.0201393888660136	0.739940977371104	-0.331953044520195	85	20	S3_217137736	PC_I55_ID2	1	3	220748705	114	S3_167009203	72	169649820	S3_224001585	127	227752249	Teosinte	Reproductive	15	0
EILN	S3_194888891_PC_J07_ID2hap1	0.00260325232193614	0.000459662737036348	0.00271039862435307	0.374478311404085	6.39379586976757e-07	4.98644002269227	-0.172082215900246	0.0362004459589037	-2.09532848385912	61	9	S3_194888891	PC_J07_ID2	1	3	197859644	90	S3_175988603	78	178551530	S3_206482612	100	209951258	Teosinte	Reproductive	15	0
EILN	S4_147746755_PC_I50_ID1hap2	0.003906567731494	0.00198916918401704	0.00499335677305901	1.16753292888972	1.09557406525811e-09	6.10843766939703	-0.85217505032926	1.33839530281007e-05	-4.35881391589932	39	1	S4_147746755	PC_I50_ID1	2	4	151064061	56	S4_116870214	52	120555141	S4_169969839	68	172959834	Teosinte	Reproductive	15	0
EILN	S4_177057304_PC_K55_ID2hap1	0.00192222378035711	0.00127245491350947	0.00199428891014786	0.307931114890273	1.86891924035245e-05	4.28483832998634	-0.26430952038226	0.000494838010017297	-3.48621100094037	93	9	S4_177057304	PC_K55_ID2	1	4	180085817	77	S4_173598275	73	176631685	S4_182009756	86	185374150	Teosinte	Reproductive	15	0
EILN	S4_239215058_PC_L56_ID1hap2	0.00148418176688925	6.33091681674358e-05	0.00262641990825108	-0.230000195122519	0.000168720308073208	-3.76509564822307	-0.051834865988828	0.436837809953128	-0.77761704418922	91	13	S4_239215058	PC_L56_ID1	2	4	244604414	126	S4_238123292	122	243423430	S4_240237074	131	245642597	Teosinte	Reproductive	15	0
EILN	S5_14842041_PC_I58_ID1hap1	0.000590824074137908	0.000230251088063627	0.00302650741914046	0.202989553918444	0.0175673063524225	2.37553568652899	0.133428026318442	0.138155183596704	1.4829732356076	64	6	S5_14842041	PC_I58_ID1	1	5	15353075	42	S5_8342130	31	8692784	S5_19528965	47	20028384	Teosinte	Reproductive	15	0
EILN	S5_157467329_PC_J07_ID2hap1	0.000889794447546555	0.00080902171544861	0.0036915608185244	0.198473397909036	0.0035723753345191	2.91526013015607	0.210996098424335	0.00546311497781718	2.7797936398921	58	12	S5_157467329	PC_J07_ID2	1	5	161274621	74	S5_87411781	68	89674362	S5_174592634	81	178632985	Teosinte	Reproductive	15	0
EILN	S5_211769331_PC_K02_ID1hap2	0.00140981034190468	5.20670849768479e-07	0.00192240444318026	-0.247451512251302	0.000245937971754068	-3.66955003284476	0.00505552628919737	0.943782846600768	0.0705202916071646	74	13	S5_211769331	PC_K02_ID1	2	5	217592316	125	S5_209899708	119	215719377	S5_215021462	139	220900563	Teosinte	Reproductive	15	0
EILN	S7_20195641_PC_L14_ID1hap1	0.00244500789110524	0.0018226542108557	0.00245189442932581	-0.650881586491508	1.39546887813395e-06	-4.8325082043891	0.581528823377371	3.0740751241732e-05	4.17238724504896	79	15	S7_20195641	PC_L14_ID1	1	7	21092037	28	S7_9050208	19	9356747	S7_124699755	50	128748483	Teosinte	Reproductive	15	0
EILN	S7_40413652_PC_I11_ID2hap2	0.00139551686786965	3.26404955333093e-05	0.00337403648150558	0.26537442940373	0.000264445492550387	3.65090063069752	0.0449982330522871	0.576630838381891	0.558355552344768	70	8	S7_40413652	PC_I11_ID2	2	7	41898448	34	S7_14336967	25	14746830	S7_144301219	67	149226457	Teosinte	Reproductive	15	1
EILN	S7_168468413_PC_O08_ID2hap1	0.00318596314406694	9.92751745017006e-05	0.00339635269012006	0.311522143230891	3.66517664310065e-08	5.51636305522381	-0.0620983249380034	0.330229809126863	-0.973761942498384	76	18	S7_168468413	PC_O08_ID2	1	7	174004936	95	S7_141594815	65	146510243	S7_170320702	99	175909545	Teosinte	Reproductive	15	1
EILN	S8_14597186_PC_I58_ID2hap2	0.00307796970417185	0.00193542059818963	0.00308117322896784	0.491447594267448	6.21622616904044e-08	5.42206397957723	-0.412268436918208	1.74979444324017e-05	-4.29952171653963	66	5	S8_14597186	PC_I58_ID2	2	8	15007208	31	S8_4258320	9	4472634	S8_18447129	39	19080780	Teosinte	Reproductive	15	0
EILN	S8_96076103_PC_N58_ID2hap2	0.00241823883268388	0.000389967177145456	0.00277553203825942	0.327730932369066	1.5927466338848e-06	4.80598114812832	-0.138860527352926	0.0536788288177992	-1.92995194257098	99	10	S8_96076103	PC_N58_ID2	2	8	97855501	56	S8_13137124	28	13460753	S8_145191040	72	149502256	Teosinte	Reproductive	15	1
EILN	S8_173851571_PC_K55_ID2hap1	0.00268506418795678	0.00109639681440721	0.0027632355817867	0.394672105008556	4.27407689237146e-07	5.06418781067379	-0.269899839169355	0.00122115758165959	-3.23605839557781	85	7	S8_173851571	PC_K55_ID2	1	8	179090072	123	S8_172365912	117	177674544	S8_174307629	125	179547109	Teosinte	Reproductive	15	0
EILN	S9_143393564_PC_N07_ID2hap2	0.00184396203250925	0.00241247654547716	0.00263326107197759	-0.311858744228059	2.76322690966379e-05	-4.19670512034545	0.404714050481222	1.63874628358787e-06	4.80025178006536	54	9	S9_143393564	PC_N07_ID2	2	9	146176679	69	S9_114178123	50	117528903	S9_146954402	77	149952514	Teosinte	Reproductive	15	0
EILN	S9_143393564_PC_J50_ID1hap2	0.00203244078721654	0.00171859385269313	0.00254289618036618	0.309506109634411	1.07889459587729e-05	4.40596880917749	-0.304611998728516	5.17862786830579e-05	-4.05153033057629	69	12	S9_143393564	PC_J50_ID1	2	9	146176679	69	S9_143393564	69	146176679	S9_144161301	70	146967493	Teosinte	Reproductive	15	0
EILN	S10_10447024_PC_J50_ID1hap2	0.00343376384319471	0.00421017300781867	0.00465804572122241	0.435366539774645	1.09311179286121e-08	5.72687467296413	-0.548808793430161	2.51330123236602e-10	-6.34136043662515	60	8	S10_10447024	PC_J50_ID1	2	10	10478556	25	S10_4698115	14	4296950	S10_126307599	49	127318440	Teosinte	Reproductive	15	2
EILN	S10_141686219_PC_N10_ID2hap1	0.00211983894111389	0.000108161676922069	0.00214844878738374	-0.313976345650437	6.98548012049401e-06	-4.49970352818651	0.0818130582729476	0.309491392262402	1.01641057147348	45	12	S10_141686219	PC_N10_ID2	1	10	142471449	72	S10_34726220	31	35679080	S10_144724978	80	145446520	Teosinte	Reproductive	15	2
EILN	S10_133744261_PC_N57_ID2hap1	0.00152796627124197	1.51260913399121e-05	0.00199765607910218	0.243059331067736	0.000135219143471812	3.82022859717564	-0.0266612660243626	0.703891382178115	-0.380098212080182	71	14	S10_133744261	PC_N57_ID2	1	10	134993350	56	S10_69799430	36	68942015	S10_139079259	66	140334229	Teosinte	Reproductive	15	1
EILN	S10_138048473_PC_O51_ID2hap2	0.00228057850835572	0.000747762843708033	0.00272865226226715	0.237871765423308	3.14695657439532e-06	4.66718462531195	-0.186948685644851	0.00755785386037343	-2.67247965748242	53	24	S10_138048473	PC_O51_ID2	2	10	139324468	64	S10_137192925	62	138370704	S10_142099068	73	142894779	Teosinte	Reproductive	15	0
EILN	S1_188073885_171_13hap1	0.0095071626396559	0.00744051088150022	0.00962673751513166	0.724946523939917	1.19688279910947e-10	6.46153088239855	-0.644046478862055	1.19082649735603e-08	-5.71625166235602	133	8	S1_188073885	171_13	1	1	190276994	96	S1_66295405	72	67323598	S1_203498368	108	206316798	Maize	Reproductive	15	1
EILN	S2_12129909_164_1hap1	0.00484341157499968	0.0027362942316651	0.00515278238795536	0.310009829869237	4.1479897497747e-06	4.61196125642684	-0.232569914143388	0.000534344025088152	-3.46650124142256	259	21	S2_12129909	164_1	1	2	12421453	36	S2_3600256	12	3602490	S2_35326328	60	36829311	Maize	Reproductive	15	2
EILN	S2_18768173_169_6hap2	0.00649981640788722	0.00137256342809955	0.00762472569174666	0.291406154697869	9.80994632089609e-08	5.3426965418729	-0.137898270080036	0.0141367638635708	-2.45513950276083	148	11	S2_18768173	169_6	2	2	19970703	48	S2_7324036	24	7301143	S2_35326328	60	36829311	Maize	Reproductive	15	2
EILN	S2_192226570_170_2hap1	0.00698492065279499	0.00721975510898187	0.00880721804060125	0.249269516959673	3.3022101468362e-08	5.53848139423418	-0.289062980961346	1.95142395502056e-08	-5.63081418459878	155	33	S2_192226570	170_2	1	2	197965132	96	S2_180621534	84	186041033	S2_207227456	108	214088030	Maize	Reproductive	15	1
EILN	S3_3451108_170_6hap1	0.00114410925149688	0.0038721501565242	0.00545659589420511	0.25659756834565	0.0250615240441385	2.24152564176381	-0.480148082988931	3.82497476809035e-05	-4.12369045736486	80	7	S3_3451108	170_6	1	3	2684478	12	S3_1261966	0	476283	S3_4887477	21	4166244	Maize	Reproductive	15	0
EILN	S3_177679284_164_1hap2	0.00498602685215199	0.00703892048649235	0.00704305606048605	0.348056452137072	2.9990714826142e-06	4.67936873628653	-0.406324794347244	2.92581564987745e-08	-5.55984894282714	221	21	S3_177679284	164_1	2	3	180457324	84	S3_162179381	72	163838395	S3_209088041	108	212681195	Maize	Reproductive	15	1
EILN	S5_208564171_171_4hap1	0.00788359621751711	0.00654619745918972	0.00788402281898659	0.664873211432962	4.42602966815518e-09	5.88399301956603	-0.615908215348197	8.83890852786604e-08	-5.36172472495676	95	5	S5_208564171	171_4	1	5	214355768	120	S5_203820904	108	209278138	S5_215262674	144	221118817	Maize	Reproductive	15	0
EILN	S6_97318461_170_2hap2	0.00436628085134394	0.00091891974552305	0.00477628618943948	0.208275070421421	1.23165500950072e-05	4.37890775206422	-0.109622224596275	0.0446377471025367	-2.00885575907368	153	29	S6_97318461	170_2	2	6	100158664	36	S6_19369994	12	15534156	S6_108255702	48	112915431	Maize	Reproductive	15	1
EILN	S8_161533467_164_8hap2	0.0200588543254382	0.0131661292151686	0.0215676667585804	0.475394678303809	1.16187857111847e-20	9.38562125446107	-0.412603646856896	3.76862106808353e-14	-7.60394591408617	118	26	S8_161533467	164_8	2	8	166525188	84	S8_145083115	72	149387780	S8_166747628	96	171990913	Maize	Reproductive	15	0
EILN	S9_150350531_164_14hap2	0.00677203614045807	0.00889631124609158	0.00890763503578962	0.398405638738	5.32299266279772e-08	5.45342815737427	-0.464204608707985	4.64279384492872e-10	-6.25050269785316	142	8	S9_150350531	164_14	2	9	153518061	97	S9_145064793	84	147883475	S9_152917009	108	156051180	Maize	Reproductive	15	1
TGPP	S1_4358844_PC_K02_ID1hap1	0.00155502100327121	0.00170169203600323	0.00205930877992755	-654.811473512696	0.000352491302906522	-3.57623382549091	754.500959088337	0.000185659612206053	3.74109089504358	64	14	S1_4358844	PC_K02_ID1	1	1	4499940	9	S1_1780412	1	1834406	S1_4772159	11	4914637	Teosinte	Reproductive	16	0
TGPP	S1_180816044_PC_L56_ID1hap1	0.00621373667944303	0.00201797114984759	0.00621476178075975	-1246.17065132822	1.02675449631408e-12	-7.14881732356454	751.614900343473	4.70729701555507e-05	4.07394586214484	86	20	S1_180816044	PC_L56_ID1	1	1	182805794	99	S1_174219748	97	176195777	S1_212167921	116	215221581	Teosinte	Reproductive	16	2
TGPP	S1_260684895_PC_L08_ID1hap1	0.00073976314609292	0.000361939492798835	0.00247386017220985	-404.720359570591	0.0136785810762279	-2.46663064473357	-295.374844561017	0.0845387293909474	-1.72534426129381	84	15	S1_260684895	PC_L08_ID1	1	1	265278682	151	S1_251711070	144	255863392	S1_283310989	172	288412354	Teosinte	Reproductive	16	0
TGPP	S1_272839586_PC_K54_ID1hap1	0.00165671705839354	6.83115527188027e-05	0.00248577575293574	-910.579489006318	0.000225911617494437	-3.69132215196452	195.61827882946	0.453563179488242	0.749557329806566	47	5	S1_272839586	PC_K54_ID1	1	1	277648349	158	S1_267327419	154	272124079	S1_279622707	166	284752823	Teosinte	Reproductive	16	0
TGPP	S2_202423773_PC_K02_ID1hap1	0.001516847451425	4.46948766771316e-05	0.00210857485448324	-686.450567534984	0.00041674337080908	-3.53206534827854	132.114768623246	0.544349053550367	0.606298716136158	72	11	S2_202423773	PC_K02_ID1	1	2	208999866	106	S2_180157584	89	185578064	S2_212245407	117	219065573	Teosinte	Reproductive	16	1
TGPP	S3_6969254_PC_N03_ID2hap2	0.00136594874830964	0.000179713386791347	0.00238998944123836	1010.96570908667	0.000810020710329917	3.35177594041655	-378.744331714562	0.224144279922	-1.21576039435094	57	3	S3_6969254	PC_N03_ID2	2	3	6136255	19	S3_3214753	9	2465188	S3_173292942	76	175726710	Teosinte	Reproductive	16	4
TGPP	S3_13312475_PC_N58_ID2hap2	0.0025234809202882	0.000124847223325841	0.00335812702691518	787.577591724436	5.36799695224247e-06	4.55572803211707	-188.599862412805	0.310964811240483	-1.01332141492032	91	11	S3_13312475	PC_N58_ID2	2	3	12596837	30	S3_9819321	24	9097453	S3_20307811	37	19725264	Teosinte	Reproductive	16	1
TGPP	S3_157207688_PC_K60_ID1hap2	0.000640578713018147	0.00241747143384774	0.00250130610038124	-452.780557945777	0.0217634295588166	-2.29532416137368	927.38837187558	8.4480818947618e-06	4.4590100625166	74	8	S3_157207688	PC_K60_ID1	2	3	158792436	66	S3_45576821	47	45135091	S3_175988603	78	178551530	Teosinte	Reproductive	16	3
TGPP	S3_168698213_PC_I52_ID1hap2	0.00062873688055809	0.000208428037576369	0.00253594335073881	465.761362875115	0.0230154718840267	2.2740093443506	287.989694839088	0.190507489981688	1.30928998744323	73	7	S3_168698213	PC_I52_ID1	2	3	171280391	73	S3_141270242	61	142141671	S3_201538103	95	204724772	Teosinte	Reproductive	16	1
TGPP	S6_165530260_PC_O51_ID2hap1	0.00416692526584617	0.00268946275561044	0.0059837880545891	-848.132032215555	5.15830655833942e-09	-5.85417408222955	913.801532731561	2.64348282601582e-06	4.70316856183508	54	19	S6_165530260	PC_O51_ID2	1	6	169681844	103	S6_164308928	97	168447788	S6_166812237	108	170963928	Teosinte	Reproductive	16	1
TGPP	S7_119165350_PC_I58_ID2hap2	0.000831902091322334	0.000216935994734047	0.00254887954730065	503.533845052436	0.00893527965683415	2.61573585199674	273.35457830566	0.181704707890342	1.33574508776152	67	9	S7_119165350	PC_I58_ID2	2	7	122866738	47	S7_103947088	42	107216285	S7_130360326	56	134353970	Teosinte	Reproductive	16	1
TGPP	S7_131031868_PC_N58_ID2hap1	0.000354573425225269	0.000484299638060182	0.00303323725441662	312.531342592205	0.0877661619626911	1.70769720776562	398.269777810771	0.0460210085110724	1.99579003190971	90	9	S7_131031868	PC_N58_ID2	1	7	135062219	57	S7_106994832	43	110245692	S7_138686231	63	143415024	Teosinte	Reproductive	16	1
TGPP	S9_47606583_PC_N07_ID2hap2	0.00272474103215847	0.00270292659085969	0.00322449955185811	-966.60515682256	2.27456182196887e-06	-4.73391431563303	1079.31179503026	2.49608180041804e-06	4.71492623233613	57	8	S9_47606583	PC_N07_ID2	2	9	49591590	39	S9_11156148	12	10546450	S9_120362734	52	122120304	Teosinte	Reproductive	16	2
TGPP	S9_31091937_PC_I55_ID2hap1	0.00514170820067916	0.00242769064589077	0.00594893248366279	-823.70484200543	8.79332829050543e-11	-6.50296609997559	681.414292162531	8.08641479229458e-06	4.46842475797891	74	30	S9_31091937	PC_I55_ID2	1	9	31235709	36	S9_18335081	25	18181811	S9_75394226	42	78457985	Teosinte	Reproductive	16	1
TGPP	S9_144161301_PC_N58_ID2hap1	0.000280864675281878	0.00194616159085614	0.00245559941902973	-301.307070168991	0.128618731033297	-1.51986963121923	828.709240492523	6.42107257233897e-05	4.00080353725617	99	8	S9_144161301	PC_N58_ID2	1	9	146967493	70	S9_133506901	57	135894825	S9_149552215	84	152689673	Teosinte	Reproductive	16	0
TGPP	S1_9958356_171_4hap1	0.00129412869814616	0.000168125407866371	0.00360316472490663	-119.646328434838	0.00807687258988798	-2.65044157297488	42.920886615827	0.339488549164419	0.955314074953439	114	7	S1_9958356	171_4	1	1	10030484	24	S1_5590865	13	5663453	S1_18199313	36	18522376	Maize	Reproductive	16	0
TGPP	S1_33260976_170_4hap2	0.00175081661853782	2.65096865695869e-05	0.00348984981957801	80.3957185975957	0.00206727334864428	3.0828318062256	-10.2509678467048	0.704457648752614	-0.379342758022915	87	7	S1_33260976	170_4	2	1	33590809	48	S1_9958356	24	10030484	S1_66295405	72	67323598	Maize	Reproductive	16	2
TGPP	S5_155021591_166_11hap1	NA	NA	0.00409799716896997	-82.9758140481759	2.49898557655285e-06	-4.71645101205003	NA	NA	NA	125	NA	S5_155021591	166_11	1	5	158817781	72	S5_17350238	48	18190674	S5_203820904	108	209278138	Maize	Reproductive	16	2
TGPP	S5_208564171_165_4hap1	0.000556158198612877	0.000592330467005686	0.00377567349204622	38.8267027024765	0.0823891020778147	1.737515441124	41.4625663176505	0.0730434261488632	1.79312900948082	106	12	S5_208564171	165_4	1	5	214355768	120	S5_188826831	96	193861806	S5_215262674	144	221118817	Maize	Reproductive	16	0
TGPP	S8_161533467_164_8hap2	0.00356492125862962	0.00129091372664158	0.00362125949714787	-76.828279755456	1.12170942511493e-05	-4.39900516368532	50.7241574064895	0.00815581091080899	2.6471473129399	118	26	S8_161533467	164_8	2	8	166525188	84	S8_137468546	68	141520971	S8_166747628	96	171990913	Maize	Reproductive	16	0
TGWP	S1_22641936_PC_K02_ID1hap1	0.00215259560092385	8.06160981303705e-08	0.00244333389707074	-20.8887973823151	3.77983539791619e-06	-4.6294557392389	0.138759314664542	0.977399656200679	0.0283308496523968	61	18	S1_22641936	PC_K02_ID1	1	1	23017102	41	S1_11793062	30	11983928	S1_27524310	45	27718730	Teosinte	Reproductive	17	0
TGWP	S1_164645433_PC_N13_ID1hap2	0.00171460743365859	0.00064029719541614	0.00228340531194615	-34.3085361517329	3.67247577886473e-05	-4.13172172030131	21.0989244321233	0.0116114686148113	2.52487284707218	94	3	S1_164645433	PC_N13_ID1	2	1	166284123	95	S1_33460115	50	33789825	S1_187885107	103	190081908	Teosinte	Reproductive	17	2
TGWP	S1_187979806_PC_L06_ID2hap1	0.000110769639380393	0.000274400020927379	0.00223508812601647	-8.74539169084845	0.293702498465686	-1.05016873119561	-14.3115798064098	0.0984323470020482	-1.65287793521658	58	3	S1_187979806	PC_L06_ID2	1	1	190182252	104	S1_52195245	63	52644735	S1_221788050	125	225074721	Teosinte	Reproductive	17	4
TGWP	S1_203830471_PC_L56_ID1hap1	0.00378805742335631	0.0026561842121845	0.00388401105242997	-37.9309204106301	8.96569673037492e-10	-6.14125299628005	32.7629546373658	2.83713600854545e-07	5.14254152949691	86	20	S1_203830471	PC_L56_ID1	1	1	206646985	111	S1_174219748	97	176195777	S1_216451138	119	219651067	Teosinte	Reproductive	17	2
TGWP	S1_251711070_PC_I06_ID1hap2	0.000756356302313299	1.95507515197146e-05	0.00257451454789936	-13.9229923393877	0.00609273561914751	-2.74417578091576	-2.28208481931061	0.659095223703836	-0.441194855885962	144	9	S1_251711070	PC_I06_ID1	2	1	255863392	144	S1_244759137	136	248461770	S1_257875899	149	262483242	Teosinte	Reproductive	17	0
TGWP	S1_267327419_PC_N48_ID1hap2	3.22220709653154e-05	0.000821183452934693	0.00203701348666863	-4.25406184836172	0.571150983256063	-0.566402859188575	-23.3159870276346	0.00426642864129442	-2.85935979879577	43	4	S1_267327419	PC_N48_ID1	2	1	272124079	154	S1_244759137	136	248461770	S1_283310989	172	288412354	Teosinte	Reproductive	17	1
TGWP	S1_260684895_PC_L08_ID1hap1	0.00103090839781883	8.48953506832339e-05	0.00231246938790963	-15.3915831771183	0.00136689744585989	-3.20375097089145	-4.60364575343689	0.357955839450047	-0.919370713939632	84	15	S1_260684895	PC_L08_ID1	1	1	265278682	151	S1_251711070	144	255863392	S1_276254970	162	281176676	Teosinte	Reproductive	17	1
TGWP	S1_272839586_PC_K54_ID1hap1	0.00230003359312958	0.000287186919739613	0.00287322970840065	-33.0360838213593	1.76683962740866e-06	-4.7853730747418	12.3943248738045	0.0909222277821694	1.69095106616096	47	5	S1_272839586	PC_K54_ID1	1	1	277648349	158	S1_267327419	154	272124079	S1_278373239	164	283422480	Teosinte	Reproductive	17	1
TGWP	S3_8881648_PC_I06_ID1hap1	0.000649907561287466	2.61869216949817e-05	0.00169675417284465	-10.5993808630686	0.0110033776514399	-2.54375047094272	-2.20584531714147	0.609650354340564	-0.510611905763342	137	15	S3_8881648	PC_I06_ID1	1	3	8108621	22	S3_2629837	6	1876602	S3_23077298	40	22538952	Teosinte	Reproductive	17	1
TGWP	S3_45576821_PC_J12_ID1hap1	0.000481086358907312	4.29917369770827e-05	0.00193404900182792	16.5893274711842	0.0286844648632643	2.18856895016866	5.01285789925846	0.512989932855473	0.654246198940369	67	4	S3_45576821	PC_J12_ID1	1	3	45135091	47	S3_26354452	42	25852377	S3_175133614	77	177643229	Teosinte	Reproductive	17	1
TGWP	S3_173292942_PC_O59_ID2hap1	0.00114562109381422	0.000159576046215082	0.00180426234959208	14.843172222715	0.000738846296645979	3.37729667816726	6.44939353355699	0.207571611902278	1.26047014125583	63	16	S3_173292942	PC_O59_ID2	1	3	175726710	76	S3_122067315	57	122363234	S3_217900978	116	221511324	Teosinte	Reproductive	17	1
TGWP	S3_164589168_PC_N57_ID2hap2	0.00177703540154106	0.000606509237531583	0.00180112785308717	-23.8389302945775	2.65177810752231e-05	-4.20626617839317	14.6725177680778	0.0140376927432332	2.45735228951371	80	11	S3_164589168	PC_N57_ID2	2	3	167226750	70	S3_149313609	63	150586892	S3_167009203	72	169649820	Teosinte	Reproductive	17	1
TGWP	S3_225581153_PC_I08_ID1hap2	0.000702641978808205	0.000444956212077297	0.00216174015997395	-14.7455614542985	0.00820174264560644	-2.6449395975528	-13.0003401458694	0.0353709540380388	-2.10478310623558	48	9	S3_225581153	PC_I08_ID1	2	3	229382875	131	S3_224271860	128	228026562	S3_230441714	141	234344470	Teosinte	Reproductive	17	0
TGWP	S4_158705473_PC_J07_ID2hap2	0.00246626824220642	0.00143079833747695	0.00247933908276654	-29.9407831169886	7.51405659650921e-07	-4.95528762083301	25.5397539122632	0.000162720145142572	3.77431310941983	53	7	S4_158705473	PC_J07_ID2	2	4	162158494	61	S4_31070793	40	32651447	S4_173598275	73	176631685	Teosinte	Reproductive	17	2
TGWP	S4_173181416_PC_L14_ID1hap1	0.00159645739832837	0.000654219226276953	0.00297170768361188	-16.6687774053849	6.81298022258989e-05	-3.98682689201114	-12.3368094843291	0.0107412772128623	-2.55217449132901	77	24	S4_173181416	PC_L14_ID1	1	4	176258461	72	S4_167072247	67	170027617	S4_182009756	86	185374150	Teosinte	Reproductive	17	0
TGWP	S4_186483710_PC_J04_ID1hap2	1.24618636465623e-06	0.00109564395214956	0.00242437694680742	-0.563950965393092	0.911313766348585	-0.111388462560802	-17.6800888243048	0.000965431391283221	-3.30280881477343	97	10	S4_186483710	PC_J04_ID1	2	4	189874489	90	S4_178887805	81	181857443	S4_216763527	100	220843737	Teosinte	Reproductive	17	2
TGWP	S5_1491272_PC_N57_ID2hap1	0.00117369839162529	0.00155967793757827	0.00169782623913795	19.75481810959	0.000635974261459885	3.41843216965613	-23.385068686253	8.26210475348509e-05	-3.94063469322849	80	10	S5_1491272	PC_N57_ID2	1	5	1534371	2	S5_1043133	1	1081441	S5_10011503	34	10356249	Teosinte	Reproductive	17	0
TGWP	S6_164797355_PC_O51_ID2hap2	0.00195635127334171	0.000957977585432479	0.00251529300203568	20.2041949248526	1.0438449614334e-05	4.4133882128276	16.9676693940761	0.00202619833725384	3.08834909873095	58	26	S6_164797355	PC_O51_ID2	2	6	168942993	100	S6_163633881	95	167838200	S6_166242538	107	170399120	Teosinte	Reproductive	17	0
TGWP	S7_128572552_PC_N09_ID1hap1	3.25429595304794e-06	0.000462952230248614	0.00195460580776452	1.80065711489171	0.85715993335002	0.180001960451997	-21.8351002325385	0.031857819719017	-2.14692465007963	65	2	S7_128572552	PC_N09_ID1	1	7	132659345	54	S7_24693980	30	25853499	S7_137463308	61	140559325	Teosinte	Reproductive	17	2
TGWP	S7_160747742_PC_N14_ID2hap2	0.00062205702046203	0.000537125281470541	0.00249750783294556	-11.5811158680895	0.0128623427553098	-2.48864992916458	-12.196155927429	0.020798080402152	-2.31252538750423	69	15	S7_160747742	PC_N14_ID2	2	7	166178556	77	S7_137463308	61	140559325	S7_165855297	87	171436841	Teosinte	Reproductive	17	1
TGWP	S8_14844181_PC_I50_ID2hap1	0.00013343611458061	0.00106699640697638	0.00199617766444249	-4.93836315172237	0.249134465032655	-1.1526180222555	-15.437843276106	0.00112582631941203	-3.25934393307741	79	20	S8_14844181	PC_I50_ID2	1	8	15280329	32	S8_11661673	25	12038762	S8_108569544	59	111040164	Teosinte	Reproductive	17	1
TGWP	S8_171812427_PC_K55_ID2hap1	0.000137244679316195	0.000949870741881909	0.00284744536194192	6.02038509476803	0.242491220839452	1.16895144052333	17.0202030130199	0.00211710230016462	3.07525382552787	85	9	S8_171812427	PC_K55_ID2	1	8	177091891	114	S8_170866624	107	176107879	S8_172365912	117	177674544	Teosinte	Reproductive	17	0
TGWP	S9_11156148_PC_L56_ID1hap2	0.00184487499623731	0.000400456781801783	0.00208677164090132	24.070201497304	1.86265818335285e-05	4.28580280284327	-12.2188716076701	0.045916989190064	-1.99676308251508	83	14	S9_11156148	PC_L56_ID1	2	9	10546450	12	S9_7266917	7	6852861	S9_18883159	26	18793160	Teosinte	Reproductive	17	0
TGWP	S9_18883159_PC_N07_ID2hap2	0.00217395037002588	0.00125727679483145	0.00217439885047555	-30.6989735842256	3.38514612762536e-06	-4.65236226662614	25.0877044820767	0.000407563518155401	3.53805159666201	64	8	S9_18883159	PC_N07_ID2	2	9	18793160	26	S9_11156148	12	10546450	S9_120362734	52	122120304	Teosinte	Reproductive	17	1
TGWP	S9_31091937_PC_I55_ID2hap1	0.00247068943707707	0.000919467640398852	0.00260093805279582	-19.1333062795552	7.34535774725088e-07	-4.95972721950658	13.7400191227669	0.00249650483213038	3.02563779647748	74	30	S9_31091937	PC_I55_ID2	1	9	31235709	36	S9_16322321	21	16080107	S9_120362734	52	122120304	Teosinte	Reproductive	17	1
TGWP	S9_142746339_PC_N58_ID2hap1	1.61788672214946e-06	0.00116953383298501	0.00210821643126236	-0.652577104300019	0.899011634291121	-0.126917867822687	18.3405443948207	0.000650266140408957	3.41236207865737	98	9	S9_142746339	PC_N58_ID2	1	9	145456670	67	S9_125805442	54	127843101	S9_145906524	73	148744362	Teosinte	Reproductive	17	0
TGWP	S3_217293749_171_5hap1	7.77904634189364e-05	0.00127293259014005	0.00289956067216413	-4.52241576120825	0.473424266838518	-0.717000507369626	-20.3469547308312	0.00375128788415494	-2.90040727938465	128	22	S3_217293749	171_5	1	3	220884199	120	S3_195700629	96	198679389	S3_223561228	132	227321550	Maize	Reproductive	17	0
TGWP	S7_9201536_167_12hap1	9.39949940026441e-05	0.000746839693619217	0.00286400554066346	10.7758564608197	0.430665539585474	0.788149575330846	30.9497111657625	0.0263761727867098	2.22162103956772	60	5	S7_9201536	167_12	1	7	9492904	36	S7_5146153	25	5404689	S7_121816050	60	125661143	Maize	Reproductive	17	0
TGWP	S8_22643965_171_8hap2	5.35176035829643e-05	0.000868274234991251	0.00278250751401776	-9.38851627632237	0.552078474741477	-0.594709139490356	38.3560275901709	0.0166556872464935	2.39543692970442	95	5	S8_22643965	171_8	2	8	23366269	48	S8_13442607	36	13780589	S8_137468546	68	141520971	Maize	Reproductive	17	0
GW	S1_10538299_PC_K54_ID1hap2	0.000185485261981588	0.00180660397716026	0.00270654577349028	-1.3675026858567	0.128472506254827	-1.52045553506252	4.44197694372983	2.38924776395697e-06	4.7239586574091	49	4	S1_10538299	PC_K54_ID1	2	1	10622557	28	S1_1780412	1	1834406	S1_21703045	40	21999342	Teosinte	Reproductive	18	1
GW	S1_22641936_PC_I11_ID2hap1	0.00398258933975537	0.000199240672808965	0.00483224148686479	-3.97679480631177	4.27928375201175e-12	-6.94807992650229	1.01103735066461	0.104148250534623	1.62542271332319	79	12	S1_22641936	PC_I11_ID2	1	1	23017102	41	S1_9305229	26	9351579	S1_30054790	47	30362426	Teosinte	Reproductive	18	2
GW	S1_38876779_PC_K55_ID2hap1	0.000224498551868124	0.000532058332225138	0.00176178803432014	-0.90272860226166	0.10393313798255	-1.62643375041372	-1.44450770766569	0.0132192710959446	-2.47887008043219	89	17	S1_38876779	PC_K55_ID2	1	1	39243792	54	S1_15474731	35	15669596	S1_47313923	60	47582310	Teosinte	Reproductive	18	1
GW	S1_30054790_PC_I52_ID1hap2	0.00146289843891512	0.000900641392110435	0.0015237544322787	-2.64857012278333	2.59161443736069e-05	-4.21139975041648	2.3138928748657	0.000873245829500613	3.33088653875454	68	9	S1_30054790	PC_I52_ID1	2	1	30362426	47	S1_27524310	45	27718730	S1_40053680	55	40424191	Teosinte	Reproductive	18	1
GW	S1_45905729_PC_O08_ID2hap2	0.00311072747815011	0.000403148544024345	0.00315675327958642	2.98312605384378	7.92105311227401e-10	6.16085122994316	-1.28040069131126	0.0219463378669278	-2.29215606206735	74	19	S1_45905729	PC_O08_ID2	2	1	46156808	59	S1_31848692	48	32159537	S1_160389180	94	161849498	Teosinte	Reproductive	18	2
GW	S1_228880387_PC_I58_ID1hap2	2.48485422029709e-05	0.00074660150478878	0.00228224048587233	0.507819290053401	0.576663537423667	0.558308856787109	2.77770899100197	0.00227599508215002	3.05352574178138	69	5	S1_228880387	PC_I58_ID1	2	1	225191366	126	S1_184964421	101	187115510	S1_244827145	138	248530357	Teosinte	Reproductive	18	2
GW	S1_221576198_PC_I06_ID1hap2	0.000729216648692965	1.10438797300549e-05	0.00234030156465337	-1.84036058746905	0.00239462683320182	-3.03821352875916	-0.221826849769216	0.726147534185281	-0.350278359315743	127	9	S1_221576198	PC_I06_ID1	2	1	224852200	123	S1_193049195	106	195404705	S1_244827145	138	248530357	Teosinte	Reproductive	18	2
GW	S1_244759137_PC_L56_ID1hap1	0.000781693233992797	0.00186814733586593	0.0018695009535028	-1.85063079077154	0.00227774955659134	-3.05329400990366	3.17601638156731	1.58906138650771e-06	4.8066370631489	79	22	S1_244759137	PC_L56_ID1	1	1	248461770	136	S1_226647442	129	230243736	S1_246664612	141	250301280	Teosinte	Reproductive	18	1
GW	S1_280345464_PC_N48_ID1hap2	0.000295854667664353	0.000734593369950964	0.00301831892247506	-1.71492529888073	0.0574206746638788	-1.90062130774216	-2.96902425973881	0.00301667049760552	-2.96778096953493	45	4	S1_280345464	PC_N48_ID1	2	1	285472504	167	S1_253154622	145	257356833	S1_283310989	172	288412354	Teosinte	Reproductive	18	1
GW	S1_267327419_PC_N57_ID2hap1	0.001637336158133	4.87421392136866e-09	0.00367099289377992	4.23975275161114	4.09795895871062e-08	5.49684671288575	-1.14164430281265	0.145115596010138	-1.4572762656138	85	7	S1_267327419	PC_N57_ID2	1	1	272124079	154	S1_265441656	153	270240879	S1_276254970	162	281176676	Teosinte	Reproductive	18	0
GW	S2_2366791_PC_K55_ID2hap2	0.00153288520761086	1.30790546382098e-06	0.00288423493302137	2.69891555032394	1.57720953612119e-05	4.32272018332662	0.103490760146805	0.881622410169399	0.148921984572985	67	10	S2_2366791	PC_K55_ID2	2	2	2350237	7	S2_2019566	4	2016607	S2_2988017	10	2990328	Teosinte	Reproductive	18	0
GW	S2_24036765_PC_N13_ID1hap1	0.00231240588103676	0.000815947263234085	0.00264043765558153	-3.82030797339677	1.20400495458373e-07	-5.30212750929201	2.38827573782492	0.0014815941330871	3.1803858743815	91	6	S2_24036765	PC_N13_ID1	1	2	25323228	52	S2_4212291	16	4178538	S2_31598745	57	33109493	Teosinte	Reproductive	18	3
GW	S2_33506509_PC_J13_ID1hap1	0.00144397351687309	5.54813694513268e-05	0.00350494694365189	2.67249473756209	3.33897841869865e-05	4.15356749146832	0.611539962680999	0.383228838148602	0.872054726036631	71	8	S2_33506509	PC_J13_ID1	1	2	35038420	58	S2_15120146	42	15530413	S2_45196512	65	47109616	Teosinte	Reproductive	18	2
GW	S2_114257001_PC_N07_ID1hap2	0.00124754308682729	5.19127667519825e-07	0.00293767196872652	2.27502170392331	0.000110133509944554	3.87081841745642	-0.031966507481096	0.959942628308094	-0.0502286041810621	102	11	S2_114257001	PC_N07_ID1	2	2	117526002	76	S2_17653160	46	18871531	S2_220832816	101	200998960	Teosinte	Reproductive	18	4
GW	S2_168006374_PC_K55_ID2hap2	0.000873743286113671	0.000217054684755302	0.00274790154439841	1.82906496774463	0.00119673823733173	3.24189529284153	1.03258250452258	0.108609282056125	1.60482013346091	83	11	S2_168006374	PC_K55_ID2	2	2	172835089	85	S2_157608208	82	162197000	S2_183403574	91	188907627	Teosinte	Reproductive	18	0
GW	S2_189571952_PC_I52_ID1hap1	0.00100065162167184	3.19191574011946e-05	0.00183168510450138	2.07811273554671	0.000576499913587098	3.44509582513766	0.44172894712567	0.514675278814936	0.651630928444665	63	10	S2_189571952	PC_I52_ID1	1	2	195298843	97	S2_157608208	82	162197000	S2_217880123	125	224668481	Teosinte	Reproductive	18	1
GW	S3_2952715_PC_I06_ID1hap1	0.000759865367358614	6.75370234648476e-06	0.00201374814485211	-1.68991725332274	0.00200216119647411	-3.09187079658459	-0.127676869589133	0.8195961257025	-0.22807887977909	144	12	S3_2952715	PC_I06_ID1	1	3	2197917	8	S3_1261966	0	476283	S3_26354452	42	25852377	Teosinte	Reproductive	18	2
GW	S3_141270242_PC_O59_ID2hap1	0.00195380856927696	0.000212513894147115	0.00195557311745231	2.52516564877019	1.16134158151557e-06	4.86932905475734	-0.951709753628311	0.119364969513383	-1.55776519392171	61	16	S3_141270242	PC_O59_ID2	1	3	142141671	61	S3_89037968	55	110170316	S3_184364982	85	187344109	Teosinte	Reproductive	18	2
GW	S3_152498239_PC_I08_ID1hap2	0.0020526374150005	0.000256416197553344	0.00205269467633262	3.0329156985393	6.41520415628908e-07	4.98600156097498	-1.22522732897451	0.0821046375912132	-1.73902320127751	43	12	S3_152498239	PC_I08_ID1	2	3	153905921	64	S3_89037968	55	110170316	S3_173292942	76	175726710	Teosinte	Reproductive	18	2
GW	S3_186384960_PC_N11_ID1hap1	NA	NA	0.00209995326218926	3.33931182111203	3.84616563927385e-07	5.08459432751545	NA	NA	NA	44	NA	S3_186384960	PC_N11_ID1	1	3	189316686	86	S3_165903196	71	168523492	S3_208783386	103	212350520	Teosinte	Reproductive	18	1
GW	S3_212249379_PC_N57_ID2hap1	0.00114062426401706	2.06632067162316e-05	0.00142968300739743	1.8874073585713	0.00110853582985823	3.26370715966665	0.792147526400353	0.239331752572656	1.1768273147106	63	15	S3_212249379	PC_N57_ID2	1	3	215931140	107	S3_209909271	104	213520407	S3_213412592	108	217080669	Teosinte	Reproductive	18	0
GW	S4_155830398_PC_J07_ID2hap2	0.00115568777213837	0.00150948695024211	0.00159960598374087	-2.62175477272785	0.000259511499505774	-3.65583594151971	3.33040813921893	3.1460397462562e-05	4.16721736597018	53	7	S4_155830398	PC_J07_ID2	2	4	159348015	59	S4_24422540	37	26003767	S4_171547160	69	174616169	Teosinte	Reproductive	18	4
GW	S4_161556636_PC_L14_ID1hap1	0.00160918887403516	8.03381826881555e-05	0.00196357731422037	-2.08260839062963	9.062925785732e-06	-4.44392782014946	-0.532841538169703	0.334298332641861	-0.965604311913641	80	24	S4_161556636	PC_L14_ID1	1	4	164602685	63	S4_36931539	43	38603920	S4_182009756	86	185374150	Teosinte	Reproductive	18	5
GW	S4_160280144_PC_N04_ID1hap2	7.60899666332193e-05	0.000901947852316121	0.00264164723696281	0.605345835751172	0.334219782561393	0.96576126065266	2.16295482526369	0.000880390665865268	3.32861136619297	98	10	S4_160280144	PC_N04_ID1	2	4	163298930	62	S4_139441555	54	142626845	S4_167072247	67	170027617	Teosinte	Reproductive	18	1
GW	S4_189276293_PC_K60_ID1hap1	0.000144865869976196	0.00039984823052075	0.00183307565605761	-0.927304396218206	0.181809711780614	-1.3354268973566	-1.54176556816133	0.0312118363262232	-2.15509189551317	84	7	S4_189276293	PC_K60_ID1	1	4	193454208	93	S4_155830398	59	159348015	S4_216763527	100	220843737	Teosinte	Reproductive	18	4
GW	S4_177057304_PC_I50_ID1hap2	0.00221921444877604	0.00123619782029682	0.00229389494726362	6.32422204269201	2.33202717086767e-07	5.17934198845826	-4.85931765797743	0.00011989740465641	-3.84998888677531	40	2	S4_177057304	PC_I50_ID1	2	4	180085817	77	S4_172195335	71	175260179	S4_183770032	87	187162616	Teosinte	Reproductive	18	1
GW	S4_180672448_PC_N57_ID2hap2	NA	NA	3.45938144282742e-05	1.81551716935924	0.055247759470482	1.91746117831462	NA	NA	NA	73	13	S4_180672448	PC_N57_ID2	2	4	183598681	83	S4_178887805	81	181857443	S4_183770032	87	187162616	Teosinte	Reproductive	18	1
GW	S4_187604761_PC_N57_ID2hap2	NA	NA	0.00073291003421283	4.43728366586447	3.46659874255127e-06	4.64733241461227	NA	NA	NA	73	13	S4_187604761	PC_N57_ID2	2	4	191056883	91	S4_185037239	88	188485961	S4_204960981	98	209500307	Teosinte	Reproductive	18	2
GW	S5_25883063_PC_J07_ID2hap1	0.00149520101407852	9.57741271179202e-07	0.00225689339126878	2.57036496731149	1.61565967105446e-05	4.31738107069031	-0.167465396006161	0.802028170511823	-0.250739149300484	59	12	S5_25883063	PC_J07_ID2	1	5	26501280	52	S5_14109861	41	14490548	S5_195188841	91	191818671	Teosinte	Reproductive	18	2
GW	S5_182601272_PC_L56_ID1hap1	0.00237264654798941	0.000786757264010896	0.00239084873446505	-2.83159948038632	8.74442621373316e-08	-5.36059422449791	1.80700791303808	0.00181719676811104	3.12059915009257	86	17	S5_182601272	PC_L56_ID1	1	5	187218963	86	S5_174592634	81	178632985	S5_200491221	100	205949591	Teosinte	Reproductive	18	1
GW	S5_214763570_PC_K02_ID1hap2	0.000645196826494998	0.000224069707481123	0.00162872281478799	-1.62873500749226	0.00473656140963	-2.82594863496365	-0.969287932163132	0.107263013293778	-1.61096584736243	74	14	S5_214763570	PC_K02_ID1	2	5	220636422	138	S5_214078622	134	219950218	S5_217019350	144	222969097	Teosinte	Reproductive	18	0
GW	S6_164646269_PC_O51_ID2hap2	0.00372893910190564	0.00128227696313687	0.00450232180649479	3.66739055606461	1.41273315635582e-11	6.77557753931668	2.62606817085215	6.09829909756368e-05	4.01309031806549	58	25	S6_164646269	PC_O51_ID2	2	6	168768104	99	S6_162685062	92	166890709	S6_165530260	103	169681844	Teosinte	Reproductive	18	1
GW	S7_20195641_PC_O08_ID2hap1	0.00205575105957534	1.99582293030076e-05	0.00264838056207983	2.71959785601073	9.02898818123371e-07	4.91912470201892	-0.357242726051977	0.557165064764227	-0.587104967633661	83	12	S7_20195641	PC_O08_ID2	1	7	21092037	28	S7_13578729	24	14093296	S7_124699755	50	128748483	Teosinte	Reproductive	18	3
GW	S7_82085958_PC_L14_ID1hap1	0.00894152450178276	0.0039850674076326	0.00926844313247999	-5.67986211852178	3.68088844722051e-25	-10.4301233576234	4.36769097825416	3.65994502351544e-12	6.97036357093387	81	17	S7_82085958	PC_L14_ID1	1	7	85035099	39	S7_24693980	30	25853499	S7_115182646	45	118587397	Teosinte	Reproductive	18	1
GW	S7_121226007_PC_N58_ID2hap2	0.000567209490210052	0.00031929019351562	0.00254362536971675	1.5647926284752	0.00823490290730633	2.64355145070586	1.23747562348524	0.0475932965707899	1.98156822418317	92	11	S7_121226007	PC_N58_ID2	2	7	125135689	48	S7_103947088	42	107216285	S7_157276925	73	162637105	Teosinte	Reproductive	18	2
GW	S7_161620354_PC_M59_ID1hap2	0.00132979386311938	2.54734914562071e-05	0.00253858025326581	-2.58783344129406	5.53442422367644e-05	-4.03601372917157	-0.349248056699074	0.60390225994327	-0.518836634131245	73	9	S7_161620354	PC_M59_ID1	2	7	167051539	78	S7_133173736	59	137277282	S7_165680595	86	171254221	Teosinte	Reproductive	18	1
GW	S8_108569544_PC_I11_ID2hap2	0.000877680656533153	1.3889079363727e-05	0.002068674760342	1.96800358152889	0.0013011236247014	3.21792431821855	0.272494079737557	0.688714285303252	0.400628422088025	82	9	S8_108569544	PC_I11_ID2	2	8	111040164	59	S8_3662564	8	3859768	S8_165876496	89	171086687	Teosinte	Reproductive	18	3
GW	S8_17420840_PC_J04_ID1hap1	0.0005181806181489	2.58331627880359e-05	0.00297058654069349	-2.14252856201131	0.0118068952227627	-2.51897463125596	-0.470721619406213	0.591005469400563	-0.537421158334466	102	4	S8_17420840	PC_J04_ID1	1	8	17971365	38	S8_13268180	29	13619957	S8_20231174	41	20913913	Teosinte	Reproductive	18	0
GW	S8_142477167_PC_K55_ID2hap2	0.00158100005878947	2.40804926627813e-05	0.00241072438809675	-2.53938417162319	1.23832204346609e-05	-4.37601410860616	0.38989470775761	0.556127719827467	0.588650472236376	79	12	S8_142477167	PC_K55_ID2	2	8	146670503	71	S8_119078621	62	122087138	S8_156200995	78	161008763	Teosinte	Reproductive	18	1
GW	S9_19626182_PC_O08_ID2hap2	0.000465128454077979	0.00023557388093054	0.00162711039719476	1.35890707862144	0.0192654185737172	2.34126610677517	1.03774715646258	0.0952308008315918	1.66880733187431	91	12	S9_19626182	PC_O08_ID2	2	9	19551838	27	S9_11779914	14	11223995	S9_24144587	32	24091366	Teosinte	Reproductive	18	0
GW	S9_114178123_PC_N57_ID2hap2	0.00103102062944505	8.01935997625236e-05	0.00144016474654507	-1.64433037834976	0.0257103503794663	-2.23136014689775	-0.456405780829155	0.574610916823505	-0.561318123221828	85	11	S9_114178123	PC_N57_ID2	2	9	117528903	50	S9_108855336	48	111507366	S9_146475773	75	149405631	Teosinte	Reproductive	18	1
GW	S9_139750293_PC_L56_ID1hap2	0.000843260556602443	0.000234314235977529	0.00215926281649825	1.64700309710967	0.00138988566800096	3.1988994221644	1.01621080154754	0.0862146038165117	1.71611951474077	86	17	S9_139750293	PC_L56_ID1	2	9	142337036	63	S9_114178123	50	117528903	S9_146475773	75	149405631	Teosinte	Reproductive	18	1
GW	S10_5904516_PC_N48_ID1hap2	0.000139740724700466	0.00068180161115472	0.00238761892805339	1.15437166582081	0.185305511645172	1.32481426575555	2.74728776355314	0.00390447107075509	2.8873963877478	41	5	S10_5904516	PC_N48_ID1	2	10	5636893	18	S10_1905257	1	1464177	S10_6072992	19	5750726	Teosinte	Reproductive	18	2
GW	S10_3192420_PC_J07_ID2hap2	0.00177445727425196	0.000326196782031163	0.00194643502135294	-3.14121166639665	4.05300146662141e-06	-4.61481103910149	1.32518314968056	0.0672365904114566	1.83056761786963	68	9	S10_3192420	PC_J07_ID2	2	10	2776872	10	S10_2839520	8	2430438	S10_5532731	17	5182768	Teosinte	Reproductive	18	2
GW	S10_136756601_PC_N57_ID2hap1	0.00112234603072114	3.60415890654497e-05	0.00253946614867817	2.85416902055597	2.42201903697506e-05	4.2267261324193	-0.347432045523057	0.626485410223528	-0.486715759845749	67	15	S10_136756601	PC_N57_ID2	1	10	137973140	61	S10_127255484	50	128278276	S10_140051129	68	140760142	Teosinte	Reproductive	18	0
GW	S10_143518722_PC_N04_ID1hap1	6.55976461361174e-05	0.000437728189083053	0.00160875248531112	0.575265646187861	0.37788625652619	0.881891809586136	1.56520452768067	0.0200790049165598	2.32576326832916	102	9	S10_143518722	PC_N04_ID1	1	10	144229193	78	S10_136118307	60	137337117	S10_148112495	97	148924354	Teosinte	Reproductive	18	0
GW	S1_112592662_168_5hap1	0.00107741130951078	0.000272321574908196	0.0055060696563809	52.2534490481576	0.0283581839454104	2.19326216226294	26.3351055440477	0.270256319463891	1.10265793308688	77	6	S1_112592662	168_5	1	1	115105933	84	S1_46555207	60	46831777	S1_203498368	108	206316798	Maize	Reproductive	18	1
GW	S2_18768173_164_14hap2	0.000364935448995407	0.00253527510246621	0.00653244159945876	32.4325097407289	0.201882349921553	1.27646175529132	-85.602713114819	0.000775777985507099	-3.36443643165217	153	5	S2_18768173	164_14	2	2	19970703	48	S2_12129909	36	12421453	S2_35326328	60	36829311	Maize	Reproductive	18	0
GW	S3_162179381_171_13hap2	0.000238840507744364	0.000465285673243221	0.00472441503834764	23.5260275653543	0.301842857560892	1.03265148571182	32.6222240778239	0.149590123932181	1.44131737297229	139	11	S3_162179381	171_13	2	3	163838395	72	S3_19924976	48	19336293	S3_209088041	108	212681195	Maize	Reproductive	18	0
GW	S5_155021591_164_8hap1	0.00560940964961198	0.00082445534073039	0.00565846252307201	61.0267223808339	5.89523897125672e-07	5.00447310901449	-25.8652866923897	0.0551219493908486	-1.91859518036339	108	29	S5_155021591	164_8	1	5	158817781	72	S5_17350238	48	18190674	S5_183704581	91	188411927	Maize	Reproductive	18	1
GW	S8_161533467_164_8hap2	0.00683888593676474	0.00496519467374246	0.00793111615448627	68.3420852885295	3.53567028005948e-08	5.52576563909876	-63.9659485463667	2.60047969285049e-06	-4.70834113885335	118	26	S8_161533467	164_8	2	8	166525188	84	S8_145083115	72	149387780	S8_166747628	96	171990913	Maize	Reproductive	18	1
