# Supplementary material for: Domestication reshaped the genetic basis of inbreeding depression in a maize landrace compared to its wild relative, teosinte
Source: PLoS Genet. 2021 Dec 20;17(12):e1009797. doi: 10.1371/journal.pgen.1009797 (PMC8722731; doi:10.1371/journal.pgen.1009797)
Supplement: S8 Table — Filtered version of S7 Table including only overlapping haplotype QTL positions with effects on more than one trait in maize. (XLSX) [file pgen.1009797.s032.xlsx]

## Sheet: Table_S8_Pleiotropic_rare_allel
Trait	marker	Hap	LOD	Parent	Pos_end	Pos_start	SNP	SNP_end	SNP_start	a	cM	cM_end	cM_start	chrom	d	p_value_add	p_value_d	pos_Agpv4	r2_A	r2_D	r2_AD	a_effect	a_pval	a_tval	d_effect	d_pval	d_tval	N_het	N_hom	Gr_Trait	orden
GE	S1_33260976_170_4hap2	2	4.16215	170_4	67323598	10030484	S1_33260976	S1_66295405	S1_9958356	81.7317	48	72	24	1	-13.7064	0.00156401	0.608494	33590809	0.00183682	4.85554e-05	0.00344312	80.6369	0.00171479	3.13822	-13.5847	0.609922	-0.510233	87	7	Reprod	14
TGPP	S1_33260976_170_4hap2	2	4.21614	170_4	67323598	10030484	S1_33260976	S1_66295405	S1_9958356	82.6157	48	72	24	1	-12.0494	0.00173879	0.659152	33590809	0.00175082	2.65097e-05	0.00348985	80.3957	0.00206727	3.08283	-10.251	0.704458	-0.379343	87	7	Reprod	16
LBLN	S1_188073885_166_9hap2	2	7.06474	166_9	226863279	67323598	S1_188073885	S1_223317166	S1_66295405	8.77698	96	120	72	1	18.4236	0.326788	0.0368085	190276994	0.00039173	0.0002963	0.00470436	13.6989	0.123098	1.54225	11.8062	0.179904	1.3413	161	8	Env Resp	9
LBIL	S1_188073885_166_9hap2	2	7.96843	166_9	206316798	67323598	S1_188073885	S1_203498368	S1_66295405	0.929245	96	108	72	1	1.49214	0.213583	0.0427702	190276994	0.000374886	0.000267368	0.00420878	1.05437	0.154242	1.425	0.879485	0.228889	1.20343	161	8	Env Resp	10
LBNN	S1_188073885_171_5hap2	2	5.60949	171_5	226863279	115105933	S1_188073885	S1_223317166	S1_112592662	1.45107	96	120	84	1	-0.739486	5.44122e-07	0.0190635	190276994	0.00420244	0.000831114	0.00426696	1.34734	2.37987e-06	4.72555	-0.654105	0.0356631	-2.10151	135	22	Env Resp	8
ED	S1_188073885_171_5hap1	1	4.43291	171_5	206316798	67323598	S1_188073885	S1_203498368	S1_66295405	-2.01671	96	108	72	1	2.20993	6.92179e-05	3.27856e-05	190276994	0.00300713	0.00399112	0.0042885	-2.02927	2.93703e-05	-4.18427	2.46548	1.49814e-06	4.82048	151	19	Reprod	13
DTA	S3_162179381_164_2hap1	1	8.92974	164_2	180457324	133077884	S3_162179381	S3_177679284	S3_132462237	3.64673	72	84	61	3	-0.0529597	0.00105164	0.962236	163838395	0.000749737	0.000104363	0.00527052	2.69979	0.0135562	2.46992	1.01189	0.356837	0.921516	113	5	Veg/Flo	1
DTS	S3_162179381_164_2hap1	1	6.23	164_2	198679389	19336293	S3_162179381	S3_195700629	S3_19924976	1.87649	72	96	48	3	2.12749	0.144261	0.100492	163838395	0.000296242	0.000400174	0.00404875	1.6843	0.174725	1.35743	1.97407	0.114723	1.57768	113	5	Veg/Flo	2
PROL	S3_195700629_165_10hap2	2	4.7953	165_10	220884199	163838395	S3_195700629	S3_217293749	S3_162179381	0.492061	96	120	72	3	NA	3.26402e-06	NA	198679389	NA	NA	0.00586707	0.554098	1.77851e-07	5.23094	NA	NA	NA	30	NA	Env Resp	7
LBNN	S3_195700629_165_10hap2	2	4.4798	165_10	220884199	180457324	S3_195700629	S3_217293749	S3_177679284	2.39557	96	120	84	3	NA	6.87924e-06	NA	198679389	NA	NA	0.00381591	2.34798	6.90607e-06	4.50299	NA	NA	NA	30	NA	Env Resp	8
DTA	S4_164263827_171_4hap1	1	4.72308	171_4	179685352	24982261	S4_164263827	S4_176654109	S4_23524301	4.63964	72	84	48	4	-4.58725	8.2299e-06	1.41339e-05	167229807	0.00263387	0.00253246	0.00284546	4.63034	3.78498e-06	4.62942	-4.60973	5.80904e-06	-4.53942	107	6	Veg/Flo	1
CUPR	S4_164263827_171_4hap1	1	4.12044	171_4	179685352	24982261	S4_164263827	S4_176654109	S4_23524301	-12.7549	72	84	48	4	10.3095	3.03017e-05	0.000805613	167229807	0.00340138	0.00219281	0.00362628	-12.8452	2.27091e-05	-4.24263	10.3822	0.000666022	3.40649	107	6	Reprod	12
LBLN	S4_204126436_164_8hap2	2	5.55075	164_8	245469438	167229807	S4_204126436	S4_240050156	S4_164263827	-7.91529	108	144	72	4	27.4177	0.119511	1.22715e-06	208650504	0.000321937	0.00323706	0.0034398	-7.00492	0.162158	-1.39813	24.8695	9.54511e-06	4.4334	126	24	Env Resp	9
LBIL	S4_204126436_164_8hap2	2	4.63971	164_8	245469438	24982261	S4_204126436	S4_240050156	S4_23524301	-1.02651	108	144	48	4	2.16391	0.0157497	4.74551e-06	208650504	0.000954357	0.00330181	0.00330219	-0.944116	0.0230453	-2.27363	1.96693	2.404e-05	4.22904	126	24	Env Resp	10
LBLN	S5_183704581_169_6hap2	2	4.51939	169_6	209278138	158817781	S5_183704581	S5_203820904	S5_155021591	-29.6721	91	108	72	5	25.9523	1.01482e-05	8.37649e-05	188411927	0.00323689	0.00279467	0.00348182	-29.1843	9.55024e-06	-4.43329	26.6347	3.88283e-05	4.11934	167	14	Env Resp	9
LBIL	S5_183704581_169_6hap2	2	5.50526	169_6	209278138	158817781	S5_183704581	S5_203820904	S5_155021591	-2.78716	91	108	72	5	2.21212	6.96468e-07	5.90231e-05	188411927	0.00474338	0.00336578	0.00484413	-2.76572	4.19925e-07	-5.06885	2.28675	2.00579e-05	4.26981	167	14	Env Resp	10
LBLN	S6_9498926_166_9hap1	1	4.67665	166_9	87487306	9907580	S6_9498926	S6_84383333	S6_9498926	-10.7015	10	24	10	6	24.6554	0.0498106	1.19343e-05	9907580	0.000495621	0.00269239	0.00302496	-9.34308	0.0828688	-1.73475	22.6601	5.379e-05	4.04325	154	22	Env Resp	9
LBIL	S6_9498926_166_9hap1	1	4.43023	166_9	87487306	9907580	S6_9498926	S6_84383333	S6_9498926	-0.576173	10	24	10	6	1.88255	0.20602	6.24066e-05	9907580	0.000279833	0.00258417	0.00319824	-0.550381	0.218341	-1.23116	1.753	0.00018584	3.74133	154	22	Env Resp	10
DTA	S7_2951235_164_1hap2	2	5.91012	164_1	5335912	180396	S7_2951235	S7_5074091	S7_572703	3.6029	12	24	0	7	-3.35401	2.71603e-07	3.50099e-06	3067721	0.00422128	0.00352267	0.00428339	3.97144	4.98566e-09	5.86072	-3.75399	9.10147e-08	-5.35383	233	19	Veg/Flo	1
PLHT	S7_2951235_164_1hap2	2	20.7395	164_1	5335912	180396	S7_2951235	S7_5074091	S7_572703	-38.6251	12	24	0	7	38.9701	7.10541e-21	8.06434e-20	3067721	0.0143377	0.0136977	0.0153829	-39.3181	1.31767e-23	-10.0794	39.9007	1.22983e-22	9.85183	233	19	Veg/Flo	3
LBLN	S7_162954796_164_8hap1	1	4.21042	164_8	177231070	161520421	S7_162954796	S7_171582235	S7_156121977	-17.3116	96	123	84	7	-3.48541	0.0011325	0.556899	168399935	0.00241474	0.000157424	0.00463221	-20.0187	0.000130742	-3.8291	-5.73678	0.328297	-0.97768	117	19	Env Resp	9
LBIL	S7_162954796_164_8hap1	1	4.77965	164_8	173192924	24816705	S7_162954796	S7_167635099	S7_23761140	-1.42116	96	108	48	7	-0.506292	0.00172974	0.315227	168399935	0.00240545	0.000397596	0.00573119	-1.59541	0.000310709	-3.60964	-0.726584	0.142318	-1.46753	117	19	Env Resp	10
CUPR	S8_161533467_164_8hap2	2	4.03439	164_8	171990913	141520971	S8_161533467	S8_166747628	S8_137468546	-5.05727	84	96	68	8	3.21614	2.26771e-05	0.0136986	166525188	0.00345312	0.00121779	0.00350457	-5.052	1.96838e-05	-4.27477	3.28256	0.0111762	2.53859	118	26	Reprod	12
ED	S8_161533467_164_8hap2	2	6.48604	164_8	171990913	141520971	S8_161533467	S8_166747628	S8_137468546	-2.13497	84	96	68	8	2.25722	2.27614e-06	5.49319e-06	166525188	0.00283927	0.00297761	0.00387025	-1.82587	4.90074e-05	-4.06581	2.01701	3.21335e-05	4.16368	118	26	Reprod	13
GE	S8_161533467_164_8hap2	2	4.62291	164_8	171990913	141520971	S8_161533467	S8_166747628	S8_137468546	-78.9624	84	96	68	8	47.0857	5.272e-06	0.0131295	166525188	0.00390772	0.00110662	0.0039166	-78.8538	4.88332e-06	-4.57733	45.9988	0.0149096	2.43585	118	26	Reprod	14
EILN	S8_161533467_164_8hap2	2	18.2388	164_8	171990913	149387780	S8_161533467	S8_166747628	S8_145083115	0.467486	84	96	72	8	-0.393056	1.31568e-18	4.30875e-12	166525188	0.0200589	0.0131661	0.0215677	0.475395	1.16188e-20	9.38562	-0.412604	3.76862e-14	-7.60395	118	26	Reprod	15
TGPP	S8_161533467_164_8hap2	2	4.203	164_8	171990913	141520971	S8_161533467	S8_166747628	S8_137468546	-76.3188	84	96	68	8	50.4725	1.59074e-05	0.00920779	166525188	0.00356492	0.00129091	0.00362126	-76.8283	1.12171e-05	-4.39901	50.7242	0.00815581	2.64715	118	26	Reprod	16
GW	S8_161533467_164_8hap2	2	8.32467	164_8	171990913	149387780	S8_161533467	S8_166747628	S8_145083115	69.5812	84	96	72	8	-69.6307	3.03264e-08	4.09972e-07	166525188	0.00683889	0.00496519	0.00793112	68.3421	3.53567e-08	5.52577	-63.9659	2.60048e-06	-4.70834	118	26	Reprod	18
TILN	S8_170162069_171_13hap1	1	8.11758	171_13	177553242	256817	S8_170162069	S8_172254681	S8_96344	-0.443707	107	119	0	8	0.323722	2.62722e-09	2.40722e-05	175395950	0.000230574	0.000219979	0.00365675	-0.101259	0.232971	-1.19291	-0.10287	0.244011	-1.16518	130	8	Env Resp	6
ED	S8_170162069_171_13hap1	1	5.64653	171_13	177553242	171990913	S8_170162069	S8_172254681	S8_166747628	-3.9447	107	119	96	8	2.61758	3.05628e-06	0.00234902	175395950	0.00418175	0.00182963	0.00481069	-3.97208	8.45199e-07	-4.93426	2.6748	0.00111071	3.26381	130	8	Reprod	13
LBLN	S9_150007929_164_8hap1	1	4.64956	164_8	156051180	140000631	S9_150007929	S9_152917009	S9_137411264	2.79604	96	108	72	9	20.3496	0.592255	0.000345736	153143273	2.17252e-06	0.0023001	0.00337308	0.596614	0.908568	0.114853	21.597	0.000188964	3.73711	131	20	Env Resp	9
LBIL	S9_150007929_164_8hap1	1	4.26951	164_8	156051180	140000631	S9_150007929	S9_152917009	S9_137411264	0.319665	96	108	72	9	1.56208	0.463762	0.00102209	153143273	3.15407e-06	0.00256364	0.00378169	0.0562715	0.896014	0.130708	1.78619	0.000197121	3.72644	131	20	Env Resp	10
DTS	S10_136878054_171_6hap2	2	5.69908	171_6	145902785	70938500	S10_136878054	S10_145203636	S10_71810690	8.04558	72	96	48	10	-6.57704	4.73225e-07	5.70115e-05	138077617	0.00438614	0.00276501	0.00445893	8.03674	1.85432e-07	5.2232	-6.53058	3.44184e-05	-4.1471	99	3	Veg/Flo	2
PROL	S10_136878054_171_6hap1	1	5.46351	171_6	142140619	129244197	S10_136878054	S10_141357217	S10_128111059	0.396163	72	83	60	10	-0.595384	0.000739824	1.22286e-06	138077617	0.00224204	0.0040832	0.00417074	0.380671	0.00123283	3.23363	-0.536128	1.31227e-05	-4.36385	86	6	Env Resp	7
