# Supplementary material for: Domestication reshaped the genetic basis of inbreeding depression in a maize landrace compared to its wild relative, teosinte
Source: PLoS Genet. 2021 Dec 20;17(12):e1009797. doi: 10.1371/journal.pgen.1009797 (PMC8722731; doi:10.1371/journal.pgen.1009797)
Supplement: S10 Table — GWAS associations detected by Chen et al. [44] encompassed by rare allele scan QTL for the same trait and population. SNP, parent name, and haplotype number for rare allele scan QTL peak joined together (QTL), marker identified by GWAS (SNP), chromosome (chrom_QTL and chrom_GWAS), additive effect of GWAS association (a_effect_SNP), dominance effect of GWAS association (d_effect_SNP), AgpV4 physical position of GWAS associated SNP (Position), Std. Dev of trait within the population, and proportion of trait variance associated with GWAS SNP (r2_GWAS). Other trait columns are the same as for S8 Table. (CSV) [file pgen.1009797.s034.csv]

Pop	Trait	TraitGroup	trait.order	QTL	Parent	chrom_qtl	Pos_start	Pos_end	a_effect_QTL	d_effect_QTL	r2_QTL	SNP	chrom_gwas	a_effect_SNP	d_effect_SNP	Position	Std.Dev	r2_GWAS
Teosinte	DTA	Vegetative/Flowering Time	1	S1_180816044_PC_J12_ID1hap1	PC_J12_ID1	1	123276658	248530357	-4.4911113179451	-0.0228812977341546	0.00225207831219854	S1_215212141	1	1.4404	-0.85345	215212141	8.39349	0.004
Teosinte	DTA	Vegetative/Flowering Time	1	S1_180816044_PC_J12_ID1hap1	PC_J12_ID1	1	123276658	248530357	-4.4911113179451	-0.0228812977341546	0.00225207831219854	S1_232062546	1	-1.657	-0.51539	232062546	8.39349	0.003
Teosinte	DTA	Vegetative/Flowering Time	1	S3_21856762_PC_N07_ID2hap1	PC_N07_ID2	3	8108621	122363234	9.72567890063566	-7.42438779751209	0.0072372631385843	S3_28335765	3	-2.6479	-2.0219	28335765	8.39349	0.004
Teosinte	DTA	Vegetative/Flowering Time	1	S3_21856762_PC_N07_ID2hap1	PC_N07_ID2	3	8108621	122363234	9.72567890063566	-7.42438779751209	0.0072372631385843	S3_35770176	3	2.5832	0.19794	35770176	8.39349	0.006
Teosinte	DTA	Vegetative/Flowering Time	1	S3_122067315_PC_I58_ID1hap1	PC_I58_ID1	3	22538952	179142531	3.90780571672823	1.58992280132048	0.00283181023912815	S3_28335765	3	-2.6479	-2.0219	28335765	8.39349	0.004
Teosinte	DTA	Vegetative/Flowering Time	1	S3_122067315_PC_I58_ID1hap1	PC_I58_ID1	3	22538952	179142531	3.90780571672823	1.58992280132048	0.00283181023912815	S3_35770176	3	2.5832	0.19794	35770176	8.39349	0.006
Teosinte	DTA	Vegetative/Flowering Time	1	S3_122067315_PC_I58_ID1hap1	PC_I58_ID1	3	22538952	179142531	3.90780571672823	1.58992280132048	0.00283181023912815	S3_150290659	3	-4.1584	-3.8219	150290659	8.39349	0.003
Teosinte	DTA	Vegetative/Flowering Time	1	S3_122067315_PC_I58_ID1hap1	PC_I58_ID1	3	22538952	179142531	3.90780571672823	1.58992280132048	0.00283181023912815	S3_160586402	3	1.6031	-0.23099	160586402	8.39349	0.007
Teosinte	DTA	Vegetative/Flowering Time	1	S3_122067315_PC_I58_ID1hap1	PC_I58_ID1	3	22538952	179142531	3.90780571672823	1.58992280132048	0.00283181023912815	S3_162373785	3	1.0745	-0.71018	162373785	8.39349	0.003
Teosinte	DTA	Vegetative/Flowering Time	1	S3_122067315_PC_I58_ID1hap1	PC_I58_ID1	3	22538952	179142531	3.90780571672823	1.58992280132048	0.00283181023912815	S3_166410131	3	-1.6368	-0.18908	166410131	8.39349	0.005
Teosinte	DTA	Vegetative/Flowering Time	1	S3_157207688_PC_N03_ID2hap2	PC_N03_ID2	3	25852377	171280391	9.85038505910969	-2.07201585855474	0.00690438580211949	S3_28335765	3	-2.6479	-2.0219	28335765	8.39349	0.004
Teosinte	DTA	Vegetative/Flowering Time	1	S3_157207688_PC_N03_ID2hap2	PC_N03_ID2	3	25852377	171280391	9.85038505910969	-2.07201585855474	0.00690438580211949	S3_35770176	3	2.5832	0.19794	35770176	8.39349	0.006
Teosinte	DTA	Vegetative/Flowering Time	1	S3_157207688_PC_N03_ID2hap2	PC_N03_ID2	3	25852377	171280391	9.85038505910969	-2.07201585855474	0.00690438580211949	S3_150290659	3	-4.1584	-3.8219	150290659	8.39349	0.003
Teosinte	DTA	Vegetative/Flowering Time	1	S3_157207688_PC_N03_ID2hap2	PC_N03_ID2	3	25852377	171280391	9.85038505910969	-2.07201585855474	0.00690438580211949	S3_160586402	3	1.6031	-0.23099	160586402	8.39349	0.007
Teosinte	DTA	Vegetative/Flowering Time	1	S3_157207688_PC_N03_ID2hap2	PC_N03_ID2	3	25852377	171280391	9.85038505910969	-2.07201585855474	0.00690438580211949	S3_162373785	3	1.0745	-0.71018	162373785	8.39349	0.003
Teosinte	DTA	Vegetative/Flowering Time	1	S3_157207688_PC_N03_ID2hap2	PC_N03_ID2	3	25852377	171280391	9.85038505910969	-2.07201585855474	0.00690438580211949	S3_166410131	3	-1.6368	-0.18908	166410131	8.39349	0.005
Teosinte	DTA	Vegetative/Flowering Time	1	S3_152498239_PC_I52_ID1hap2	PC_I52_ID1	3	40617061	167226750	7.23902185749574	-2.37247858029588	0.00456822743038499	S3_150290659	3	-4.1584	-3.8219	150290659	8.39349	0.003
Teosinte	DTA	Vegetative/Flowering Time	1	S3_152498239_PC_I52_ID1hap2	PC_I52_ID1	3	40617061	167226750	7.23902185749574	-2.37247858029588	0.00456822743038499	S3_160586402	3	1.6031	-0.23099	160586402	8.39349	0.007
Teosinte	DTA	Vegetative/Flowering Time	1	S3_152498239_PC_I52_ID1hap2	PC_I52_ID1	3	40617061	167226750	7.23902185749574	-2.37247858029588	0.00456822743038499	S3_162373785	3	1.0745	-0.71018	162373785	8.39349	0.003
Teosinte	DTA	Vegetative/Flowering Time	1	S3_152498239_PC_I52_ID1hap2	PC_I52_ID1	3	40617061	167226750	7.23902185749574	-2.37247858029588	0.00456822743038499	S3_166410131	3	-1.6368	-0.18908	166410131	8.39349	0.005
Teosinte	DTA	Vegetative/Flowering Time	1	S3_145438476_PC_N14_ID2hap1	PC_N14_ID2	3	49903593	193368435	3.80334210371859	1.34573718266434	0.00277166816325969	S3_150290659	3	-4.1584	-3.8219	150290659	8.39349	0.003
Teosinte	DTA	Vegetative/Flowering Time	1	S3_145438476_PC_N14_ID2hap1	PC_N14_ID2	3	49903593	193368435	3.80334210371859	1.34573718266434	0.00277166816325969	S3_160586402	3	1.6031	-0.23099	160586402	8.39349	0.007
Teosinte	DTA	Vegetative/Flowering Time	1	S3_145438476_PC_N14_ID2hap1	PC_N14_ID2	3	49903593	193368435	3.80334210371859	1.34573718266434	0.00277166816325969	S3_162373785	3	1.0745	-0.71018	162373785	8.39349	0.003
Teosinte	DTA	Vegetative/Flowering Time	1	S3_145438476_PC_N14_ID2hap1	PC_N14_ID2	3	49903593	193368435	3.80334210371859	1.34573718266434	0.00277166816325969	S3_166410131	3	-1.6368	-0.18908	166410131	8.39349	0.005
Teosinte	DTA	Vegetative/Flowering Time	1	S3_145438476_PC_N14_ID2hap1	PC_N14_ID2	3	49903593	193368435	3.80334210371859	1.34573718266434	0.00277166816325969	S3_186815761	3	-2.7788	-1.2959	186815761	8.39349	0.004
Teosinte	DTA	Vegetative/Flowering Time	1	S3_159377891_PC_L12_ID1hap1	PC_L12_ID1	3	94334900	163737608	5.73048568278868	-0.73875789569207	0.00520162768348864	S3_150290659	3	-4.1584	-3.8219	150290659	8.39349	0.003
Teosinte	DTA	Vegetative/Flowering Time	1	S3_159377891_PC_L12_ID1hap1	PC_L12_ID1	3	94334900	163737608	5.73048568278868	-0.73875789569207	0.00520162768348864	S3_160586402	3	1.6031	-0.23099	160586402	8.39349	0.007
Teosinte	DTA	Vegetative/Flowering Time	1	S3_159377891_PC_L12_ID1hap1	PC_L12_ID1	3	94334900	163737608	5.73048568278868	-0.73875789569207	0.00520162768348864	S3_162373785	3	1.0745	-0.71018	162373785	8.39349	0.003
Teosinte	DTA	Vegetative/Flowering Time	1	S3_159377891_PC_O59_ID2hap1	PC_O59_ID2	3	122363234	184526231	4.15082131584138	-0.176617569169557	0.00265412431334633	S3_150290659	3	-4.1584	-3.8219	150290659	8.39349	0.003
Teosinte	DTA	Vegetative/Flowering Time	1	S3_159377891_PC_O59_ID2hap1	PC_O59_ID2	3	122363234	184526231	4.15082131584138	-0.176617569169557	0.00265412431334633	S3_160586402	3	1.6031	-0.23099	160586402	8.39349	0.007
Teosinte	DTA	Vegetative/Flowering Time	1	S3_159377891_PC_O59_ID2hap1	PC_O59_ID2	3	122363234	184526231	4.15082131584138	-0.176617569169557	0.00265412431334633	S3_162373785	3	1.0745	-0.71018	162373785	8.39349	0.003
Teosinte	DTA	Vegetative/Flowering Time	1	S3_159377891_PC_O59_ID2hap1	PC_O59_ID2	3	122363234	184526231	4.15082131584138	-0.176617569169557	0.00265412431334633	S3_166410131	3	-1.6368	-0.18908	166410131	8.39349	0.005
Teosinte	DTA	Vegetative/Flowering Time	1	S3_157207688_PC_I50_ID2hap2	PC_I50_ID2	3	150586892	161687206	4.70801767243321	1.13782919163903	0.0042344067098935	S3_150290659	3	-4.1584	-3.8219	150290659	8.39349	0.003
Teosinte	DTA	Vegetative/Flowering Time	1	S3_157207688_PC_I50_ID2hap2	PC_I50_ID2	3	150586892	161687206	4.70801767243321	1.13782919163903	0.0042344067098935	S3_160586402	3	1.6031	-0.23099	160586402	8.39349	0.007
Teosinte	DTA	Vegetative/Flowering Time	1	S3_157207688_PC_I50_ID2hap2	PC_I50_ID2	3	150586892	161687206	4.70801767243321	1.13782919163903	0.0042344067098935	S3_162373785	3	1.0745	-0.71018	162373785	8.39349	0.003
Teosinte	DTA	Vegetative/Flowering Time	1	S3_178184353_PC_L14_ID1hap2	PC_L14_ID1	3	161006634	202741574	4.88645633510488	-1.77339693789634	0.00354947386452742	S3_160586402	3	1.6031	-0.23099	160586402	8.39349	0.007
Teosinte	DTA	Vegetative/Flowering Time	1	S3_178184353_PC_L14_ID1hap2	PC_L14_ID1	3	161006634	202741574	4.88645633510488	-1.77339693789634	0.00354947386452742	S3_162373785	3	1.0745	-0.71018	162373785	8.39349	0.003
Teosinte	DTA	Vegetative/Flowering Time	1	S3_178184353_PC_L14_ID1hap2	PC_L14_ID1	3	161006634	202741574	4.88645633510488	-1.77339693789634	0.00354947386452742	S3_166410131	3	-1.6368	-0.18908	166410131	8.39349	0.005
Teosinte	DTA	Vegetative/Flowering Time	1	S3_178184353_PC_L14_ID1hap2	PC_L14_ID1	3	161006634	202741574	4.88645633510488	-1.77339693789634	0.00354947386452742	S3_186815761	3	-2.7788	-1.2959	186815761	8.39349	0.004
Teosinte	DTA	Vegetative/Flowering Time	1	S5_197950986_PC_M15_ID1hap1	PC_M15_ID1	5	20891877	205949591	4.28909096691859	-0.410960721617703	0.00241621914740786	S5_140321644	5	0.9959	-0.76393	140321644	8.39349	0.004
Teosinte	DTA	Vegetative/Flowering Time	1	S5_197950986_PC_M15_ID1hap1	PC_M15_ID1	5	20891877	205949591	4.28909096691859	-0.410960721617703	0.00241621914740786	S5_173127735	5	-2.8181	-2.7423	173127735	8.39349	0.004
Teosinte	DTA	Vegetative/Flowering Time	1	S6_157271082_PC_I55_ID2hap1	PC_I55_ID2	6	158522417	167838200	3.59483238287523	-2.45865762875098	0.00245896904754883	S6_164162642	6	-2.1821	-1.6253	164162642	8.39349	0.003
Teosinte	DTA	Vegetative/Flowering Time	1	S6_165586391_PC_O51_ID2hap1	PC_O51_ID2	6	168447788	172155075	4.10856134972987	-5.99596793832517	0.00349616449122248	S6_169685604	6	-3.6881	-2.6785	169685604	8.39349	0.004
Teosinte	DTA	Vegetative/Flowering Time	1	S8_76034284_PC_I11_ID2hap2	PC_I11_ID2	8	13619957	114048796	-2.86808046397888	-1.45062810682035	0.0029274503320379	S8_34912426	8	3.9991	0.6928	34912426	8.39349	0.005
Teosinte	DTA	Vegetative/Flowering Time	1	S8_76034284_PC_I11_ID2hap2	PC_I11_ID2	8	13619957	114048796	-2.86808046397888	-1.45062810682035	0.0029274503320379	S8_100915105	8	2.8828	-1.4147	100915105	8.39349	0.006
Teosinte	DTA	Vegetative/Flowering Time	1	S9_147657291_PC_L56_ID1hap1	PC_L56_ID1	9	132926649	152689673	4.84793952206648	-2.16304362120435	0.00319080070939193	S9_149110102	9	-0.8568	-0.70702	149110102	8.39349	0.004
Teosinte	DTA	Vegetative/Flowering Time	1	S9_147736039_PC_K60_ID1hap1	PC_K60_ID1	9	147446896	154353228	-5.53371859647928	3.2141031449513	0.00286357047586228	S9_149110102	9	-0.8568	-0.70702	149110102	8.39349	0.004
Maize	DTA	Vegetative/Flowering Time	1	S3_162179381_164_2hap1	164_2	3	133077884	180457324	2.69978933695065	1.01188880496016	0.00527052293698438	S3_158538671	3	-3.9536	0.0717	158538671	5.6067	0.007
Maize	DTA	Vegetative/Flowering Time	1	S3_162179381_164_2hap1	164_2	3	133077884	180457324	2.69978933695065	1.01188880496016	0.00527052293698438	S3_172354716	3	0.8908	-0.60171	172354716	5.6067	0.007
Maize	DTA	Vegetative/Flowering Time	1	S4_204126436_171_5hap1	171_5	4	188637870	242694652	2.45988808125583	-1.16322247265138	0.00308832121151048	S4_204142828	4	-2.3742	-1.8363	204142828	5.6067	0.007
Maize	DTA	Vegetative/Flowering Time	1	S8_137468546_165_10hap1	165_10	8	23366269	166525188	4.36871566086712	NA	0.00281513200972339	S8_112262856	8	-0.3017	0.9486	112262856	5.6067	0.004
Maize	DTA	Vegetative/Flowering Time	1	S8_137468546_165_10hap1	165_10	8	23366269	166525188	4.36871566086712	NA	0.00281513200972339	S8_115718891	8	1.204	-0.92625	115718891	5.6067	0.007
Maize	DTA	Vegetative/Flowering Time	1	S9_137411264_165_4hap1	165_4	9	118161908	147883475	-3.67793689350521	2.67235605212671	0.00267752631172713	S9_134445425	9	0.6391	0.41517	134445425	5.6067	0.004
Maize	DTA	Vegetative/Flowering Time	1	S10_136878054_166_12hap1	166_12	10	70938500	145902785	1.83883666955114	-3.05841788189867	0.00277555046692446	S10_130417910	10	-0.9673	-1.1617	130417910	5.6067	0.004
Teosinte	DTS	Vegetative/Flowering Time	2	S1_281952874_PC_N57_ID2hap1	PC_N57_ID2	1	284241235	291348922	5.00307010643708	-3.75524596350188	0.00195196560333022	S1_287451999	1	-3.7251	-2.7312	287451999	7.9543	0.003
Teosinte	DTS	Vegetative/Flowering Time	2	S3_28338674_PC_I50_ID1hap1	PC_I50_ID1	3	21878581	85175705	-0.173127729096377	5.62145996960584	0.00288101574706334	S3_51811967	3	1.5919	-0.74941	51811967	7.9543	0.004
Teosinte	DTS	Vegetative/Flowering Time	2	S3_157207688_PC_N03_ID2hap2	PC_N03_ID2	3	25852377	175726710	7.08986274138973	-0.743066137321293	0.00478722321968905	S3_51811967	3	1.5919	-0.74941	51811967	7.9543	0.004
Teosinte	DTS	Vegetative/Flowering Time	2	S3_157207688_PC_N03_ID2hap2	PC_N03_ID2	3	25852377	175726710	7.08986274138973	-0.743066137321293	0.00478722321968905	S3_115090329	3	-2.8639	-2.6179	115090329	7.9543	0.003
Teosinte	DTS	Vegetative/Flowering Time	2	S3_157207688_PC_N03_ID2hap2	PC_N03_ID2	3	25852377	175726710	7.08986274138973	-0.743066137321293	0.00478722321968905	S3_148453132	3	1.5896	-0.75138	148453132	7.9543	0.004
Teosinte	DTS	Vegetative/Flowering Time	2	S3_157207688_PC_N03_ID2hap2	PC_N03_ID2	3	25852377	175726710	7.08986274138973	-0.743066137321293	0.00478722321968905	S3_157821605	3	-4.4724	-0.39449	157821605	7.9543	0.006
Teosinte	DTS	Vegetative/Flowering Time	2	S3_157207688_PC_N03_ID2hap2	PC_N03_ID2	3	25852377	175726710	7.08986274138973	-0.743066137321293	0.00478722321968905	S3_161034847	3	-3.4613	-0.67688	161034847	7.9543	0.015
Teosinte	DTS	Vegetative/Flowering Time	2	S3_157207688_PC_N03_ID2hap2	PC_N03_ID2	3	25852377	175726710	7.08986274138973	-0.743066137321293	0.00478722321968905	S3_164454815	3	-3.1106	-1.3316	164454815	7.9543	0.005
Teosinte	DTS	Vegetative/Flowering Time	2	S3_159377891_PC_I52_ID1hap2	PC_I52_ID1	3	60681669	167226750	7.69829635865216	-3.0099253667923	0.0052406520208097	S3_115090329	3	-2.8639	-2.6179	115090329	7.9543	0.003
Teosinte	DTS	Vegetative/Flowering Time	2	S3_159377891_PC_I52_ID1hap2	PC_I52_ID1	3	60681669	167226750	7.69829635865216	-3.0099253667923	0.0052406520208097	S3_148453132	3	1.5896	-0.75138	148453132	7.9543	0.004
Teosinte	DTS	Vegetative/Flowering Time	2	S3_159377891_PC_I52_ID1hap2	PC_I52_ID1	3	60681669	167226750	7.69829635865216	-3.0099253667923	0.0052406520208097	S3_157821605	3	-4.4724	-0.39449	157821605	7.9543	0.006
Teosinte	DTS	Vegetative/Flowering Time	2	S3_159377891_PC_I52_ID1hap2	PC_I52_ID1	3	60681669	167226750	7.69829635865216	-3.0099253667923	0.0052406520208097	S3_161034847	3	-3.4613	-0.67688	161034847	7.9543	0.015
Teosinte	DTS	Vegetative/Flowering Time	2	S3_159377891_PC_I52_ID1hap2	PC_I52_ID1	3	60681669	167226750	7.69829635865216	-3.0099253667923	0.0052406520208097	S3_164454815	3	-3.1106	-1.3316	164454815	7.9543	0.005
Teosinte	DTS	Vegetative/Flowering Time	2	S3_157207688_PC_L12_ID1hap1	PC_L12_ID1	3	127742289	161687206	5.90935857197746	-1.49415043961842	0.0059965848156629	S3_148453132	3	1.5896	-0.75138	148453132	7.9543	0.004
Teosinte	DTS	Vegetative/Flowering Time	2	S3_157207688_PC_L12_ID1hap1	PC_L12_ID1	3	127742289	161687206	5.90935857197746	-1.49415043961842	0.0059965848156629	S3_157821605	3	-4.4724	-0.39449	157821605	7.9543	0.006
Teosinte	DTS	Vegetative/Flowering Time	2	S3_157207688_PC_L12_ID1hap1	PC_L12_ID1	3	127742289	161687206	5.90935857197746	-1.49415043961842	0.0059965848156629	S3_161034847	3	-3.4613	-0.67688	161034847	7.9543	0.015
Teosinte	DTS	Vegetative/Flowering Time	2	S3_172146356_PC_O59_ID2hap1	PC_O59_ID2	3	142141671	177643229	5.23122806434096	-0.943619344999314	0.00420566084132123	S3_148453132	3	1.5896	-0.75138	148453132	7.9543	0.004
Teosinte	DTS	Vegetative/Flowering Time	2	S3_172146356_PC_O59_ID2hap1	PC_O59_ID2	3	142141671	177643229	5.23122806434096	-0.943619344999314	0.00420566084132123	S3_157821605	3	-4.4724	-0.39449	157821605	7.9543	0.006
Teosinte	DTS	Vegetative/Flowering Time	2	S3_172146356_PC_O59_ID2hap1	PC_O59_ID2	3	142141671	177643229	5.23122806434096	-0.943619344999314	0.00420566084132123	S3_161034847	3	-3.4613	-0.67688	161034847	7.9543	0.015
Teosinte	DTS	Vegetative/Flowering Time	2	S3_172146356_PC_O59_ID2hap1	PC_O59_ID2	3	142141671	177643229	5.23122806434096	-0.943619344999314	0.00420566084132123	S3_164454815	3	-3.1106	-1.3316	164454815	7.9543	0.005
Teosinte	DTS	Vegetative/Flowering Time	2	S3_159377891_PC_I50_ID2hap1	PC_I50_ID2	3	150586892	161687206	-6.45299044507195	2.00170902951992	0.0045797361816774	S3_157821605	3	-4.4724	-0.39449	157821605	7.9543	0.006
Teosinte	DTS	Vegetative/Flowering Time	2	S3_159377891_PC_I50_ID2hap1	PC_I50_ID2	3	150586892	161687206	-6.45299044507195	2.00170902951992	0.0045797361816774	S3_161034847	3	-3.4613	-0.67688	161034847	7.9543	0.015
Teosinte	DTS	Vegetative/Flowering Time	2	S5_175736574_PC_I55_ID2hap2	PC_I55_ID2	5	94991702	189154152	3.06218611668271	-0.465877278358745	0.00163649042978742	S5_166571080	5	-1.8013	-3.0169	166571080	7.9543	0.002
Teosinte	DTS	Vegetative/Flowering Time	2	S5_175736574_PC_I55_ID2hap2	PC_I55_ID2	5	94991702	189154152	3.06218611668271	-0.465877278358745	0.00163649042978742	S5_173933406	5	-1.0771	-0.45082	173933406	7.9543	0.003
Teosinte	DTS	Vegetative/Flowering Time	2	S6_6890831_PC_M59_ID1hap2	PC_M59_ID1	6	295224	99182119	-4.65742724635971	1.85868559189461	0.00199610490282986	S6_30528400	6	-1.1299	0.28971	30528400	7.9543	0.003
Teosinte	DTS	Vegetative/Flowering Time	2	S6_164797355_PC_O51_ID2hap1	PC_O51_ID2	6	168447788	172155075	3.64782792498809	-6.39332575549739	0.00459322855407196	S6_170102149	6	-3.916	-4.8758	170102149	7.9543	0.004
Teosinte	DTS	Vegetative/Flowering Time	2	S8_13789719_PC_N11_ID1hap2	PC_N11_ID1	8	7746970	149502256	8.40937884438004	-4.48777631688343	0.00290482730623987	S8_104659898	8	1.2951	-0.33988	104659898	7.9543	0.004
Teosinte	DTS	Vegetative/Flowering Time	2	S8_13789719_PC_N11_ID1hap2	PC_N11_ID1	8	7746970	149502256	8.40937884438004	-4.48777631688343	0.00290482730623987	S8_126751589	8	2.2147	0.23083	126751589	7.9543	0.005
Teosinte	DTS	Vegetative/Flowering Time	2	S8_13789719_PC_N11_ID1hap2	PC_N11_ID1	8	7746970	149502256	8.40937884438004	-4.48777631688343	0.00290482730623987	S8_145388789	8	-1.7082	0.56567	145388789	7.9543	0.003
Teosinte	DTS	Vegetative/Flowering Time	2	S8_96076103_PC_I11_ID2hap1	PC_I11_ID2	8	10662436	174171023	3.20616126465809	-0.160848871058324	0.0020061063942729	S8_104659898	8	1.2951	-0.33988	104659898	7.9543	0.004
Teosinte	DTS	Vegetative/Flowering Time	2	S8_96076103_PC_I11_ID2hap1	PC_I11_ID2	8	10662436	174171023	3.20616126465809	-0.160848871058324	0.0020061063942729	S8_126751589	8	2.2147	0.23083	126751589	7.9543	0.005
Teosinte	DTS	Vegetative/Flowering Time	2	S8_96076103_PC_I11_ID2hap1	PC_I11_ID2	8	10662436	174171023	3.20616126465809	-0.160848871058324	0.0020061063942729	S8_145388789	8	-1.7082	0.56567	145388789	7.9543	0.003
Teosinte	DTS	Vegetative/Flowering Time	2	S8_21699750_PC_I05_ID1hap1	PC_I05_ID1	8	14157933	155293817	-5.53769835870647	2.06252960108334	0.00244209278727947	S8_104659898	8	1.2951	-0.33988	104659898	7.9543	0.004
Teosinte	DTS	Vegetative/Flowering Time	2	S8_21699750_PC_I05_ID1hap1	PC_I05_ID1	8	14157933	155293817	-5.53769835870647	2.06252960108334	0.00244209278727947	S8_126751589	8	2.2147	0.23083	126751589	7.9543	0.005
Teosinte	DTS	Vegetative/Flowering Time	2	S8_21699750_PC_I05_ID1hap1	PC_I05_ID1	8	14157933	155293817	-5.53769835870647	2.06252960108334	0.00244209278727947	S8_145388789	8	-1.7082	0.56567	145388789	7.9543	0.003
Teosinte	DTS	Vegetative/Flowering Time	2	S9_144636416_PC_L56_ID1hap1	PC_L56_ID1	9	117528903	152518563	3.37310551025363	-0.75218669515608	0.00202374642575998	S9_131150702	9	2.3556	1.20868	131150702	7.9543	0.007
Teosinte	DTS	Vegetative/Flowering Time	2	S9_144636416_PC_L56_ID1hap1	PC_L56_ID1	9	117528903	152518563	3.37310551025363	-0.75218669515608	0.00202374642575998	S9_136592965	9	2.5981	0.9814	136592965	7.9543	0.003
Maize	DTS	Vegetative/Flowering Time	2	S1_66295405_170_6hap2	170_6	1	33590809	190276994	8.3702925103952	-4.63661647704777	0.00411468526379077	S1_111114929	1	-2.1536	-0.31211	111114929	6.38746	0.007
Maize	DTS	Vegetative/Flowering Time	2	S1_203498368_170_1hap1	170_1	1	67323598	252669678	-2.28400801870824	-1.48129704430479	0.00389064444795872	S1_111114929	1	-2.1536	-0.31211	111114929	6.38746	0.007
Maize	DTS	Vegetative/Flowering Time	2	S3_5823176_166_10hap2	166_10	3	2713324	19336293	7.89296019934487	-2.11658818112603	0.00391916293398331	S3_5147855	3	-8.6762	-8.2201	5147855	6.38746	0.007
Maize	DTS	Vegetative/Flowering Time	2	S3_19924976_171_5hap1	171_5	3	8731881	128467898	2.09029614850268	1.0748849032072	0.0034668246436097	S3_151441916	3	-1.3798	-0.71936	151441916	6.38746	0.008
Maize	DTS	Vegetative/Flowering Time	2	S3_162179381_164_2hap1	164_2	3	19336293	198679389	1.68430351568566	1.97406503745569	0.0040487506437723	S3_151441916	3	-1.3798	-0.71936	151441916	6.38746	0.008
Maize	DTS	Vegetative/Flowering Time	2	S4_164263827_170_11hap2	170_11	4	148676065	179685352	11.3616469798196	-9.2284348828593	0.00385808692296796	S4_165891444	4	-4.0106	-1.2567	165891444	6.38746	0.007
Maize	DTS	Vegetative/Flowering Time	2	S4_164263827_164_1hap1	164_1	4	148676065	179685352	2.45635153209829	0.877192002314353	0.00577927410119017	S4_165891444	4	-4.0106	-1.2567	165891444	6.38746	0.007
Maize	DTS	Vegetative/Flowering Time	2	S7_121816050_171_10hap2	171_10	7	24816705	161520421	3.27523594292735	-1.85438846560492	0.00382294072354905	S7_154995544	7	-3.7375	-2.421	154995544	6.38746	0.008
Maize	DTS	Vegetative/Flowering Time	2	S9_18888260_171_13hap1	171_13	9	7965858	118161908	0.974643176353741	1.75865179754111	0.00273958227165949	S9_122448756	9	-1.6049	-1.0104	122448756	6.38746	0.006
Maize	DTS	Vegetative/Flowering Time	2	S9_45848169_164_1hap1	164_1	9	18798261	139198416	2.8169631425995	-0.775708367215742	0.00289472882265773	S9_122448756	9	-1.6049	-1.0104	122448756	6.38746	0.006
Maize	DTS	Vegetative/Flowering Time	2	S9_45848169_164_1hap1	164_1	9	18798261	139198416	2.8169631425995	-0.775708367215742	0.00289472882265773	S9_133825227	9	-1.4593	0.28428	133825227	6.38746	0.006
Maize	DTS	Vegetative/Flowering Time	2	S9_136620678_166_12hap1	166_12	9	118161908	147883475	4.59639790093053	-1.99860917892913	0.00475510386901501	S9_133825227	9	-1.4593	0.28428	133825227	6.38746	0.006
Teosinte	PLHT	Vegetative/Flowering Time	3	S1_184964421_PC_N57_ID2hap2	PC_N57_ID2	1	7065049	200198651	-15.408967970709	20.4712697874878	0.00369844805915198	S1_150086179	1	9.2317	10.06042	150086179	25.40319	0.004
Teosinte	PLHT	Vegetative/Flowering Time	3	S1_184964421_PC_N57_ID2hap2	PC_N57_ID2	1	7065049	200198651	-15.408967970709	20.4712697874878	0.00369844805915198	S1_156526333	1	28.0646	25.01971	156526333	25.40319	0.014
Teosinte	PLHT	Vegetative/Flowering Time	3	S1_111925736_PC_K02_ID1hap2	PC_K02_ID1	1	48957359	190081908	-43.7875497248595	39.5509395290705	0.00500250910177558	S1_150086179	1	9.2317	10.06042	150086179	25.40319	0.004
Teosinte	PLHT	Vegetative/Flowering Time	3	S1_111925736_PC_K02_ID1hap2	PC_K02_ID1	1	48957359	190081908	-43.7875497248595	39.5509395290705	0.00500250910177558	S1_156526333	1	28.0646	25.01971	156526333	25.40319	0.014
Teosinte	PLHT	Vegetative/Flowering Time	3	S2_28895387_PC_M59_ID1hap1	PC_M59_ID1	2	28374459	177305944	17.4018409333494	-4.77653411996086	0.00301679759860529	S2_133461103	2	-4.3774	-0.74635	133461103	25.40319	0.005
Teosinte	PLHT	Vegetative/Flowering Time	3	S3_152498239_PC_I52_ID1hap2	PC_I52_ID1	3	19725264	177643229	17.9141282516356	-3.54997970502971	0.00355215809021003	S3_26716736	3	11.2497	3.07216	26716736	25.40319	0.004
Teosinte	PLHT	Vegetative/Flowering Time	3	S3_152498239_PC_I52_ID1hap2	PC_I52_ID1	3	19725264	177643229	17.9141282516356	-3.54997970502971	0.00355215809021003	S3_36324686	3	8.7703	2.60385	36324686	25.40319	0.009
Teosinte	PLHT	Vegetative/Flowering Time	3	S3_152498239_PC_I52_ID1hap2	PC_I52_ID1	3	19725264	177643229	17.9141282516356	-3.54997970502971	0.00355215809021003	S3_44004167	3	2.3128	-6.283	44004167	25.40319	0.003
Teosinte	PLHT	Vegetative/Flowering Time	3	S3_152498239_PC_I52_ID1hap2	PC_I52_ID1	3	19725264	177643229	17.9141282516356	-3.54997970502971	0.00355215809021003	S3_173557871	3	-12.37	-2.253	173557871	25.40319	0.005
Teosinte	PLHT	Vegetative/Flowering Time	3	S3_141270242_PC_I50_ID2hap2	PC_I50_ID2	3	22538952	168523492	9.12791017488271	5.56157389467962	0.00270023349854975	S3_26716736	3	11.2497	3.07216	26716736	25.40319	0.004
Teosinte	PLHT	Vegetative/Flowering Time	3	S3_141270242_PC_I50_ID2hap2	PC_I50_ID2	3	22538952	168523492	9.12791017488271	5.56157389467962	0.00270023349854975	S3_36324686	3	8.7703	2.60385	36324686	25.40319	0.009
Teosinte	PLHT	Vegetative/Flowering Time	3	S3_141270242_PC_I50_ID2hap2	PC_I50_ID2	3	22538952	168523492	9.12791017488271	5.56157389467962	0.00270023349854975	S3_44004167	3	2.3128	-6.283	44004167	25.40319	0.003
Teosinte	PLHT	Vegetative/Flowering Time	3	S3_122067315_PC_L12_ID1hap2	PC_L12_ID1	3	27958125	146547272	-17.1519338581367	5.34205962960049	0.00461900177204511	S3_36324686	3	8.7703	2.60385	36324686	25.40319	0.009
Teosinte	PLHT	Vegetative/Flowering Time	3	S3_122067315_PC_L12_ID1hap2	PC_L12_ID1	3	27958125	146547272	-17.1519338581367	5.34205962960049	0.00461900177204511	S3_44004167	3	2.3128	-6.283	44004167	25.40319	0.003
Teosinte	PLHT	Vegetative/Flowering Time	3	S3_131720865_PC_I58_ID1hap2	PC_I58_ID1	3	27958125	177643229	-15.905508187651	0.443279909250741	0.00304189121885456	S3_36324686	3	8.7703	2.60385	36324686	25.40319	0.009
Teosinte	PLHT	Vegetative/Flowering Time	3	S3_131720865_PC_I58_ID1hap2	PC_I58_ID1	3	27958125	177643229	-15.905508187651	0.443279909250741	0.00304189121885456	S3_44004167	3	2.3128	-6.283	44004167	25.40319	0.003
Teosinte	PLHT	Vegetative/Flowering Time	3	S3_131720865_PC_I58_ID1hap2	PC_I58_ID1	3	27958125	177643229	-15.905508187651	0.443279909250741	0.00304189121885456	S3_173557871	3	-12.37	-2.253	173557871	25.40319	0.005
Teosinte	PLHT	Vegetative/Flowering Time	3	S3_172146356_PC_O59_ID2hap2	PC_O59_ID2	3	94334900	184526231	-13.0213997139955	-0.54425433671517	0.00293540909729628	S3_173557871	3	-12.37	-2.253	173557871	25.40319	0.005
Teosinte	PLHT	Vegetative/Flowering Time	3	S3_172146356_PC_O59_ID2hap2	PC_O59_ID2	3	94334900	184526231	-13.0213997139955	-0.54425433671517	0.00293540909729628	S3_181432340	3	-5.4085	0.23491	181432340	25.40319	0.005
Teosinte	PLHT	Vegetative/Flowering Time	3	S3_162079869_PC_N57_ID2hap2	PC_N57_ID2	3	142141671	175726710	-21.6104604164577	14.5762098906935	0.00473072454732126	S3_173557871	3	-12.37	-2.253	173557871	25.40319	0.005
Teosinte	PLHT	Vegetative/Flowering Time	3	S3_170025693_PC_L12_ID2hap1	PC_L12_ID2	3	146547272	178551530	20.4422285422739	-6.14480232555892	0.00517452398034757	S3_173557871	3	-12.37	-2.253	173557871	25.40319	0.005
Teosinte	PLHT	Vegetative/Flowering Time	3	S4_166481961_PC_J07_ID2hap2	PC_J07_ID2	4	32651447	176631685	-27.8532833475638	30.3789256366054	0.00617859279451238	S4_160477266	4	6.2962	0.29276	160477266	25.40319	0.005
Teosinte	PLHT	Vegetative/Flowering Time	3	S6_147330692_PC_J07_ID2hap2	PC_J07_ID2	6	132485660	155955003	14.8072397353621	-1.06836714462834	0.00260250569762555	S6_147749651	6	-6.999	-3.5217	147749651	25.40319	0.005
Teosinte	PLHT	Vegetative/Flowering Time	3	S6_164797355_PC_O51_ID2hap1	PC_O51_ID2	6	168045336	172155075	-13.0962627854275	20.0660327525604	0.00515247580818334	S6_168645229	6	14.8796	14.5775	168645229	25.40319	0.006
Teosinte	PLHT	Vegetative/Flowering Time	3	S7_133173736_PC_L12_ID1hap2	PC_L12_ID1	7	132659345	174336644	-9.8492189754289	11.9411708133293	0.0022929735283731	S7_134479833	7	-5.8761	-2.3843	134479833	25.40319	0.003
Teosinte	PLHT	Vegetative/Flowering Time	3	S7_133173736_PC_L12_ID1hap2	PC_L12_ID1	7	132659345	174336644	-9.8492189754289	11.9411708133293	0.0022929735283731	S7_141667795	7	3.7795	3.62361	141667795	25.40319	0.008
Teosinte	PLHT	Vegetative/Flowering Time	3	S7_137463308_PC_I50_ID2hap2	PC_I50_ID2	7	135062219	162637105	-8.78004439388152	-5.84552387769253	0.00291820678158594	S7_141667795	7	3.7795	3.62361	141667795	25.40319	0.008
Teosinte	PLHT	Vegetative/Flowering Time	3	S8_88812935_PC_I05_ID1hap2	PC_I05_ID1	8	13460753	149502256	13.6683729622879	2.10262720584309	0.00262349066739165	S8_118238153	8	6.5893	-1.1489	118238153	25.40319	0.005
Teosinte	PLHT	Vegetative/Flowering Time	3	S9_47606583_PC_N07_ID2hap2	PC_N07_ID2	9	10546450	122120304	-18.9465118163762	25.3058278084988	0.00422579611868223	S9_15788760	9	11.0011	11.74448	15788760	25.40319	0.004
Teosinte	PLHT	Vegetative/Flowering Time	3	S9_47606583_PC_N07_ID2hap2	PC_N07_ID2	9	10546450	122120304	-18.9465118163762	25.3058278084988	0.00422579611868223	S9_26350643	9	-3.8597	1.3628	26350643	25.40319	0.004
Teosinte	PLHT	Vegetative/Flowering Time	3	S9_142746339_PC_L06_ID2hap1	PC_L06_ID2	9	132926649	152518563	-31.3708044887579	28.8940671312401	0.00352418350409645	S9_141746196	9	1.1185	6.31881	141746196	25.40319	0.005
Teosinte	PLHT	Vegetative/Flowering Time	3	S9_139750293_PC_J13_ID1hap2	PC_J13_ID1	9	140740010	146967493	-21.1976428885479	16.9539632415214	0.00391356209271132	S9_141746196	9	1.1185	6.31881	141746196	25.40319	0.005
Teosinte	PLHT	Vegetative/Flowering Time	3	S10_141686219_PC_J14_ID2hap1	PC_J14_ID2	10	139926330	144229193	-17.3533850491451	22.476518603424	0.00474716353959914	S10_142509771	10	6.1526	5.65899	142509771	25.40319	0.004
Maize	PLHT	Vegetative/Flowering Time	3	S1_278353217_168_5hap2	168_5	1	267762555	292331635	-52.0978810738882	40.9510296312774	0.00627840094654564	S1_286268198	1	27.6962	22.82331	286268198	33.07437	0.006
Maize	PLHT	Vegetative/Flowering Time	3	S2_18768173_170_7hap1	170_7	2	12421453	36829311	-22.2629025986977	17.7018143294579	0.00352328936389801	S2_16553877	2	23.0515	17.90489	16553877	33.07437	0.006
Maize	PLHT	Vegetative/Flowering Time	3	S4_176654109_170_11hap2	170_11	4	168955088	208650504	-30.6715630782125	22.9169516457376	0.00311103231705701	S4_219328057	4	7.8202	4.13635	219328057	33.07437	0.005
Maize	PLHT	Vegetative/Flowering Time	3	S4_185195180_164_2hap1	164_2	4	179685352	239733858	-37.3274135434175	29.6128728463912	0.00368168219258136	S4_219328057	4	7.8202	4.13635	219328057	33.07437	0.005
Maize	PLHT	Vegetative/Flowering Time	3	S5_155021591_171_10hap2	171_10	5	18190674	179686119	-18.4733293087448	11.7645745188052	0.00411158334742789	S5_40020399	5	22.9622	26.73433	40020399	33.07437	0.007
Maize	PLHT	Vegetative/Flowering Time	3	S5_155021591_171_10hap2	171_10	5	18190674	179686119	-18.4733293087448	11.7645745188052	0.00411158334742789	S5_97929255	5	-6.1195	0.13262	97929255	33.07437	0.006
Maize	PLHT	Vegetative/Flowering Time	3	S5_155021591_171_10hap2	171_10	5	18190674	179686119	-18.4733293087448	11.7645745188052	0.00411158334742789	S5_158618677	5	32.0726	32.53259	158618677	33.07437	0.011
Maize	PLHT	Vegetative/Flowering Time	3	S7_2951235_164_1hap2	164_1	7	180396	5335912	-39.3181058772929	39.9007217471352	0.0153828626266322	S7_3086083	7	44.2666	44.18058	3086083	33.07437	0.018
Maize	PLHT	Vegetative/Flowering Time	3	S8_13442607_170_6hap2	170_6	8	4576006	23366269	-33.0246569066257	21.7660084629059	0.00415373186721102	S8_47282677	8	23.2106	18.4261	47282677	33.07437	0.006
Maize	PLHT	Vegetative/Flowering Time	3	S10_128111059_169_6hap2	169_6	10	10315095	142140619	-23.1590522731513	22.7360136683869	0.00379270358173378	S10_90483571	10	24.6821	27.03728	90483571	33.07437	0.008
Teosinte	LFLN	Vegetative/Flowering Time	4	S1_50952329_PC_J14_ID2hap2	PC_J14_ID2	1	27718730	172453142	-6.50529525971135	0.142832120656648	0.00365936835806635	S1_32528030	1	2.4957	-1.9557	32528030	10.75367	0.004
Teosinte	LFLN	Vegetative/Flowering Time	4	S1_50952329_PC_J14_ID2hap2	PC_J14_ID2	1	27718730	172453142	-6.50529525971135	0.142832120656648	0.00365936835806635	S1_136535583	1	6.8778	4.45203	136535583	10.75367	0.005
Teosinte	LFLN	Vegetative/Flowering Time	4	S1_111925736_PC_K02_ID1hap2	PC_K02_ID1	1	48957359	190081908	-19.4845950679175	18.0930249425197	0.00545737182350592	S1_136535583	1	6.8778	4.45203	136535583	10.75367	0.005
Teosinte	LFLN	Vegetative/Flowering Time	4	S1_111925736_PC_K02_ID1hap2	PC_K02_ID1	1	48957359	190081908	-19.4845950679175	18.0930249425197	0.00545737182350592	S1_186998255	1	3.4165	1.94309	186998255	10.75367	0.006
Teosinte	LFLN	Vegetative/Flowering Time	4	S1_184964421_PC_L56_ID1hap1	PC_L56_ID1	1	176195777	219651067	-6.58673134757033	4.07816846280002	0.00393876520647263	S1_186998255	1	3.4165	1.94309	186998255	10.75367	0.006
Teosinte	LFLN	Vegetative/Flowering Time	4	S1_184964421_PC_L56_ID1hap1	PC_L56_ID1	1	176195777	219651067	-6.58673134757033	4.07816846280002	0.00393876520647263	S1_220784499	1	-1.754	0.94894	220784499	10.75367	0.004
Teosinte	LFLN	Vegetative/Flowering Time	4	S1_221486255_PC_O51_ID2hap1	PC_O51_ID2	1	218795870	248530357	-4.50207940255624	1.32580474095581	0.00198072511681646	S1_220784499	1	-1.754	0.94894	220784499	10.75367	0.004
Teosinte	LFLN	Vegetative/Flowering Time	4	S3_122067315_PC_L12_ID1hap2	PC_L12_ID1	3	22538952	150586892	-5.35874105104435	1.69282704023841	0.00244240806295848	S3_65596116	3	-4.1488	-0.97354	65596116	10.75367	0.007
Teosinte	LFLN	Vegetative/Flowering Time	4	S3_152498239_PC_I52_ID1hap2	PC_I52_ID1	3	27958125	201336856	6.8289821550456	-1.52274813252151	0.00275881841101544	S3_65596116	3	-4.1488	-0.97354	65596116	10.75367	0.007
Teosinte	LFLN	Vegetative/Flowering Time	4	S3_152498239_PC_I52_ID1hap2	PC_I52_ID1	3	27958125	201336856	6.8289821550456	-1.52274813252151	0.00275881841101544	S3_156904078	3	-4.7111	0.21907	156904078	10.75367	0.007
Teosinte	LFLN	Vegetative/Flowering Time	4	S3_155792904_PC_N14_ID2hap2	PC_N14_ID2	3	30519772	167226750	-5.80310075520401	-0.438823220748325	0.00306969745775232	S3_65596116	3	-4.1488	-0.97354	65596116	10.75367	0.007
Teosinte	LFLN	Vegetative/Flowering Time	4	S3_155792904_PC_N14_ID2hap2	PC_N14_ID2	3	30519772	167226750	-5.80310075520401	-0.438823220748325	0.00306969745775232	S3_156904078	3	-4.7111	0.21907	156904078	10.75367	0.007
Teosinte	LFLN	Vegetative/Flowering Time	4	S3_162079869_PC_I55_ID2hap2	PC_I55_ID2	3	114435813	172645810	-5.27412873957056	3.14841409186911	0.00287577722766175	S3_156904078	3	-4.7111	0.21907	156904078	10.75367	0.007
Teosinte	LFLN	Vegetative/Flowering Time	4	S5_157467329_PC_J14_ID2hap2	PC_J14_ID2	5	15353075	193685838	2.60609658533474	5.03283117816175	0.0029195572328039	S5_76701817	5	-3.0077	-2.0327	76701817	10.75367	0.005
Teosinte	LFLN	Vegetative/Flowering Time	4	S5_157467329_PC_J14_ID2hap2	PC_J14_ID2	5	15353075	193685838	2.60609658533474	5.03283117816175	0.0029195572328039	S5_111957632	5	-2.9089	1.10692	111957632	10.75367	0.006
Teosinte	LFLN	Vegetative/Flowering Time	4	S6_165586391_PC_O51_ID2hap1	PC_O51_ID2	6	168045336	172155075	-5.56020803885489	5.55908842867417	0.00362627244621516	S6_170238315	6	-4.8881	6.37327	170238315	10.75367	0.004
Teosinte	LFLN	Vegetative/Flowering Time	4	S9_5414841_PC_L12_ID1hap2	PC_L12_ID1	9	3920129	11223995	-6.76447461007033	5.72619932466323	0.00449647403440345	S9_6365826	9	7.1239	6.32323	6365826	10.75367	0.008
Maize	LFLN	Vegetative/Flowering Time	4	S1_33260976_170_11hap1	170_11	1	10030484	115105933	-5.54949002981358	-1.3156421007965	0.00274805965056069	S1_26868686	1	5.647	5.32462	26868686	12.85861	0.004
Maize	LFLN	Vegetative/Flowering Time	4	S1_33260976_170_11hap1	170_11	1	10030484	115105933	-5.54949002981358	-1.3156421007965	0.00274805965056069	S1_32832795	1	2.2016	-0.9331	32832795	12.85861	0.005
Maize	LFLN	Vegetative/Flowering Time	4	S1_33260976_170_11hap1	170_11	1	10030484	115105933	-5.54949002981358	-1.3156421007965	0.00274805965056069	S1_129744870	1	-3.237	1.40291	129744870	12.85861	0.008
Maize	LFLN	Vegetative/Flowering Time	4	S1_33260976_170_11hap1	170_11	1	10030484	115105933	-5.54949002981358	-1.3156421007965	0.00274805965056069	S1_164855862	1	-1.8165	-0.88291	164855862	12.85861	0.004
Maize	LFLN	Vegetative/Flowering Time	4	S1_262891071_165_6hap1	165_6	1	226863279	292331635	-10.593891104456	3.74214834578609	0.00355187394345524	S1_249951791	1	-1.7882	2.70295	249951791	12.85861	0.006
Maize	LFLN	Vegetative/Flowering Time	4	S1_262891071_165_6hap1	165_6	1	226863279	292331635	-10.593891104456	3.74214834578609	0.00355187394345524	S1_281044855	1	-2.5194	1.99853	281044855	12.85861	0.006
Maize	LFLN	Vegetative/Flowering Time	4	S1_278353217_171_6hap2	171_6	1	252669678	292331635	-9.83336321513302	4.7346004307564	0.00365227101323085	S1_281044855	1	-2.5194	1.99853	281044855	12.85861	0.006
Maize	LFLN	Vegetative/Flowering Time	4	S3_19924976_164_8hap2	164_8	3	4994694	180457324	3.38615473753851	3.42140030862784	0.00365951915717488	S3_65590829	3	4.7902	0.67564	65590829	12.85861	0.005
Maize	LFLN	Vegetative/Flowering Time	4	S3_19924976_164_8hap2	164_8	3	4994694	180457324	3.38615473753851	3.42140030862784	0.00365951915717488	S3_92893126	3	4.1839	-0.34681	92893126	12.85861	0.009
Maize	LFLN	Vegetative/Flowering Time	4	S3_162179381_170_11hap1	170_11	3	19336293	180457324	-4.88549479276054	-3.56638361635248	0.00369689200362477	S3_65590829	3	4.7902	0.67564	65590829	12.85861	0.005
Maize	LFLN	Vegetative/Flowering Time	4	S3_162179381_170_11hap1	170_11	3	19336293	180457324	-4.88549479276054	-3.56638361635248	0.00369689200362477	S3_92893126	3	4.1839	-0.34681	92893126	12.85861	0.009
Maize	LFLN	Vegetative/Flowering Time	4	S4_234535594_164_2hap1	164_2	4	179685352	242694652	-10.8505147439742	10.6252286860097	0.0037136084237952	S4_200217598	4	-3.1486	1.44343	200217598	12.85861	0.007
Maize	LFLN	Vegetative/Flowering Time	4	S6_108255702_170_12hap2	170_12	6	87487306	134213015	-5.10849898871933	-3.01934199370594	0.0030833933957165	S6_108513926	6	4.3162	-2.0946	108513926	12.85861	0.007
Maize	LFLN	Vegetative/Flowering Time	4	S6_108255702_170_12hap2	170_12	6	87487306	134213015	-5.10849898871933	-3.01934199370594	0.0030833933957165	S6_127386468	6	5.1653	9.45942	127386468	12.85861	0.005
Teosinte	LFWD	Vegetative/Flowering Time	5	S1_199556990_PC_M59_ID1hap2	PC_M59_ID1	1	115462689	225026587	0.635563140401851	0.0676122374140028	0.00344145142297014	S1_116769210	1	0.1694	-0.03535	116769210	1.08257	0.005
Teosinte	LFWD	Vegetative/Flowering Time	5	S1_199556990_PC_M59_ID1hap2	PC_M59_ID1	1	115462689	225026587	0.635563140401851	0.0676122374140028	0.00344145142297014	S1_160665121	1	0.9107	0.7073	160665121	1.08257	0.012
Teosinte	LFWD	Vegetative/Flowering Time	5	S1_199556990_PC_M59_ID1hap2	PC_M59_ID1	1	115462689	225026587	0.635563140401851	0.0676122374140028	0.00344145142297014	S1_218784585	1	0.3249	0.08088	218784585	1.08257	0.003
Teosinte	LFWD	Vegetative/Flowering Time	5	S1_154510038_PC_L56_ID1hap1	PC_L56_ID1	1	138705569	211803632	-1.05268348415715	0.932022708162573	0.00990660997990167	S1_160665121	1	0.9107	0.7073	160665121	1.08257	0.012
Teosinte	LFWD	Vegetative/Flowering Time	5	S1_268957740_PC_L06_ID2hap2	PC_L06_ID2	1	260046682	289182096	0.623809363906676	0.0375199513817519	0.00304678429849303	S1_289018210	1	-0.2445	0.02505	289018210	1.08257	0.004
Teosinte	LFWD	Vegetative/Flowering Time	5	S1_267327419_PC_N14_ID2hap1	PC_N14_ID2	1	260046682	293006003	0.585296368857691	-0.0308941825798055	0.00280746523925035	S1_289018210	1	-0.2445	0.02505	289018210	1.08257	0.004
Teosinte	LFWD	Vegetative/Flowering Time	5	S3_1852341_PC_L12_ID2hap1	PC_L12_ID2	3	476283	2197917	-0.607873007313533	0.350690982810617	0.00340470715274332	S3_1543384	3	0.1992	0.20827	1543384	1.08257	0.004
Teosinte	LFWD	Vegetative/Flowering Time	5	S3_108434521_PC_O59_ID2hap1	PC_O59_ID2	3	8108621	181002762	0.580988393969956	-0.197012569215784	0.00311689044117835	S3_55794077	3	-0.5379	-0.12659	55794077	1.08257	0.009
Teosinte	LFWD	Vegetative/Flowering Time	5	S3_108434521_PC_O59_ID2hap1	PC_O59_ID2	3	8108621	181002762	0.580988393969956	-0.197012569215784	0.00311689044117835	S3_143451581	3	0.3411	-0.07928	143451581	1.08257	0.006
Teosinte	LFWD	Vegetative/Flowering Time	5	S3_168698213_PC_I52_ID1hap1	PC_I52_ID1	3	110170316	193368435	-0.600355965108892	-0.14079694806129	0.00373303806425374	S3_143451581	3	0.3411	-0.07928	143451581	1.08257	0.006
Teosinte	LFWD	Vegetative/Flowering Time	5	S3_152498239_PC_N57_ID2hap2	PC_N57_ID2	3	122363234	169649820	-0.816313724188287	0.634175645625147	0.0032124327606754	S3_143451581	3	0.3411	-0.07928	143451581	1.08257	0.006
Teosinte	LFWD	Vegetative/Flowering Time	5	S4_14041127_PC_I05_ID1hap1	PC_I05_ID1	4	13141227	17453645	-0.689265320970045	-0.129411615597673	0.00338063687059387	S4_14522374	4	0.6875	-0.12535	14522374	1.08257	0.003
Teosinte	LFWD	Vegetative/Flowering Time	5	S5_3408235_PC_N14_ID2hap2	PC_N14_ID2	5	50426	11296278	-0.627356469189648	0.0511054669107919	0.00331613607164338	S5_4882454	5	-0.3144	-0.08493	4882454	1.08257	0.005
Teosinte	LFWD	Vegetative/Flowering Time	5	S5_61428803_PC_L56_ID1hap1	PC_L56_ID1	5	38498688	145805888	-0.308738842337179	-0.181299297372273	0.00208698752113279	S5_65972028	5	0.2325	-0.09717	65972028	1.08257	0.005
Teosinte	LFWD	Vegetative/Flowering Time	5	S6_165586391_PC_O51_ID2hap1	PC_O51_ID2	6	168942993	170112404	-1.07039276218866	0.942806846983887	0.0123899448145062	S6_170102149	6	1.0243	0.88439	170102149	1.08257	0.013
Teosinte	LFWD	Vegetative/Flowering Time	5	S7_6069562_PC_N07_ID1hap1	PC_N07_ID1	7	180325	94845971	-0.288313437363953	-0.184038628600853	0.00258385612984491	S7_69830098	7	0.376	-0.04565	69830098	1.08257	0.006
Teosinte	LFWD	Vegetative/Flowering Time	5	S7_70409292_PC_J13_ID1hap2	PC_J13_ID1	7	30743521	110245692	-0.880039220712503	0.479618032970264	0.0031482122475357	S7_69830098	7	0.376	-0.04565	69830098	1.08257	0.006
Teosinte	LFWD	Vegetative/Flowering Time	5	S7_70409292_PC_J13_ID1hap2	PC_J13_ID1	7	30743521	110245692	-0.880039220712503	0.479618032970264	0.0031482122475357	S7_108653206	7	-0.2232	-0.12907	108653206	1.08257	0.003
Teosinte	LFWD	Vegetative/Flowering Time	5	S7_143020860_PC_O08_ID2hap1	PC_O08_ID2	7	130468065	165632816	-0.599994908687565	0.548297284593931	0.0031759780738464	S7_149133220	7	0.5079	0.36888	149133220	1.08257	0.003
Teosinte	LFWD	Vegetative/Flowering Time	5	S7_169267857_PC_L12_ID1hap2	PC_L12_ID1	7	171436841	177231070	0.107526067297033	0.473433867456869	0.0027009265473642	S7_171794580	7	-0.081	0.3053	171794580	1.08257	0.003
Teosinte	LFWD	Vegetative/Flowering Time	5	S8_24721346_PC_I05_ID1hap1	PC_I05_ID1	8	21501824	137427781	-0.772635023644022	0.0370273615181123	0.00328744922671154	S8_35711908	8	0.8233	-0.05762	35711908	1.08257	0.006
Teosinte	LFWD	Vegetative/Flowering Time	5	S8_24721346_PC_I05_ID1hap1	PC_I05_ID1	8	21501824	137427781	-0.772635023644022	0.0370273615181123	0.00328744922671154	S8_128618532	8	0.1949	-0.08478	128618532	1.08257	0.005
Teosinte	LFWD	Vegetative/Flowering Time	5	S9_23215706_PC_N07_ID2hap1	PC_N07_ID2	9	10546450	49591590	0.766106885062006	-0.602997914683274	0.00254541558432397	S9_48776736	9	-0.1196	0.14776	48776736	1.08257	0.004
Teosinte	LFWD	Vegetative/Flowering Time	5	S9_47606583_PC_N07_ID2hap2	PC_N07_ID2	9	18168944	122120304	-0.514748946005551	0.977282643212551	0.00362388334751274	S9_48776736	9	-0.1196	0.14776	48776736	1.08257	0.004
Teosinte	LFWD	Vegetative/Flowering Time	5	S9_47606583_PC_N07_ID2hap2	PC_N07_ID2	9	18168944	122120304	-0.514748946005551	0.977282643212551	0.00362388334751274	S9_66902333	9	-0.7154	-0.32373	66902333	1.08257	0.005
Teosinte	LFWD	Vegetative/Flowering Time	5	S10_139193559_PC_J04_ID1hap1	PC_J04_ID1	10	138370704	143213777	-0.74921835046982	0.363530859936593	0.00276702867263046	S10_138415034	10	0.4413	0.26926	138415034	1.08257	0.004
Teosinte	LFWD	Vegetative/Flowering Time	5	S10_139193559_PC_J04_ID1hap1	PC_J04_ID1	10	138370704	143213777	-0.74921835046982	0.363530859936593	0.00276702867263046	S10_140372714	10	0.5418	0.09103	140372714	1.08257	0.005
Maize	LFWD	Vegetative/Flowering Time	5	S1_46555207_171_8hap1	171_8	1	18522376	115105933	1.61896565228241	-0.897786453865868	0.00408048041421172	S1_41252073	1	0.2262	-0.21278	41252073	1.53014	0.006
Maize	LFWD	Vegetative/Flowering Time	5	S5_53979483_164_2hap2	164_2	5	10262620	179686119	-1.89938943521228	2.34090314624521	0.00316072310407611	S5_86885811	5	0.0742	0.28259	86885811	1.53014	0.004
Maize	LFWD	Vegetative/Flowering Time	5	S5_53979483_164_2hap2	164_2	5	10262620	179686119	-1.89938943521228	2.34090314624521	0.00316072310407611	S5_178270328	5	-0.3972	-0.13963	178270328	1.53014	0.005
Maize	LFWD	Vegetative/Flowering Time	5	S6_149903375_165_4hap1	165_4	6	112915431	166217844	0.469050030310831	0.286266142115091	0.00316220120233501	S6_142016792	6	0.6766	0.369	142016792	1.53014	0.005
Maize	LFWD	Vegetative/Flowering Time	5	S7_136255450_170_12hap2	170_12	7	24816705	168399935	-0.299401834518229	-0.699453579052413	0.00326324694670554	S7_78042330	7	-0.3221	0.12048	78042330	1.53014	0.007
Maize	LFWD	Vegetative/Flowering Time	5	S7_136255450_170_12hap2	170_12	7	24816705	168399935	-0.299401834518229	-0.699453579052413	0.00326324694670554	S7_159274203	7	-0.1937	0.20895	159274203	1.53014	0.004
Teosinte	TILN	Environmental Response	6	S3_127231470_PC_J50_ID1hap1	PC_J50_ID1	3	15909798	172645810	1.89247360660249	-2.87897127102581	0.0031135133847755	S3_138799245	3	-1.042	-0.0453	138799245	3.44599	0.006
Teosinte	TILN	Environmental Response	6	S3_162079869_PC_N57_ID2hap1	PC_N57_ID2	3	127742289	169649820	1.09510809551397	0.830279920504248	0.00265651296586733	S3_138799245	3	-1.042	-0.0453	138799245	3.44599	0.006
Teosinte	TILN	Environmental Response	6	S4_216763527_PC_L12_ID1hap1	PC_L12_ID1	4	188485961	238978265	1.20105631797225	0.499782697090509	0.00262310317362824	S4_223238454	4	-1.007	0.97442	223238454	3.44599	0.007
Teosinte	TILN	Environmental Response	6	S4_192791996_PC_J07_ID2hap1	PC_J07_ID2	4	189874489	220843737	0.639193016550422	2.27067957646691	0.0049775300874374	S4_223238454	4	-1.007	0.97442	223238454	3.44599	0.007
Teosinte	TILN	Environmental Response	6	S6_165586391_PC_O51_ID2hap1	PC_O51_ID2	6	168768104	172155075	-1.67188060672672	2.17322822735069	0.00400206674631731	S6_169631921	6	1.1482	0.72317	169631921	3.44599	0.006
Teosinte	TILN	Environmental Response	6	S9_20609709_PC_N07_ID2hap2	PC_N07_ID2	9	10546450	122120304	-2.7526061957783	2.27150227722094	0.00362838062060244	S9_26969238	9	1.6836	1.52079	26969238	3.44599	0.005
Maize	TILN	Environmental Response	6	S1_5590865_171_8hap1	171_8	1	5525936	267762555	-0.128903214250218	0.329413015897633	0.00420779892284129	S1_115328689	1	-0.0516	0.12793	115328689	0.39332	0.013
Maize	TILN	Environmental Response	6	S1_5590865_171_8hap1	171_8	1	5525936	267762555	-0.128903214250218	0.329413015897633	0.00420779892284129	S1_184111630	1	-0.2511	0.1966	184111630	0.39332	0.015
Maize	TILN	Environmental Response	6	S1_5590865_171_8hap1	171_8	1	5525936	267762555	-0.128903214250218	0.329413015897633	0.00420779892284129	S1_281225820	1	0.0983	-0.04437	281225820	0.39332	0.009
Maize	TILN	Environmental Response	6	S1_248740131_167_13hap1	167_13	1	5525936	292331635	-0.09434007179023	0.406477890049155	0.0033736482396598	S1_115328689	1	-0.0516	0.12793	115328689	0.39332	0.013
Maize	TILN	Environmental Response	6	S1_248740131_167_13hap1	167_13	1	5525936	292331635	-0.09434007179023	0.406477890049155	0.0033736482396598	S1_184111630	1	-0.2511	0.1966	184111630	0.39332	0.015
Maize	TILN	Environmental Response	6	S1_248740131_167_13hap1	167_13	1	5525936	292331635	-0.09434007179023	0.406477890049155	0.0033736482396598	S1_281225820	1	0.0983	-0.04437	281225820	0.39332	0.009
Maize	TILN	Environmental Response	6	S1_33260976_170_7hap1	170_7	1	10030484	284244035	-0.112242259318737	-0.128004718134643	0.00370333181458338	S1_115328689	1	-0.0516	0.12793	115328689	0.39332	0.013
Maize	TILN	Environmental Response	6	S1_33260976_170_7hap1	170_7	1	10030484	284244035	-0.112242259318737	-0.128004718134643	0.00370333181458338	S1_184111630	1	-0.2511	0.1966	184111630	0.39332	0.015
Maize	TILN	Environmental Response	6	S1_33260976_170_7hap1	170_7	1	10030484	284244035	-0.112242259318737	-0.128004718134643	0.00370333181458338	S1_281225820	1	0.0983	-0.04437	281225820	0.39332	0.009
Maize	TILN	Environmental Response	6	S1_248740131_170_2hap2	170_2	1	226863279	267762555	-0.212566858287913	-0.0176454543664245	0.00706135166079047	S1_281225820	1	0.0983	-0.04437	281225820	0.39332	0.009
Maize	TILN	Environmental Response	6	S2_3600256_171_13hap1	171_13	2	1342165	7301143	-0.462769114019397	0.148577700626576	0.00925049293173319	S2_5692647	2	-0.1355	0.24141	5692647	0.39332	0.016
Maize	TILN	Environmental Response	6	S2_7324036_170_7hap1	170_7	2	3602490	19970703	0.0843932912309753	0.197041858757096	0.00545731476418743	S2_5692647	2	-0.1355	0.24141	5692647	0.39332	0.016
Maize	TILN	Environmental Response	6	S3_19924976_171_8hap2	171_8	3	9571270	128467898	-0.0799262814550054	0.329860401745775	0.00477428714819483	S3_49522323	3	-0.4599	-0.36614	49522323	0.39332	0.011
Maize	TILN	Environmental Response	6	S3_19924976_171_8hap2	171_8	3	9571270	128467898	-0.0799262814550054	0.329860401745775	0.00477428714819483	S3_137244730	3	0.1679	-0.16925	137244730	0.39332	0.013
Maize	TILN	Environmental Response	6	S3_217293749_171_13hap1	171_13	3	19336293	233328859	-0.0485142521290225	-0.224753341962903	0.00632873993394778	S3_49522323	3	-0.4599	-0.36614	49522323	0.39332	0.011
Maize	TILN	Environmental Response	6	S3_217293749_171_13hap1	171_13	3	19336293	233328859	-0.0485142521290225	-0.224753341962903	0.00632873993394778	S3_137244730	3	0.1679	-0.16925	137244730	0.39332	0.013
Maize	TILN	Environmental Response	6	S3_217293749_171_13hap1	171_13	3	19336293	233328859	-0.0485142521290225	-0.224753341962903	0.00632873993394778	S3_179869944	3	-0.0618	0.08997	179869944	0.39332	0.005
Maize	TILN	Environmental Response	6	S3_162179381_170_4hap1	170_4	3	19336293	180457324	-0.0718273632301418	-0.194358544552905	0.00494115295316733	S3_49522323	3	-0.4599	-0.36614	49522323	0.39332	0.011
Maize	TILN	Environmental Response	6	S3_162179381_170_4hap1	170_4	3	19336293	180457324	-0.0718273632301418	-0.194358544552905	0.00494115295316733	S3_137244730	3	0.1679	-0.16925	137244730	0.39332	0.013
Maize	TILN	Environmental Response	6	S3_162179381_170_4hap1	170_4	3	19336293	180457324	-0.0718273632301418	-0.194358544552905	0.00494115295316733	S3_179869944	3	-0.0618	0.08997	179869944	0.39332	0.005
Maize	TILN	Environmental Response	6	S3_132462237_171_13hap2	171_13	3	19336293	163838395	-0.163320916825882	-0.267438286864586	0.014496946743923	S3_49522323	3	-0.4599	-0.36614	49522323	0.39332	0.011
Maize	TILN	Environmental Response	6	S3_132462237_171_13hap2	171_13	3	19336293	163838395	-0.163320916825882	-0.267438286864586	0.014496946743923	S3_137244730	3	0.1679	-0.16925	137244730	0.39332	0.013
Maize	TILN	Environmental Response	6	S4_176654109_171_13hap2	171_13	4	167229807	188637870	0.195060443786167	-0.0194310840850934	0.00336386276788125	S4_178297618	4	-0.1322	0.1211	178297618	0.39332	0.01
Maize	TILN	Environmental Response	6	S5_155021591_171_13hap1	171_13	5	55644275	179686119	-0.605010132489028	0.262086582539949	0.0149192408306521	S5_154712272	5	-0.0207	0.07126	154712272	0.39332	0.006
Maize	TILN	Environmental Response	6	S5_155021591_171_13hap1	171_13	5	55644275	179686119	-0.605010132489028	0.262086582539949	0.0149192408306521	S5_172000041	5	0.2389	-0.17647	172000041	0.39332	0.021
Maize	TILN	Environmental Response	6	S5_203820904_171_13hap2	171_13	5	193861806	218523060	-0.151111738949824	-0.108160187899178	0.00551707819171954	S5_210564472	5	-0.2034	0.11765	210564472	0.39332	0.009
Maize	TILN	Environmental Response	6	S6_130130160_171_13hap1	171_13	6	15534156	166217844	0.0547634671924425	0.192718739417148	0.00534630751166587	S6_80003921	6	-0.2356	0.03553	80003921	0.39332	0.006
Maize	TILN	Environmental Response	6	S6_130130160_171_13hap1	171_13	6	15534156	166217844	0.0547634671924425	0.192718739417148	0.00534630751166587	S6_132196142	6	0.1915	-0.05423	132196142	0.39332	0.01
Maize	TILN	Environmental Response	6	S6_97318461_171_8hap2	171_8	6	87487306	134213015	0.397811927454553	-0.169581724482219	0.00560678975496709	S6_132196142	6	0.1915	-0.05423	132196142	0.39332	0.01
Maize	TILN	Environmental Response	6	S7_5074091_171_13hap1	171_13	7	3067721	9492904	0.504655720488941	-0.0867637781866236	0.0160753676457467	S7_5797272	7	0.3135	-0.18515	5797272	0.39332	0.017
Maize	TILN	Environmental Response	6	S7_136255450_171_13hap2	171_13	7	24816705	168399935	0.200272321757464	0.0450676531897829	0.00483931875290677	S7_124431737	7	-0.2991	-0.20694	124431737	0.39332	0.01
Maize	TILN	Environmental Response	6	S7_136255450_171_13hap2	171_13	7	24816705	168399935	0.200272321757464	0.0450676531897829	0.00483931875290677	S7_143172632	7	0.0428	0.15077	143172632	0.39332	0.005
Maize	TILN	Environmental Response	6	S8_170162069_171_13hap1	171_13	8	256817	177553242	-0.101259026898025	-0.102870067497724	0.0036567514362611	S8_112167188	8	0.0782	0.25339	112167188	0.39332	0.009
Maize	TILN	Environmental Response	6	S9_45848169_170_2hap1	170_2	9	12433429	139198416	-0.135048034537685	-0.0234554594032266	0.00353695046923086	S9_91554585	9	0.1906	0.0145	91554585	0.39332	0.007
Maize	TILN	Environmental Response	6	S9_116356407_171_13hap1	171_13	9	47745081	147883475	-0.0832482442843825	0.312749594612175	0.00548250198572342	S9_91554585	9	0.1906	0.0145	91554585	0.39332	0.007
Teosinte	PROL	Environmental Response	7	S1_207390614_PC_L56_ID1hap1	PC_L56_ID1	1	176195777	211803632	-4.25236325042733	3.40867837561929	0.0125343178368298	S1_194694757	1	4.4209	3.55047	194694757	3.73913	0.015
Teosinte	PROL	Environmental Response	7	S1_289236162_PC_O08_ID2hap2	PC_O08_ID2	1	200198651	298699796	2.73575998607224	-2.26824758949251	0.0032152067883241	S1_219481091	1	0.7653	0.16968	219481091	3.73913	0.005
Teosinte	PROL	Environmental Response	7	S1_289236162_PC_O08_ID2hap2	PC_O08_ID2	1	200198651	298699796	2.73575998607224	-2.26824758949251	0.0032152067883241	S1_221759015	1	-1.4248	-1.298	221759015	3.73913	0.006
Teosinte	PROL	Environmental Response	7	S1_289236162_PC_O08_ID2hap2	PC_O08_ID2	1	200198651	298699796	2.73575998607224	-2.26824758949251	0.0032152067883241	S1_269537670	1	-2.5961	-2.9088	269537670	3.73913	0.006
Teosinte	PROL	Environmental Response	7	S1_263393868_PC_L12_ID2hap1	PC_L12_ID2	1	265278682	277648349	2.77166505924023	-2.93748972514992	0.00594627961911154	S1_269537670	1	-2.5961	-2.9088	269537670	3.73913	0.006
Teosinte	PROL	Environmental Response	7	S3_114085775_PC_N07_ID2hap1	PC_N07_ID2	3	2711625	174556766	-1.80329144727544	2.96728420988179	0.00362226280528388	S3_65266906	3	0.8808	1.56118	65266906	3.73913	0.006
Teosinte	PROL	Environmental Response	7	S3_114085775_PC_N07_ID2hap1	PC_N07_ID2	3	2711625	174556766	-1.80329144727544	2.96728420988179	0.00362226280528388	S3_156090975	3	6.7792	1.708	156090975	3.73913	0.006
Teosinte	PROL	Environmental Response	7	S6_156419168_PC_N58_ID2hap2	PC_N58_ID2	6	156986972	165735439	0.337576619478717	1.54756343790446	0.00245753788088998	S6_159060801	6	-0.952	0.94353	159060801	3.73913	0.006
Teosinte	PROL	Environmental Response	7	S6_164797355_PC_O51_ID2hap2	PC_O51_ID2	6	168447788	170399120	2.35595299433905	1.83592245829018	0.00562019686419513	S6_170102149	6	2.6342	1.82022	170102149	3.73913	0.007
Teosinte	PROL	Environmental Response	7	S8_169137105_PC_M59_ID1hap2	PC_M59_ID1	8	135275359	175295874	1.15392831513973	1.32935844724406	0.00275908901159938	S8_136580038	8	0.4255	-0.96577	136580038	3.73913	0.005
Teosinte	PROL	Environmental Response	7	S9_31091937_PC_I55_ID2hap1	PC_I55_ID2	9	10546450	117528903	-1.89974672270448	1.38847091974002	0.00401049439848911	S9_84485218	9	1.0054	0.66465	84485218	3.73913	0.006
Teosinte	PROL	Environmental Response	7	S10_12352320_PC_L56_ID1hap1	PC_L56_ID1	10	8791003	48062703	1.45699621576544	0.808421174962682	0.00350977733998115	S10_17464228	10	1.9601	0.262	17464228	3.73913	0.005
Teosinte	PROL	Environmental Response	7	S10_124664011_PC_O08_ID2hap2	PC_O08_ID2	10	98101592	133846222	1.68878870570248	-1.66133436982644	0.00259654449410485	S10_127163152	10	-1.7249	-1.8627	127163152	3.73913	0.006
Teosinte	LBNN	Environmental Response	8	S1_207390614_PC_L56_ID1hap1	PC_L56_ID1	1	176195777	219651067	-0.606608052067278	0.400618423217682	0.00669030311786278	S1_215603650	1	0.3466	0.08266	215603650	0.73073	0.01
Teosinte	LBNN	Environmental Response	8	S1_216451138_PC_M59_ID1hap2	PC_M59_ID1	1	197917394	248530357	0.635939572352419	-0.150264007693545	0.00412601997059525	S1_215603650	1	0.3466	0.08266	215603650	0.73073	0.01
Teosinte	LBNN	Environmental Response	8	S6_166242538_PC_J48_ID2hap1	PC_J48_ID2	6	168045336	172155075	0.482124188714656	-0.24409432894143	0.00394425380216579	S6_170102149	6	0.6236	0.46152	170102149	0.73073	0.01
Teosinte	LBNN	Environmental Response	8	S6_165586391_PC_O51_ID2hap1	PC_O51_ID2	6	168447788	170963928	-0.636811787809895	0.374322907398076	0.00836012002231223	S6_170102149	6	0.6236	0.46152	170102149	0.73073	0.01
Teosinte	LBNN	Environmental Response	8	S9_18322214_PC_N07_ID2hap2	PC_N07_ID2	9	10546450	122120304	-0.561124114531265	0.588674451999402	0.00524499389936772	S9_64371951	9	0.3826	0.41203	64371951	0.73073	0.009
Maize	LBNN	Environmental Response	8	S1_112592662_170_4hap2	170_4	1	46831777	206316798	-0.99104581960267	-0.3002994900637	0.00324440194377396	S1_63581293	1	0.9384	0.38851	63581293	2.55189	0.005
Maize	LBNN	Environmental Response	8	S1_112592662_170_4hap2	170_4	1	46831777	206316798	-0.99104581960267	-0.3002994900637	0.00324440194377396	S1_195027775	1	1.0783	-0.06381	195027775	2.55189	0.009
Maize	LBNN	Environmental Response	8	S1_112592662_170_4hap2	170_4	1	46831777	206316798	-0.99104581960267	-0.3002994900637	0.00324440194377396	S1_217999211	1	-1.0925	-0.18385	217999211	2.55189	0.007
Maize	LBNN	Environmental Response	8	S1_188073885_171_5hap2	171_5	1	115105933	226863279	1.34734342303009	-0.654104817020432	0.00426696011673366	S1_195027775	1	1.0783	-0.06381	195027775	2.55189	0.009
Maize	LBNN	Environmental Response	8	S1_188073885_171_5hap2	171_5	1	115105933	226863279	1.34734342303009	-0.654104817020432	0.00426696011673366	S1_217999211	1	-1.0925	-0.18385	217999211	2.55189	0.007
Maize	LBNN	Environmental Response	8	S1_188073885_171_5hap2	171_5	1	115105933	226863279	1.34734342303009	-0.654104817020432	0.00426696011673366	S1_243351730	1	-0.1662	0.61994	243351730	2.55189	0.005
Maize	LBNN	Environmental Response	8	S1_203498368_164_14hap1	164_14	1	115105933	252669678	0.408243409475534	0.833399746557576	0.00394623422396601	S1_195027775	1	1.0783	-0.06381	195027775	2.55189	0.009
Maize	LBNN	Environmental Response	8	S1_203498368_164_14hap1	164_14	1	115105933	252669678	0.408243409475534	0.833399746557576	0.00394623422396601	S1_217999211	1	-1.0925	-0.18385	217999211	2.55189	0.007
Maize	LBNN	Environmental Response	8	S1_203498368_164_14hap1	164_14	1	115105933	252669678	0.408243409475534	0.833399746557576	0.00394623422396601	S1_243351730	1	-0.1662	0.61994	243351730	2.55189	0.005
Maize	LBNN	Environmental Response	8	S3_177679284_164_8hap2	164_8	3	163838395	212681195	1.46563060052194	-0.486416864653422	0.00442883255224569	S3_210770189	3	-1.1946	0.33272	210770189	2.55189	0.007
Maize	LBNN	Environmental Response	8	S3_195700629_165_10hap2	165_10	3	180457324	220884199	2.34797917742171	NA	0.00381590962720513	S3_210770189	3	-1.1946	0.33272	210770189	2.55189	0.007
Maize	LBNN	Environmental Response	8	S6_156764033_171_4hap1	171_4	6	154013586	169010423	-0.733704910875648	2.01689440544327	0.00375940799073171	S6_159350096	6	0.2153	-0.86724	159350096	2.55189	0.005
Maize	LBNN	Environmental Response	8	S6_156764033_171_4hap1	171_4	6	154013586	169010423	-0.733704910875648	2.01689440544327	0.00375940799073171	S6_165295053	6	-0.5205	-0.27667	165295053	2.55189	0.008
Maize	LBNN	Environmental Response	8	S7_121816050_171_5hap1	171_5	7	9492904	161520421	-0.5949089935344	-0.550245487938258	0.00330754832207358	S7_129794312	7	0.6479	0.05414	129794312	2.55189	0.005
Maize	LBNN	Environmental Response	8	S8_111288566_164_8hap2	164_8	8	22391486	149387780	1.26236388217768	-0.383879483673892	0.00336793112425748	S8_102867637	8	0.5776	-0.13418	102867637	2.55189	0.011
Teosinte	LBLN	Environmental Response	9	S1_180816044_PC_L56_ID1hap1	PC_L56_ID1	1	176195777	215221581	-143.156081450394	162.486091116433	0.00849389845584525	S1_206026124	1	131.6863	113.82253	206026124	181.23261	0.01
Teosinte	LBLN	Environmental Response	9	S2_114257001_PC_K55_ID2hap2	PC_K55_ID2	2	40925242	156442893	-102.119137506171	-7.07947379017102	0.00434126038656479	S2_125729616	2	56.3161	-6.379	125729616	181.23261	0.006
Teosinte	LBLN	Environmental Response	9	S5_37256357_PC_I08_ID1hap1	PC_I08_ID1	5	14490548	174762504	26.3077801975965	111.699846649863	0.00337146020905632	S5_83963085	5	58.8018	105.46659	83963085	181.23261	0.008
Teosinte	LBLN	Environmental Response	9	S5_37256357_PC_I08_ID1hap1	PC_I08_ID1	5	14490548	174762504	26.3077801975965	111.699846649863	0.00337146020905632	S5_133162436	5	71.574	24.54383	133162436	181.23261	0.005
Teosinte	LBLN	Environmental Response	9	S5_37256357_PC_I08_ID1hap1	PC_I08_ID1	5	14490548	174762504	26.3077801975965	111.699846649863	0.00337146020905632	S5_164215460	5	51.2057	4.64984	164215460	181.23261	0.009
Teosinte	LBLN	Environmental Response	9	S5_37256357_PC_I55_ID2hap2	PC_I55_ID2	5	16560829	179763652	-42.4821606953065	117.059504019285	0.00371672920229427	S5_83963085	5	58.8018	105.46659	83963085	181.23261	0.008
Teosinte	LBLN	Environmental Response	9	S5_37256357_PC_I55_ID2hap2	PC_I55_ID2	5	16560829	179763652	-42.4821606953065	117.059504019285	0.00371672920229427	S5_133162436	5	71.574	24.54383	133162436	181.23261	0.005
Teosinte	LBLN	Environmental Response	9	S5_37256357_PC_I55_ID2hap2	PC_I55_ID2	5	16560829	179763652	-42.4821606953065	117.059504019285	0.00371672920229427	S5_164215460	5	51.2057	4.64984	164215460	181.23261	0.009
Teosinte	LBLN	Environmental Response	9	S5_172475475_PC_I06_ID1hap1	PC_I06_ID1	5	33243776	191818671	140.88890481943	-110.987467790461	0.00301494673894354	S5_83963085	5	58.8018	105.46659	83963085	181.23261	0.008
Teosinte	LBLN	Environmental Response	9	S5_172475475_PC_I06_ID1hap1	PC_I06_ID1	5	33243776	191818671	140.88890481943	-110.987467790461	0.00301494673894354	S5_133162436	5	71.574	24.54383	133162436	181.23261	0.005
Teosinte	LBLN	Environmental Response	9	S5_172475475_PC_I06_ID1hap1	PC_I06_ID1	5	33243776	191818671	140.88890481943	-110.987467790461	0.00301494673894354	S5_164215460	5	51.2057	4.64984	164215460	181.23261	0.009
Teosinte	LBLN	Environmental Response	9	S5_212544241_PC_J48_ID2hap2	PC_J48_ID2	5	216319845	220409023	134.907087491887	-88.4686970281008	0.00515403659229874	S5_216898563	5	-95.637	-57.306	216898563	181.23261	0.006
Teosinte	LBLN	Environmental Response	9	S6_132636876_PC_M05_ID1hap2	PC_M05_ID1	6	133755066	157804404	129.223129920755	-36.3369686430138	0.00354865802581117	S6_145195532	6	85.7434	24.23693	145195532	181.23261	0.006
Teosinte	LBLN	Environmental Response	9	S6_166242538_PC_O51_ID2hap1	PC_O51_ID2	6	164873160	172155075	-113.516187776604	52.1558506782661	0.00432332232783417	S6_168917317	6	76.3057	26.01745	168917317	181.23261	0.005
Teosinte	LBLN	Environmental Response	9	S9_138148472_PC_N07_ID2hap2	PC_N07_ID2	9	117528903	150412290	-172.705439123413	122.96860605568	0.00564425832838655	S9_137545618	9	101.3781	92.24512	137545618	181.23261	0.006
Maize	LBLN	Environmental Response	9	S1_188073885_166_9hap2	166_9	1	67323598	226863279	13.6988969528506	11.806227337593	0.00470435657130508	S1_97147695	1	-8.925	10.22262	97147695	45.46147	0.01
Maize	LBLN	Environmental Response	9	S1_188073885_166_9hap2	166_9	1	67323598	226863279	13.6988969528506	11.806227337593	0.00470435657130508	S1_121219894	1	-8.3879	2.95436	121219894	45.46147	0.008
Maize	LBLN	Environmental Response	9	S2_35326328_171_8hap2	171_8	2	12421453	186041033	-12.4613977670714	-14.8054557509636	0.00376886064475579	S2_20403662	2	7.3108	1.3563	20403662	45.46147	0.006
Maize	LBLN	Environmental Response	9	S5_183704581_169_6hap2	169_6	5	158817781	209278138	-29.184278104375	26.634655753808	0.00348181525934721	S5_208853452	5	-20.307	19.11771	208853452	45.46147	0.009
Teosinte	LBIL	Environmental Response	10	S1_207390614_PC_L56_ID1hap1	PC_L56_ID1	1	176195777	215221581	-42.5639336391306	55.4292133718556	0.00854819091521786	S1_206026124	1	43.6513	40.97549	206026124	58.22895	0.012
Teosinte	LBIL	Environmental Response	10	S3_122067315_PC_N07_ID2hap1	PC_N07_ID2	3	7304895	177643229	-50.4222870770638	32.3243908105584	0.00466725574215676	S3_106847699	3	-19.193	-7.1155	106847699	58.22895	0.007
Teosinte	LBIL	Environmental Response	10	S3_122067315_PC_N07_ID2hap1	PC_N07_ID2	3	7304895	177643229	-50.4222870770638	32.3243908105584	0.00466725574215676	S3_132647524	3	29.6	19.80463	132647524	58.22895	0.009
Teosinte	LBIL	Environmental Response	10	S6_140016343_PC_M05_ID1hap2	PC_M05_ID1	6	133755066	157804404	46.3439793265513	-16.274161745935	0.00428119280627837	S6_145195532	6	28.8357	4.9896	145195532	58.22895	0.007
Maize	LBIL	Environmental Response	10	S1_188073885_166_9hap2	166_9	1	67323598	206316798	1.05436928168804	0.879484651549122	0.00420878358804444	S1_90251295	1	-1.1356	-0.19659	90251295	3.56047	0.007
Maize	LBIL	Environmental Response	10	S1_188073885_166_9hap2	166_9	1	67323598	206316798	1.05436928168804	0.879484651549122	0.00420878358804444	S1_153873419	1	-0.5863	0.68668	153873419	3.56047	0.008
Maize	LBIL	Environmental Response	10	S2_18768173_171_8hap2	171_8	2	7301143	114365373	-1.34747246866977	-1.08634367872688	0.0049305617215919	S2_19281106	2	-0.3233	0.96725	19281106	3.56047	0.007
Maize	LBIL	Environmental Response	10	S4_204126436_164_8hap2	164_8	4	24982261	245469438	-0.944116201766187	1.9669306091167	0.0033021869585409	S4_125846867	4	-0.6295	0.16004	125846867	3.56047	0.006
Maize	LBIL	Environmental Response	10	S5_183704581_169_6hap2	169_6	5	158817781	209278138	-2.76571561793163	2.2867501274142	0.00484413491918689	S5_195644797	5	-1.795	-0.07099	195644797	3.56047	0.007
Maize	LBIL	Environmental Response	10	S5_183704581_171_11hap2	171_11	5	158817781	209278138	1.19708176953314	1.17915496670238	0.00363629962319589	S5_195644797	5	-1.795	-0.07099	195644797	3.56047	0.007
Maize	LBIL	Environmental Response	10	S7_162954796_164_8hap1	164_8	7	24816705	173192924	-1.59540524810722	-0.726584051634301	0.00573118765447223	S7_133944941	7	-0.8134	0.09489	133944941	3.56047	0.009
Maize	LBIL	Environmental Response	10	S10_3063248_167_3hap2	167_3	10	1301154	4296950	5.45348508247582	-6.46672468455047	0.00366035363033046	S10_2565986	10	1.0825	0.16077	2565986	3.56047	0.007
Teosinte	EL	Reproductive	11	S1_5744907_PC_I58_ID2hap1	PC_I58_ID2	1	5207701	11129408	-3.90540117894074	5.07829364337745	0.00196020085513271	S1_7976891	1	-1.5277	0.66459	7976891	6.94158	0.003
Teosinte	EL	Reproductive	11	S1_10963172_PC_J14_ID2hap1	PC_J14_ID2	1	7394653	35268315	-3.21089832680023	1.00267572993707	0.00200717980550236	S1_7976891	1	-1.5277	0.66459	7976891	6.94158	0.003
Teosinte	EL	Reproductive	11	S1_226647442_PC_M05_ID1hap1	PC_M05_ID1	1	15669596	248530357	-1.28497243732894	-2.59307584551097	0.00235733957845197	S1_40147451	1	1.5006	-0.00329	40147451	6.94158	0.004
Teosinte	EL	Reproductive	11	S1_226647442_PC_M05_ID1hap1	PC_M05_ID1	1	15669596	248530357	-1.28497243732894	-2.59307584551097	0.00235733957845197	S1_199327711	1	2.4766	0.2734	199327711	6.94158	0.008
Teosinte	EL	Reproductive	11	S1_226647442_PC_M05_ID1hap1	PC_M05_ID1	1	15669596	248530357	-1.28497243732894	-2.59307584551097	0.00235733957845197	S1_221788876	1	-0.9774	-0.87809	221788876	6.94158	0.005
Teosinte	EL	Reproductive	11	S1_226647442_PC_M05_ID1hap1	PC_M05_ID1	1	15669596	248530357	-1.28497243732894	-2.59307584551097	0.00235733957845197	S1_244614578	1	1.5754	1.19622	244614578	6.94158	0.003
Teosinte	EL	Reproductive	11	S1_44956540_PC_I06_ID1hap1	PC_I06_ID1	1	32159537	225074721	-4.09245135132015	6.4265166433732	0.00223825232608466	S1_40147451	1	1.5006	-0.00329	40147451	6.94158	0.004
Teosinte	EL	Reproductive	11	S1_44956540_PC_I06_ID1hap1	PC_I06_ID1	1	32159537	225074721	-4.09245135132015	6.4265166433732	0.00223825232608466	S1_199327711	1	2.4766	0.2734	199327711	6.94158	0.008
Teosinte	EL	Reproductive	11	S1_44956540_PC_I06_ID1hap1	PC_I06_ID1	1	32159537	225074721	-4.09245135132015	6.4265166433732	0.00223825232608466	S1_221788876	1	-0.9774	-0.87809	221788876	6.94158	0.005
Teosinte	EL	Reproductive	11	S1_136505339_PC_J50_ID1hap2	PC_J50_ID1	1	40424191	225074721	4.14754263569263	-1.94623353693125	0.00221297172675028	S1_40147451	1	1.5006	-0.00329	40147451	6.94158	0.004
Teosinte	EL	Reproductive	11	S1_136505339_PC_J50_ID1hap2	PC_J50_ID1	1	40424191	225074721	4.14754263569263	-1.94623353693125	0.00221297172675028	S1_199327711	1	2.4766	0.2734	199327711	6.94158	0.008
Teosinte	EL	Reproductive	11	S1_136505339_PC_J50_ID1hap2	PC_J50_ID1	1	40424191	225074721	4.14754263569263	-1.94623353693125	0.00221297172675028	S1_221788876	1	-0.9774	-0.87809	221788876	6.94158	0.005
Teosinte	EL	Reproductive	11	S1_201193620_PC_L56_ID1hap1	PC_L56_ID1	1	176195777	219651067	-4.36872581789113	2.28178527024009	0.00348392199938652	S1_199327711	1	2.4766	0.2734	199327711	6.94158	0.008
Teosinte	EL	Reproductive	11	S2_31598745_PC_N13_ID1hap2	PC_N13_ID1	2	16421052	59230726	5.191911191931	-3.21580077843221	0.00265327682040861	S2_19455366	2	-2.1483	-0.46942	19455366	6.94158	0.004
Teosinte	EL	Reproductive	11	S2_144802108_PC_I55_ID2hap1	PC_I55_ID2	2	35038420	192377976	3.27097327864578	-0.457929378168093	0.00273092136981556	S2_173760074	2	-2.3666	-0.87791	173760074	6.94158	0.005
Teosinte	EL	Reproductive	11	S3_168698213_PC_N03_ID2hap2	PC_N03_ID2	3	9987831	207623726	3.61375927415212	0.135579717807074	0.00233039455364437	S3_20946597	3	1.8033	0.40684	20946597	6.94158	0.005
Teosinte	EL	Reproductive	11	S3_168698213_PC_N03_ID2hap2	PC_N03_ID2	3	9987831	207623726	3.61375927415212	0.135579717807074	0.00233039455364437	S3_47350145	3	-1.5371	-0.90906	47350145	6.94158	0.006
Teosinte	EL	Reproductive	11	S3_168698213_PC_N03_ID2hap2	PC_N03_ID2	3	9987831	207623726	3.61375927415212	0.135579717807074	0.00233039455364437	S3_51561638	3	-0.2083	0.96522	51561638	6.94158	0.003
Teosinte	EL	Reproductive	11	S3_168698213_PC_N03_ID2hap2	PC_N03_ID2	3	9987831	207623726	3.61375927415212	0.135579717807074	0.00233039455364437	S3_147733785	3	-1.3351	-2.7174	147733785	6.94158	0.004
Teosinte	EL	Reproductive	11	S3_168698213_PC_N03_ID2hap2	PC_N03_ID2	3	9987831	207623726	3.61375927415212	0.135579717807074	0.00233039455364437	S3_185837077	3	1.077	-1.7746	185837077	6.94158	0.004
Teosinte	EL	Reproductive	11	S3_16562945_PC_I06_ID1hap1	PC_I06_ID1	3	11446002	25852377	-2.36476028031866	-0.167477451240416	0.00238355024462567	S3_20946597	3	1.8033	0.40684	20946597	6.94158	0.005
Teosinte	EL	Reproductive	11	S3_183312852_PC_L12_ID1hap1	PC_L12_ID1	3	174556766	205703007	3.37749021034074	-1.17657284861486	0.0024097663045195	S3_185837077	3	1.077	-1.7746	185837077	6.94158	0.004
Teosinte	EL	Reproductive	11	S4_156970527_PC_J07_ID2hap2	PC_J07_ID2	4	27944824	182771189	-5.27977842328762	4.45932980591708	0.00300960522095739	S4_124417594	4	-2.6201	-1.1214	124417594	6.94158	0.004
Teosinte	EL	Reproductive	11	S4_239705058_PC_L08_ID1hap1	PC_L08_ID1	4	239603256	245642597	-2.92063544564086	-0.752610380494085	0.00279507947951441	S4_240848667	4	1.8099	0.04513	240848667	6.94158	0.004
Teosinte	EL	Reproductive	11	S5_24439701_PC_I08_ID1hap1	PC_I08_ID1	5	20028384	172839240	-3.69416783082215	-1.36432903120502	0.0030667475590902	S5_66087347	5	-1.8478	-0.30697	66087347	6.94158	0.008
Teosinte	EL	Reproductive	11	S5_24439701_PC_I08_ID1hap1	PC_I08_ID1	5	20028384	172839240	-3.69416783082215	-1.36432903120502	0.0030667475590902	S5_164118034	5	-1.3695	-0.49972	164118034	6.94158	0.003
Teosinte	EL	Reproductive	11	S5_161486582_PC_J04_ID1hap2	PC_J04_ID1	5	23375156	189154152	-0.917958685799918	-2.07822999941341	0.00203220709016483	S5_66087347	5	-1.8478	-0.30697	66087347	6.94158	0.008
Teosinte	EL	Reproductive	11	S5_161486582_PC_J04_ID1hap2	PC_J04_ID1	5	23375156	189154152	-0.917958685799918	-2.07822999941341	0.00203220709016483	S5_164118034	5	-1.3695	-0.49972	164118034	6.94158	0.003
Teosinte	EL	Reproductive	11	S7_163791466_PC_L12_ID2hap1	PC_L12_ID2	7	10088281	174004936	3.23122137208982	7.92507386604413e-07	0.00231487128326879	S7_143558168	7	5.0228	0.85336	143558168	6.94158	0.007
Teosinte	EL	Reproductive	11	S7_163791466_PC_L12_ID2hap1	PC_L12_ID2	7	10088281	174004936	3.23122137208982	7.92507386604413e-07	0.00231487128326879	S7_147957541	7	1.1013	-0.29517	147957541	6.94158	0.004
Teosinte	EL	Reproductive	11	S7_163791466_PC_L12_ID2hap1	PC_L12_ID2	7	10088281	174004936	3.23122137208982	7.92507386604413e-07	0.00231487128326879	S7_167500181	7	1.075	-0.10015	167500181	6.94158	0.003
Teosinte	EL	Reproductive	11	S7_136176371_PC_L14_ID1hap1	PC_L14_ID1	7	102313742	167426039	-7.77932690144054	3.48440125241242	0.00553118807639086	S7_143558168	7	5.0228	0.85336	143558168	6.94158	0.007
Teosinte	EL	Reproductive	11	S7_136176371_PC_L14_ID1hap1	PC_L14_ID1	7	102313742	167426039	-7.77932690144054	3.48440125241242	0.00553118807639086	S7_147957541	7	1.1013	-0.29517	147957541	6.94158	0.004
Teosinte	EL	Reproductive	11	S7_136176371_PC_L14_ID1hap1	PC_L14_ID1	7	102313742	167426039	-7.77932690144054	3.48440125241242	0.00553118807639086	S7_167500181	7	1.075	-0.10015	167500181	6.94158	0.003
Teosinte	EL	Reproductive	11	S7_132594620_PC_I58_ID2hap2	PC_I58_ID2	7	128748483	170388910	5.9380675621215	-3.7438448395637	0.00276367010075473	S7_143558168	7	5.0228	0.85336	143558168	6.94158	0.007
Teosinte	EL	Reproductive	11	S7_132594620_PC_I58_ID2hap2	PC_I58_ID2	7	128748483	170388910	5.9380675621215	-3.7438448395637	0.00276367010075473	S7_147957541	7	1.1013	-0.29517	147957541	6.94158	0.004
Teosinte	EL	Reproductive	11	S7_132594620_PC_I58_ID2hap2	PC_I58_ID2	7	128748483	170388910	5.9380675621215	-3.7438448395637	0.00276367010075473	S7_167500181	7	1.075	-0.10015	167500181	6.94158	0.003
Teosinte	EL	Reproductive	11	S8_173719655_PC_L12_ID1hap2	PC_L12_ID1	8	177292414	179547109	-2.88913529607068	0.645634071281523	0.00214794711154076	S8_180568685	8	1.1898	0.116	180568685	6.94158	0.004
Teosinte	EL	Reproductive	11	S9_18322214_PC_N07_ID2hap2	PC_N07_ID2	9	10546450	122120304	-4.25884757006414	3.05097487181696	0.00278767231129229	S9_23322319	9	4.3128	3.08554	23322319	6.94158	0.006
Teosinte	EL	Reproductive	11	S9_90210335_PC_J14_ID2hap2	PC_J14_ID2	9	12902775	122120304	2.42746345404959	2.16213602791091	0.00212592969135705	S9_23322319	9	4.3128	3.08554	23322319	6.94158	0.006
Teosinte	EL	Reproductive	11	S9_19626182_PC_N10_ID2hap2	PC_N10_ID2	9	18181811	42376722	-4.95753509846891	3.79391504058327	0.002952739073389	S9_23322319	9	4.3128	3.08554	23322319	6.94158	0.006
Teosinte	EL	Reproductive	11	S9_23215706_PC_I08_ID1hap1	PC_I08_ID1	9	21641863	122120304	-4.3683455165326	5.16450845327245	0.00212601914705179	S9_23322319	9	4.3128	3.08554	23322319	6.94158	0.006
Teosinte	EL	Reproductive	11	S9_134558250_PC_I50_ID2hap1	PC_I50_ID2	9	122120304	153124166	3.6701776203428	-1.78728577358982	0.00244918144937745	S9_127151928	9	2.0036	1.31389	127151928	6.94158	0.003
Teosinte	EL	Reproductive	11	S9_134558250_PC_I50_ID2hap1	PC_I50_ID2	9	122120304	153124166	3.6701776203428	-1.78728577358982	0.00244918144937745	S9_151076393	9	3.8472	2.13052	151076393	6.94158	0.004
Teosinte	EL	Reproductive	11	S10_2140998_PC_N48_ID1hap2	PC_N48_ID1	10	1464177	6099372	3.27981734917154	2.86725049951889	0.00356334094365895	S10_5425450	10	1.2185	-0.73725	5425450	6.94158	0.005
Maize	EL	Reproductive	11	S1_46555207_170_2hap2	170_2	1	33590809	115105933	19.1861673702023	-3.5387948378633	0.00333202088271334	S1_44397471	1	-15.461	-1.5542	44397471	44.09241	0.008
Maize	EL	Reproductive	11	S1_46555207_170_2hap2	170_2	1	33590809	115105933	19.1861673702023	-3.5387948378633	0.00333202088271334	S1_86240087	1	-5.8305	4.87804	86240087	44.09241	0.005
Maize	EL	Reproductive	11	S2_18768173_167_3hap1	167_3	2	7301143	114365373	-40.8414012159919	52.170290712508	0.0030067288318153	S2_120021291	2	9.1342	-5.3539	120021291	44.09241	0.006
Maize	EL	Reproductive	11	S6_108255702_170_11hap1	170_11	6	87487306	154013586	-52.2478986831963	31.0874364425796	0.00302002666670242	S6_97431794	6	-9.3394	0.16827	97431794	44.09241	0.005
Teosinte	CUPR	Reproductive	12	S1_22641936_PC_K02_ID1hap2	PC_K02_ID1	1	13181077	29408502	0.43906798925154	0.0696297859856192	0.0052959292663628	S1_22423164	1	0.0916	0.02148	22423164	0.66284	0.004
Teosinte	CUPR	Reproductive	12	S1_38876779_PC_M05_ID1hap1	PC_M05_ID1	1	14365510	52644735	-0.304062078034428	-0.197654701702292	0.0044629277360555	S1_22423164	1	0.0916	0.02148	22423164	0.66284	0.004
Teosinte	CUPR	Reproductive	12	S1_80185819_PC_K55_ID2hap1	PC_K55_ID2	1	65992338	89267452	0.102248294159363	0.283259439080002	0.00282036101899663	S1_90932205	1	-0.1499	0.11324	90932205	0.66284	0.005
Teosinte	CUPR	Reproductive	12	S1_180816044_PC_L56_ID1hap1	PC_L56_ID1	1	176195777	219651067	-0.418070710886043	0.122791724066526	0.0037681660365223	S1_208728878	1	0.2639	0.12532	208728878	0.66284	0.004
Teosinte	CUPR	Reproductive	12	S1_180816044_PC_L56_ID1hap1	PC_L56_ID1	1	176195777	219651067	-0.418070710886043	0.122791724066526	0.0037681660365223	S1_214493406	1	0.3252	0.04665	214493406	0.66284	0.005
Teosinte	CUPR	Reproductive	12	S1_265441656_PC_J13_ID1hap1	PC_J13_ID1	1	252680413	282392288	-0.359702800706866	0.0334800812165921	0.00261094262422246	S1_275688434	1	-0.1337	-0.02464	275688434	0.66284	0.005
Teosinte	CUPR	Reproductive	12	S1_265441656_PC_J13_ID1hap1	PC_J13_ID1	1	252680413	282392288	-0.359702800706866	0.0334800812165921	0.00261094262422246	S1_275731883	1	-0.0638	0.07077	275731883	0.66284	0.003
Teosinte	CUPR	Reproductive	12	S1_280345464_PC_M59_ID1hap1	PC_M59_ID1	1	263450580	300980115	0.33340149703809	-0.00659857769255306	0.00243914037876403	S1_275688434	1	-0.1337	-0.02464	275688434	0.66284	0.005
Teosinte	CUPR	Reproductive	12	S1_280345464_PC_M59_ID1hap1	PC_M59_ID1	1	263450580	300980115	0.33340149703809	-0.00659857769255306	0.00243914037876403	S1_275731883	1	-0.0638	0.07077	275731883	0.66284	0.003
Teosinte	CUPR	Reproductive	12	S2_11628764_PC_I06_ID1hap2	PC_I06_ID1	2	4821774	54452144	-0.252881542109173	-0.0368835736956257	0.00340777996190567	S2_18169532	2	0.2001	0.05118	18169532	0.66284	0.004
Teosinte	CUPR	Reproductive	12	S2_11628764_PC_I06_ID1hap2	PC_I06_ID1	2	4821774	54452144	-0.252881542109173	-0.0368835736956257	0.00340777996190567	S2_31123668	2	0.0811	-0.03108	31123668	0.66284	0.003
Teosinte	CUPR	Reproductive	12	S2_45196512_PC_N13_ID1hap2	PC_N13_ID1	2	25323228	190123711	0.735977115969179	-0.618662397975219	0.00297227379612108	S2_31123668	2	0.0811	-0.03108	31123668	0.66284	0.003
Teosinte	CUPR	Reproductive	12	S2_45196512_PC_N13_ID1hap2	PC_N13_ID1	2	25323228	190123711	0.735977115969179	-0.618662397975219	0.00297227379612108	S2_63992809	2	0.0941	-0.08512	63992809	0.66284	0.004
Teosinte	CUPR	Reproductive	12	S2_45196512_PC_N13_ID1hap2	PC_N13_ID1	2	25323228	190123711	0.735977115969179	-0.618662397975219	0.00297227379612108	S2_123289562	2	0.2504	0.1112	123289562	0.66284	0.004
Teosinte	CUPR	Reproductive	12	S2_144802108_PC_I55_ID2hap2	PC_I55_ID2	2	35038420	172835089	-0.410203316754152	0.157392336707386	0.00476819474161316	S2_63992809	2	0.0941	-0.08512	63992809	0.66284	0.004
Teosinte	CUPR	Reproductive	12	S2_144802108_PC_I55_ID2hap2	PC_I55_ID2	2	35038420	172835089	-0.410203316754152	0.157392336707386	0.00476819474161316	S2_123289562	2	0.2504	0.1112	123289562	0.66284	0.004
Teosinte	CUPR	Reproductive	12	S3_15057578_PC_N07_ID1hap2	PC_N07_ID1	3	6136255	161006634	-0.288553087448554	0.0818259858615989	0.0020266291526243	S3_14272036	3	0.2628	0.03844	14272036	0.66284	0.004
Teosinte	CUPR	Reproductive	12	S3_15057578_PC_N07_ID1hap2	PC_N07_ID1	3	6136255	161006634	-0.288553087448554	0.0818259858615989	0.0020266291526243	S3_65589396	3	-0.1802	-0.14095	65589396	0.66284	0.005
Teosinte	CUPR	Reproductive	12	S3_15057578_PC_N07_ID1hap2	PC_N07_ID1	3	6136255	161006634	-0.288553087448554	0.0818259858615989	0.0020266291526243	S3_106973773	3	0.0812	0.03082	106973773	0.66284	0.004
Teosinte	CUPR	Reproductive	12	S3_168698213_PC_N03_ID2hap2	PC_N03_ID2	3	9619686	199166024	0.555965033508923	-0.238522480902581	0.00261303010881542	S3_14272036	3	0.2628	0.03844	14272036	0.66284	0.004
Teosinte	CUPR	Reproductive	12	S3_168698213_PC_N03_ID2hap2	PC_N03_ID2	3	9619686	199166024	0.555965033508923	-0.238522480902581	0.00261303010881542	S3_65589396	3	-0.1802	-0.14095	65589396	0.66284	0.005
Teosinte	CUPR	Reproductive	12	S3_168698213_PC_N03_ID2hap2	PC_N03_ID2	3	9619686	199166024	0.555965033508923	-0.238522480902581	0.00261303010881542	S3_106973773	3	0.0812	0.03082	106973773	0.66284	0.004
Teosinte	CUPR	Reproductive	12	S3_168698213_PC_N03_ID2hap2	PC_N03_ID2	3	9619686	199166024	0.555965033508923	-0.238522480902581	0.00261303010881542	S3_185583143	3	0.1139	-0.00615	185583143	0.66284	0.004
Teosinte	CUPR	Reproductive	12	S3_16562945_PC_I06_ID1hap1	PC_I06_ID1	3	11446002	21878581	-0.25251303599158	-0.0176882836501015	0.0029699042197685	S3_14272036	3	0.2628	0.03844	14272036	0.66284	0.004
Teosinte	CUPR	Reproductive	12	S3_183312852_PC_L12_ID1hap2	PC_L12_ID1	3	179142531	197859644	-0.29398872200628	-0.116941387740074	0.00396125460448871	S3_185583143	3	0.1139	-0.00615	185583143	0.66284	0.004
Teosinte	CUPR	Reproductive	12	S4_158705473_PC_J07_ID2hap2	PC_J07_ID2	4	32651447	182771189	-0.637118604179584	0.549180220125003	0.00480612673672998	S4_58086414	4	0.1711	0.05186	58086414	0.66284	0.003
Teosinte	CUPR	Reproductive	12	S4_158705473_PC_J07_ID2hap2	PC_J07_ID2	4	32651447	182771189	-0.637118604179584	0.549180220125003	0.00480612673672998	S4_160466148	4	0.2983	0.20291	160466148	0.66284	0.004
Teosinte	CUPR	Reproductive	12	S4_158705473_PC_J07_ID2hap2	PC_J07_ID2	4	32651447	182771189	-0.637118604179584	0.549180220125003	0.00480612673672998	S4_169984354	4	-0.1889	-0.07978	169984354	0.66284	0.005
Teosinte	CUPR	Reproductive	12	S5_24439701_PC_I08_ID1hap1	PC_I08_ID1	5	6094998	172839240	-0.337212334803113	-0.0946325302523142	0.00260908734020404	S5_17551179	5	0.3022	-0.08295	17551179	0.66284	0.004
Teosinte	CUPR	Reproductive	12	S5_24439701_PC_I08_ID1hap1	PC_I08_ID1	5	6094998	172839240	-0.337212334803113	-0.0946325302523142	0.00260908734020404	S5_22531465	5	-0.1001	0.07168	22531465	0.66284	0.004
Teosinte	CUPR	Reproductive	12	S5_24439701_PC_I08_ID1hap1	PC_I08_ID1	5	6094998	172839240	-0.337212334803113	-0.0946325302523142	0.00260908734020404	S5_94473950	5	-0.2467	-0.05704	94473950	0.66284	0.005
Teosinte	CUPR	Reproductive	12	S5_24439701_PC_I08_ID1hap1	PC_I08_ID1	5	6094998	172839240	-0.337212334803113	-0.0946325302523142	0.00260908734020404	S5_102051418	5	-0.1894	-0.14794	102051418	0.66284	0.003
Teosinte	CUPR	Reproductive	12	S5_24439701_PC_I08_ID1hap1	PC_I08_ID1	5	6094998	172839240	-0.337212334803113	-0.0946325302523142	0.00260908734020404	S5_143713248	5	-0.2013	-0.07025	143713248	0.66284	0.008
Teosinte	CUPR	Reproductive	12	S5_167588052_PC_O08_ID2hap2	PC_O08_ID2	5	54421293	189154152	0.279085015094048	0.0453344404750469	0.00257485102243993	S5_94473950	5	-0.2467	-0.05704	94473950	0.66284	0.005
Teosinte	CUPR	Reproductive	12	S5_167588052_PC_O08_ID2hap2	PC_O08_ID2	5	54421293	189154152	0.279085015094048	0.0453344404750469	0.00257485102243993	S5_102051418	5	-0.1894	-0.14794	102051418	0.66284	0.003
Teosinte	CUPR	Reproductive	12	S5_167588052_PC_O08_ID2hap2	PC_O08_ID2	5	54421293	189154152	0.279085015094048	0.0453344404750469	0.00257485102243993	S5_143713248	5	-0.2013	-0.07025	143713248	0.66284	0.008
Teosinte	CUPR	Reproductive	12	S6_156419168_PC_J04_ID1hap2	PC_J04_ID1	6	157804404	164330545	0.344255154137357	-0.11282993184703	0.00237413668833475	S6_160870219	6	-0.2639	-0.02455	160870219	0.66284	0.003
Teosinte	CUPR	Reproductive	12	S6_164646269_PC_O51_ID2hap1	PC_O51_ID2	6	166769061	172155075	-0.308165839749502	0.331648601200264	0.00286482269682442	S6_171872137	6	0.3205	0.28179	171872137	0.66284	0.005
Teosinte	CUPR	Reproductive	12	S7_144301219_PC_I58_ID2hap1	PC_I58_ID2	7	118587397	170891046	-0.330170985987239	-0.0091734268636966	0.00215347670699084	S7_129460165	7	-0.195	0.11553	129460165	0.66284	0.005
Teosinte	CUPR	Reproductive	12	S7_144301219_PC_I58_ID2hap1	PC_I58_ID2	7	118587397	170891046	-0.330170985987239	-0.0091734268636966	0.00215347670699084	S7_143632022	7	0.3565	0.03226	143632022	0.66284	0.008
Teosinte	CUPR	Reproductive	12	S7_144301219_PC_I58_ID2hap1	PC_I58_ID2	7	118587397	170891046	-0.330170985987239	-0.0091734268636966	0.00215347670699084	S7_163001317	7	-0.2057	0.0023	163001317	0.66284	0.004
Teosinte	CUPR	Reproductive	12	S7_136176371_PC_L14_ID1hap1	PC_L14_ID1	7	127457078	171254221	-0.591877069706017	0.239624099500469	0.00377257464432779	S7_129460165	7	-0.195	0.11553	129460165	0.66284	0.005
Teosinte	CUPR	Reproductive	12	S7_136176371_PC_L14_ID1hap1	PC_L14_ID1	7	127457078	171254221	-0.591877069706017	0.239624099500469	0.00377257464432779	S7_143632022	7	0.3565	0.03226	143632022	0.66284	0.008
Teosinte	CUPR	Reproductive	12	S7_136176371_PC_L14_ID1hap1	PC_L14_ID1	7	127457078	171254221	-0.591877069706017	0.239624099500469	0.00377257464432779	S7_163001317	7	-0.2057	0.0023	163001317	0.66284	0.004
Teosinte	CUPR	Reproductive	12	S8_71632012_PC_I50_ID2hap2	PC_I50_ID2	8	21501824	125544530	0.266501333653876	0.0694012804357127	0.00235604064303496	S8_96550175	8	-0.2259	-0.06966	96550175	0.66284	0.007
Teosinte	CUPR	Reproductive	12	S8_168284905_PC_I11_ID2hap2	PC_I11_ID2	8	22390319	177034788	-0.230434288782193	-0.143515458322423	0.0031259212698902	S8_96550175	8	-0.2259	-0.06966	96550175	0.66284	0.007
Teosinte	CUPR	Reproductive	12	S8_168284905_PC_I11_ID2hap2	PC_I11_ID2	8	22390319	177034788	-0.230434288782193	-0.143515458322423	0.0031259212698902	S8_139860505	8	0.1026	0.01251	139860505	0.66284	0.003
Teosinte	CUPR	Reproductive	12	S8_173935678_PC_L12_ID1hap2	PC_L12_ID1	8	177034788	179547109	-0.295348530454632	0.0789157291005614	0.00248427348614422	S8_179412415	8	0.2138	0.06585	179412415	0.66284	0.004
Teosinte	CUPR	Reproductive	12	S9_21820242_PC_N10_ID2hap2	PC_N10_ID2	9	18793160	122120304	-0.424208925227305	0.381628063863645	0.00230593820011626	S9_25268051	9	0.2997	0.20064	25268051	0.66284	0.003
Teosinte	CUPR	Reproductive	12	S9_21820242_PC_N10_ID2hap2	PC_N10_ID2	9	18793160	122120304	-0.424208925227305	0.381628063863645	0.00230593820011626	S9_100463627	9	0.2086	0.12288	100463627	0.66284	0.004
Maize	CUPR	Reproductive	12	S8_161533467_164_8hap2	164_8	8	141520971	171990913	-5.05200345885981	3.28256414687131	0.00350456908155172	S8_168576178	8	2.0996	2.34461	168576178	10.13967	0.007
Teosinte	ED	Reproductive	13	S1_8975812_PC_N11_ID1hap2	PC_N11_ID1	1	5207701	224766470	0.0522147918429551	0.156968899065701	0.00197229555341827	S1_28460528	1	0.0623	-0.00023	28460528	0.3352	0.003
Teosinte	ED	Reproductive	13	S1_8975812_PC_N11_ID1hap2	PC_N11_ID1	1	5207701	224766470	0.0522147918429551	0.156968899065701	0.00197229555341827	S1_29919263	1	0.1056	0.04969	29919263	0.3352	0.005
Teosinte	ED	Reproductive	13	S1_8975812_PC_N11_ID1hap2	PC_N11_ID1	1	5207701	224766470	0.0522147918429551	0.156968899065701	0.00197229555341827	S1_109820571	1	0.1461	-0.01535	109820571	0.3352	0.006
Teosinte	ED	Reproductive	13	S1_8975812_PC_N11_ID1hap2	PC_N11_ID1	1	5207701	224766470	0.0522147918429551	0.156968899065701	0.00197229555341827	S1_217578014	1	0.0646	-0.01049	217578014	0.3352	0.004
Teosinte	ED	Reproductive	13	S1_27524310_PC_I11_ID2hap1	PC_I11_ID2	1	7845379	44018725	-0.205270700513304	0.0611271940044002	0.00313182040476534	S1_28460528	1	0.0623	-0.00023	28460528	0.3352	0.003
Teosinte	ED	Reproductive	13	S1_27524310_PC_I11_ID2hap1	PC_I11_ID2	1	7845379	44018725	-0.205270700513304	0.0611271940044002	0.00313182040476534	S1_29919263	1	0.1056	0.04969	29919263	0.3352	0.005
Teosinte	ED	Reproductive	13	S1_24206880_PC_K55_ID2hap2	PC_K55_ID2	1	10622557	48957359	0.0621166282104331	0.102678333394587	0.00236208355447065	S1_28460528	1	0.0623	-0.00023	28460528	0.3352	0.003
Teosinte	ED	Reproductive	13	S1_24206880_PC_K55_ID2hap2	PC_K55_ID2	1	10622557	48957359	0.0621166282104331	0.102678333394587	0.00236208355447065	S1_29919263	1	0.1056	0.04969	29919263	0.3352	0.005
Teosinte	ED	Reproductive	13	S1_36973923_PC_I52_ID1hap1	PC_I52_ID1	1	25636096	51399474	0.0925482913171196	0.0597854319296973	0.00157189850602313	S1_28460528	1	0.0623	-0.00023	28460528	0.3352	0.003
Teosinte	ED	Reproductive	13	S1_36973923_PC_I52_ID1hap1	PC_I52_ID1	1	25636096	51399474	0.0925482913171196	0.0597854319296973	0.00157189850602313	S1_29919263	1	0.1056	0.04969	29919263	0.3352	0.005
Teosinte	ED	Reproductive	13	S1_45905729_PC_O08_ID2hap2	PC_O08_ID2	1	32435046	185331673	0.185580625721976	-0.0388664270093081	0.00349894734786593	S1_109820571	1	0.1461	-0.01535	109820571	0.3352	0.006
Teosinte	ED	Reproductive	13	S1_164645433_PC_L06_ID2hap1	PC_L06_ID2	1	45111124	211803632	-0.129177597238027	-0.0815288522458574	0.00286731411125329	S1_109820571	1	0.1461	-0.01535	109820571	0.3352	0.006
Teosinte	ED	Reproductive	13	S1_195557342_PC_I08_ID1hap1	PC_I08_ID1	1	59134523	218795870	0.199186279904803	-0.0755777911549255	0.00234553607528687	S1_109820571	1	0.1461	-0.01535	109820571	0.3352	0.006
Teosinte	ED	Reproductive	13	S1_195557342_PC_I08_ID1hap1	PC_I08_ID1	1	59134523	218795870	0.199186279904803	-0.0755777911549255	0.00234553607528687	S1_217578014	1	0.0646	-0.01049	217578014	0.3352	0.004
Teosinte	ED	Reproductive	13	S1_221739480_PC_I06_ID1hap2	PC_I06_ID1	1	219651067	248530357	-0.112033399047441	-0.0033879136054962	0.00196773678240425	S1_230480977	1	-0.1261	-0.00601	230480977	0.3352	0.006
Teosinte	ED	Reproductive	13	S1_221739480_PC_I06_ID1hap2	PC_I06_ID1	1	219651067	248530357	-0.112033399047441	-0.0033879136054962	0.00196773678240425	S1_244198211	1	0.1782	0.17295	244198211	0.3352	0.004
Teosinte	ED	Reproductive	13	S2_15998930_PC_K55_ID2hap1	PC_K55_ID2	2	7734163	18447862	-0.186583476877721	0.0324300032242394	0.0033469167212774	S2_15418693	2	0.0791	0.00725	15418693	0.3352	0.003
Teosinte	ED	Reproductive	13	S2_13298791_PC_I06_ID1hap2	PC_I06_ID1	2	9180971	30305481	-0.0450558483197851	-0.0589019512756454	0.00159402896928262	S2_15418693	2	0.0791	0.00725	15418693	0.3352	0.003
Teosinte	ED	Reproductive	13	S2_186790718_PC_M59_ID1hap1	PC_M59_ID1	2	149354868	218313105	-0.173525914350213	0.0311044956480545	0.00187500661534656	S2_180604260	2	-0.1605	-0.05216	180604260	0.3352	0.006
Teosinte	ED	Reproductive	13	S2_186790718_PC_M59_ID1hap1	PC_M59_ID1	2	149354868	218313105	-0.173525914350213	0.0311044956480545	0.00187500661534656	S2_189501668	2	0.0132	-0.07955	189501668	0.3352	0.004
Teosinte	ED	Reproductive	13	S2_221963881_PC_J13_ID1hap2	PC_J13_ID1	2	223407152	230847575	-0.0763712301310866	-0.12502561340326	0.0025283481607743	S2_226254490	2	0.0797	-0.03497	226254490	0.3352	0.003
Teosinte	ED	Reproductive	13	S3_17579453_PC_I06_ID1hap2	PC_I06_ID1	3	10549012	21321886	0.0945391856811678	0.00395546525731799	0.00159088947603414	S3_12157342	3	0.0459	-0.03408	12157342	0.3352	0.003
Teosinte	ED	Reproductive	13	S3_180319905_PC_N10_ID2hap2	PC_N10_ID2	3	163737608	223428628	0.180230742545719	-0.0642423993517537	0.00188767516201638	S3_179012072	3	-0.1086	-0.00571	179012072	0.3352	0.004
Teosinte	ED	Reproductive	13	S3_180319905_PC_N10_ID2hap2	PC_N10_ID2	3	163737608	223428628	0.180230742545719	-0.0642423993517537	0.00188767516201638	S3_186335585	3	0.1461	-0.02908	186335585	0.3352	0.005
Teosinte	ED	Reproductive	13	S3_180319905_PC_N10_ID2hap2	PC_N10_ID2	3	163737608	223428628	0.180230742545719	-0.0642423993517537	0.00188767516201638	S3_223107129	3	-0.0984	0.0342	223107129	0.3352	0.003
Teosinte	ED	Reproductive	13	S3_186384960_PC_N11_ID1hap2	PC_N11_ID1	3	168523492	212350520	-0.107218092762238	-0.0976172689324493	0.0018507222653259	S3_179012072	3	-0.1086	-0.00571	179012072	0.3352	0.004
Teosinte	ED	Reproductive	13	S3_186384960_PC_N11_ID1hap2	PC_N11_ID1	3	168523492	212350520	-0.107218092762238	-0.0976172689324493	0.0018507222653259	S3_186335585	3	0.1461	-0.02908	186335585	0.3352	0.005
Teosinte	ED	Reproductive	13	S3_183312852_PC_J51_ID1hap2	PC_J51_ID1	3	172645810	205703007	-0.0549938358365277	-0.135223171791762	0.00203120093557796	S3_179012072	3	-0.1086	-0.00571	179012072	0.3352	0.004
Teosinte	ED	Reproductive	13	S3_183312852_PC_J51_ID1hap2	PC_J51_ID1	3	172645810	205703007	-0.0549938358365277	-0.135223171791762	0.00203120093557796	S3_186335585	3	0.1461	-0.02908	186335585	0.3352	0.005
Teosinte	ED	Reproductive	13	S3_201538103_PC_I52_ID1hap1	PC_I52_ID1	3	177643229	210463076	0.14423241689728	0.0126963468461326	0.00197834277765652	S3_179012072	3	-0.1086	-0.00571	179012072	0.3352	0.004
Teosinte	ED	Reproductive	13	S3_201538103_PC_I52_ID1hap1	PC_I52_ID1	3	177643229	210463076	0.14423241689728	0.0126963468461326	0.00197834277765652	S3_186335585	3	0.1461	-0.02908	186335585	0.3352	0.005
Teosinte	ED	Reproductive	13	S4_155830398_PC_J07_ID2hap2	PC_J07_ID2	4	32651447	174616169	-0.191118544261614	0.195387349539827	0.00163948827734384	S4_44751129	4	0.101	0.01727	44751129	0.3352	0.006
Teosinte	ED	Reproductive	13	S4_155830398_PC_J07_ID2hap2	PC_J07_ID2	4	32651447	174616169	-0.191118544261614	0.195387349539827	0.00163948827734384	S4_149863471	4	-0.1004	-0.00463	149863471	0.3352	0.005
Teosinte	ED	Reproductive	13	S4_155830398_PC_J07_ID2hap2	PC_J07_ID2	4	32651447	174616169	-0.191118544261614	0.195387349539827	0.00163948827734384	S4_155607441	4	0.0552	0.0987	155607441	0.3352	0.003
Teosinte	ED	Reproductive	13	S4_161556636_PC_L14_ID1hap1	PC_L14_ID1	4	43542617	185374150	-0.19348759785866	0.00859097634988165	0.00371637408953074	S4_44751129	4	0.101	0.01727	44751129	0.3352	0.006
Teosinte	ED	Reproductive	13	S4_161556636_PC_L14_ID1hap1	PC_L14_ID1	4	43542617	185374150	-0.19348759785866	0.00859097634988165	0.00371637408953074	S4_149863471	4	-0.1004	-0.00463	149863471	0.3352	0.005
Teosinte	ED	Reproductive	13	S4_161556636_PC_L14_ID1hap1	PC_L14_ID1	4	43542617	185374150	-0.19348759785866	0.00859097634988165	0.00371637408953074	S4_155607441	4	0.0552	0.0987	155607441	0.3352	0.003
Teosinte	ED	Reproductive	13	S4_161556636_PC_L14_ID1hap1	PC_L14_ID1	4	43542617	185374150	-0.19348759785866	0.00859097634988165	0.00371637408953074	S4_182939860	4	-0.4318	-0.30915	182939860	0.3352	0.01
Teosinte	ED	Reproductive	13	S4_177057304_PC_K60_ID1hap1	PC_K60_ID1	4	159348015	184374297	-0.068012921657216	-0.111434395703264	0.00250232423361418	S4_182939860	4	-0.4318	-0.30915	182939860	0.3352	0.01
Teosinte	ED	Reproductive	13	S4_179820693_PC_N57_ID2hap2	PC_N57_ID2	4	180085817	187162616	0.521052423357964	-0.336755034929412	0.015416547668466	S4_182939860	4	-0.4318	-0.30915	182939860	0.3352	0.01
Teosinte	ED	Reproductive	13	S5_28117414_PC_J07_ID2hap2	PC_J07_ID2	5	10058891	86329215	-0.201823958906986	0.0648663076600214	0.00284666010304913	S5_87531803	5	-0.0965	-0.03955	87531803	0.3352	0.003
Teosinte	ED	Reproductive	13	S5_69304938_PC_O08_ID2hap1	PC_O08_ID2	5	12055605	172839240	-0.157560080387766	0.0685642231993394	0.00253046300297788	S5_87531803	5	-0.0965	-0.03955	87531803	0.3352	0.003
Teosinte	ED	Reproductive	13	S5_69304938_PC_O08_ID2hap1	PC_O08_ID2	5	12055605	172839240	-0.157560080387766	0.0685642231993394	0.00253046300297788	S5_156534075	5	0.1703	0.09303	156534075	0.3352	0.006
Teosinte	ED	Reproductive	13	S5_52761677_PC_L56_ID1hap1	PC_L56_ID1	5	12940161	94991702	-0.151150457422238	0.0508329677983743	0.00196891284163758	S5_87531803	5	-0.0965	-0.03955	87531803	0.3352	0.003
Teosinte	ED	Reproductive	13	S5_207514268_PC_N13_ID1hap1	PC_N13_ID1	5	199143910	217937286	-0.138933254061607	0.0153702201571658	0.00206916867159224	S5_198600473	5	0.0654	0.05359	198600473	0.3352	0.003
Teosinte	ED	Reproductive	13	S5_207514268_PC_N13_ID1hap1	PC_N13_ID1	5	199143910	217937286	-0.138933254061607	0.0153702201571658	0.00206916867159224	S5_211448978	5	0.1494	0.05959	211448978	0.3352	0.002
Teosinte	ED	Reproductive	13	S6_164797355_PC_O51_ID2hap1	PC_O51_ID2	6	168045336	169248748	-0.277759571805022	0.229597092328448	0.00509159902540146	S6_168653115	6	0.3033	0.19194	168653115	0.3352	0.005
Teosinte	ED	Reproductive	13	S7_109741123_PC_L14_ID1hap1	PC_L14_ID1	7	10857786	170891046	-0.245323721528619	0.141915434975278	0.00407162954015949	S7_21636190	7	-0.0688	-0.00406	21636190	0.3352	0.002
Teosinte	ED	Reproductive	13	S7_109741123_PC_L14_ID1hap1	PC_L14_ID1	7	10857786	170891046	-0.245323721528619	0.141915434975278	0.00407162954015949	S7_116080940	7	-0.0537	-0.0105	116080940	0.3352	0.003
Teosinte	ED	Reproductive	13	S7_109741123_PC_L14_ID1hap1	PC_L14_ID1	7	10857786	170891046	-0.245323721528619	0.141915434975278	0.00407162954015949	S7_125205748	7	0.1396	0.02475	125205748	0.3352	0.006
Teosinte	ED	Reproductive	13	S7_109741123_PC_L14_ID1hap1	PC_L14_ID1	7	10857786	170891046	-0.245323721528619	0.141915434975278	0.00407162954015949	S7_152831415	7	0.0659	-0.00065	152831415	0.3352	0.004
Teosinte	ED	Reproductive	13	S7_150280680_PC_I55_ID2hap2	PC_I55_ID2	7	131839462	171254221	-0.122086634620196	-0.0268867209715661	0.00239912164657108	S7_152831415	7	0.0659	-0.00065	152831415	0.3352	0.004
Teosinte	ED	Reproductive	13	S8_17420840_PC_J04_ID1hap1	PC_J04_ID1	8	2930593	24172251	-0.131111110721016	-0.0154072897548315	0.00245855210478196	S8_14054614	8	-0.0677	0.01265	14054614	0.3352	0.002
Teosinte	ED	Reproductive	13	S8_76034284_PC_I11_ID2hap2	PC_I11_ID2	8	3859768	125544530	0.150123714825418	-0.00365939001376281	0.00250929300627312	S8_14054614	8	-0.0677	0.01265	14054614	0.3352	0.002
Teosinte	ED	Reproductive	13	S8_76034284_PC_I11_ID2hap2	PC_I11_ID2	8	3859768	125544530	0.150123714825418	-0.00365939001376281	0.00250929300627312	S8_112879686	8	0.0807	-0.00132	112879686	0.3352	0.003
Teosinte	ED	Reproductive	13	S9_96718377_PC_N07_ID2hap2	PC_N07_ID2	9	8015216	122120304	-0.184388787926327	0.00934580905101992	0.00261156770053395	S9_94537664	9	0.123	-0.07577	94537664	0.3352	0.006
Teosinte	ED	Reproductive	13	S9_96718377_PC_N07_ID2hap2	PC_N07_ID2	9	8015216	122120304	-0.184388787926327	0.00934580905101992	0.00261156770053395	S9_98964202	9	0.0513	-0.01426	98964202	0.3352	0.005
Teosinte	ED	Reproductive	13	S9_96718377_PC_N07_ID2hap2	PC_N07_ID2	9	8015216	122120304	-0.184388787926327	0.00934580905101992	0.00261156770053395	S9_117640438	9	-0.2211	-0.07403	117640438	0.3352	0.006
Teosinte	ED	Reproductive	13	S9_120362734_PC_L56_ID1hap1	PC_L56_ID1	9	19551838	144467524	-0.200049089409272	0.0382588117553906	0.00385090147028355	S9_94537664	9	0.123	-0.07577	94537664	0.3352	0.006
Teosinte	ED	Reproductive	13	S9_120362734_PC_L56_ID1hap1	PC_L56_ID1	9	19551838	144467524	-0.200049089409272	0.0382588117553906	0.00385090147028355	S9_98964202	9	0.0513	-0.01426	98964202	0.3352	0.005
Teosinte	ED	Reproductive	13	S9_120362734_PC_L56_ID1hap1	PC_L56_ID1	9	19551838	144467524	-0.200049089409272	0.0382588117553906	0.00385090147028355	S9_117640438	9	-0.2211	-0.07403	117640438	0.3352	0.006
Teosinte	ED	Reproductive	13	S9_96718377_PC_N57_ID2hap1	PC_N57_ID2	9	26719471	111507366	0.159720719224126	0.038205275102122	0.00280220116059815	S9_94537664	9	0.123	-0.07577	94537664	0.3352	0.006
Teosinte	ED	Reproductive	13	S9_96718377_PC_N57_ID2hap1	PC_N57_ID2	9	26719471	111507366	0.159720719224126	0.038205275102122	0.00280220116059815	S9_98964202	9	0.0513	-0.01426	98964202	0.3352	0.005
Teosinte	ED	Reproductive	13	S9_108855336_PC_O59_ID2hap1	PC_O59_ID2	9	31235709	122120304	0.252660355881994	-0.114983518621775	0.00435231678739267	S9_94537664	9	0.123	-0.07577	94537664	0.3352	0.006
Teosinte	ED	Reproductive	13	S9_108855336_PC_O59_ID2hap1	PC_O59_ID2	9	31235709	122120304	0.252660355881994	-0.114983518621775	0.00435231678739267	S9_98964202	9	0.0513	-0.01426	98964202	0.3352	0.005
Teosinte	ED	Reproductive	13	S9_108855336_PC_O59_ID2hap1	PC_O59_ID2	9	31235709	122120304	0.252660355881994	-0.114983518621775	0.00435231678739267	S9_117640438	9	-0.2211	-0.07403	117640438	0.3352	0.006
Teosinte	ED	Reproductive	13	S10_3192420_PC_J07_ID2hap2	PC_J07_ID2	10	2430438	5182768	-0.185904185250908	0.070958572838925	0.0019212292041767	S10_3839696	10	0.1348	0.00901	3839696	0.3352	0.002
Teosinte	ED	Reproductive	13	S10_124664011_PC_I50_ID1hap1	PC_I50_ID1	10	8791003	141564579	0.58896563330067	-0.640200814013567	0.00305558266274897	S10_29761530	10	-0.0243	0.06009	29761530	0.3352	0.003
Maize	ED	Reproductive	13	S1_248740131_171_4hap1	171_4	1	206316798	283402494	-7.22848782137207	8.48107449550914	0.00572486406505601	S1_248851105	1	7.4335	8.75147	248851105	3.93898	0.007
Maize	ED	Reproductive	13	S8_161533467_164_8hap2	164_8	8	141520971	171990913	-1.8258690401	2.01701433733682	0.00387024636079003	S8_168507635	8	2.1321	2.65635	168507635	3.93898	0.007
Maize	ED	Reproductive	13	S9_7699519_164_8hap2	164_8	9	66887	12433429	-2.14657492461246	1.21970902898302	0.00402798440649998	S9_4247221	9	0.8293	0.24334	4247221	3.93898	0.006
Maize	ED	Reproductive	13	S9_7699519_165_4hap1	165_4	9	66887	12433429	-3.005876732735	2.54390485674683	0.00392220474348959	S9_4247221	9	0.8293	0.24334	4247221	3.93898	0.006
Teosinte	GE	Reproductive	14	S1_22641936_PC_K02_ID1hap2	PC_K02_ID1	1	13181077	29408502	0.878135978503081	0.139259571971238	0.0052959292663628	S1_22423164	1	0.1833	0.04297	22423164	1.32569	0.004
Teosinte	GE	Reproductive	14	S1_38876779_PC_M05_ID1hap1	PC_M05_ID1	1	14365510	52644735	-0.608124156068856	-0.395309403404583	0.0044629277360555	S1_22423164	1	0.1833	0.04297	22423164	1.32569	0.004
Teosinte	GE	Reproductive	14	S1_80185819_PC_K55_ID2hap1	PC_K55_ID2	1	65992338	89267452	0.204496588318725	0.566518878160005	0.00282036101899663	S1_90932205	1	-0.2998	0.22648	90932205	1.32569	0.005
Teosinte	GE	Reproductive	14	S1_180816044_PC_L56_ID1hap1	PC_L56_ID1	1	176195777	219651067	-0.836141421772086	0.245583448133053	0.0037681660365223	S1_208728878	1	0.5278	0.25064	208728878	1.32569	0.004
Teosinte	GE	Reproductive	14	S1_180816044_PC_L56_ID1hap1	PC_L56_ID1	1	176195777	219651067	-0.836141421772086	0.245583448133053	0.0037681660365223	S1_214493406	1	0.6504	0.09331	214493406	1.32569	0.005
Teosinte	GE	Reproductive	14	S1_265441656_PC_J13_ID1hap1	PC_J13_ID1	1	252680413	282392288	-0.719405601413731	0.0669601624331841	0.00261094262422246	S1_275688434	1	-0.2674	-0.04928	275688434	1.32569	0.005
Teosinte	GE	Reproductive	14	S1_265441656_PC_J13_ID1hap1	PC_J13_ID1	1	252680413	282392288	-0.719405601413731	0.0669601624331841	0.00261094262422246	S1_275731883	1	-0.1276	0.14153	275731883	1.32569	0.003
Teosinte	GE	Reproductive	14	S1_280345464_PC_M59_ID1hap1	PC_M59_ID1	1	263450580	300980115	0.66680299407618	-0.0131971553851061	0.00243914037876403	S1_275688434	1	-0.2674	-0.04928	275688434	1.32569	0.005
Teosinte	GE	Reproductive	14	S1_280345464_PC_M59_ID1hap1	PC_M59_ID1	1	263450580	300980115	0.66680299407618	-0.0131971553851061	0.00243914037876403	S1_275731883	1	-0.1276	0.14153	275731883	1.32569	0.003
Teosinte	GE	Reproductive	14	S2_11628764_PC_I06_ID1hap2	PC_I06_ID1	2	4821774	54452144	-0.505763084218346	-0.0737671473912513	0.00340777996190567	S2_18169532	2	0.4001	0.10237	18169532	1.32569	0.004
Teosinte	GE	Reproductive	14	S2_11628764_PC_I06_ID1hap2	PC_I06_ID1	2	4821774	54452144	-0.505763084218346	-0.0737671473912513	0.00340777996190567	S2_31123668	2	0.1623	-0.06217	31123668	1.32569	0.003
Teosinte	GE	Reproductive	14	S2_45196512_PC_N13_ID1hap2	PC_N13_ID1	2	25323228	190123711	1.47195423193836	-1.23732479595044	0.00297227379612108	S2_31123668	2	0.1623	-0.06217	31123668	1.32569	0.003
Teosinte	GE	Reproductive	14	S2_45196512_PC_N13_ID1hap2	PC_N13_ID1	2	25323228	190123711	1.47195423193836	-1.23732479595044	0.00297227379612108	S2_63992809	2	0.1882	-0.17023	63992809	1.32569	0.004
Teosinte	GE	Reproductive	14	S2_45196512_PC_N13_ID1hap2	PC_N13_ID1	2	25323228	190123711	1.47195423193836	-1.23732479595044	0.00297227379612108	S2_123289562	2	0.5007	0.22241	123289562	1.32569	0.004
Teosinte	GE	Reproductive	14	S2_144802108_PC_I55_ID2hap2	PC_I55_ID2	2	35038420	172835089	-0.820406633508304	0.314784673414772	0.00476819474161316	S2_63992809	2	0.1882	-0.17023	63992809	1.32569	0.004
Teosinte	GE	Reproductive	14	S2_144802108_PC_I55_ID2hap2	PC_I55_ID2	2	35038420	172835089	-0.820406633508304	0.314784673414772	0.00476819474161316	S2_123289562	2	0.5007	0.22241	123289562	1.32569	0.004
Teosinte	GE	Reproductive	14	S3_15057578_PC_N07_ID1hap2	PC_N07_ID1	3	6136255	161006634	-0.577106174897108	0.163651971723198	0.0020266291526243	S3_14272036	3	0.5256	0.07688	14272036	1.32569	0.004
Teosinte	GE	Reproductive	14	S3_15057578_PC_N07_ID1hap2	PC_N07_ID1	3	6136255	161006634	-0.577106174897108	0.163651971723198	0.0020266291526243	S3_65589396	3	-0.3604	-0.28189	65589396	1.32569	0.005
Teosinte	GE	Reproductive	14	S3_15057578_PC_N07_ID1hap2	PC_N07_ID1	3	6136255	161006634	-0.577106174897108	0.163651971723198	0.0020266291526243	S3_106973773	3	0.1623	0.06165	106973773	1.32569	0.004
Teosinte	GE	Reproductive	14	S3_168698213_PC_N03_ID2hap2	PC_N03_ID2	3	9619686	199166024	1.11193006701785	-0.477044961805161	0.00261303010881542	S3_14272036	3	0.5256	0.07688	14272036	1.32569	0.004
Teosinte	GE	Reproductive	14	S3_168698213_PC_N03_ID2hap2	PC_N03_ID2	3	9619686	199166024	1.11193006701785	-0.477044961805161	0.00261303010881542	S3_65589396	3	-0.3604	-0.28189	65589396	1.32569	0.005
Teosinte	GE	Reproductive	14	S3_168698213_PC_N03_ID2hap2	PC_N03_ID2	3	9619686	199166024	1.11193006701785	-0.477044961805161	0.00261303010881542	S3_106973773	3	0.1623	0.06165	106973773	1.32569	0.004
Teosinte	GE	Reproductive	14	S3_168698213_PC_N03_ID2hap2	PC_N03_ID2	3	9619686	199166024	1.11193006701785	-0.477044961805161	0.00261303010881542	S3_185583143	3	0.2278	-0.0123	185583143	1.32569	0.004
Teosinte	GE	Reproductive	14	S3_16562945_PC_I06_ID1hap1	PC_I06_ID1	3	11446002	21878581	-0.505026071983161	-0.035376567300203	0.0029699042197685	S3_14272036	3	0.5256	0.07688	14272036	1.32569	0.004
Teosinte	GE	Reproductive	14	S3_183312852_PC_L12_ID1hap2	PC_L12_ID1	3	179142531	197859644	-0.58797744401256	-0.233882775480148	0.00396125460448871	S3_185583143	3	0.2278	-0.0123	185583143	1.32569	0.004
Teosinte	GE	Reproductive	14	S4_158705473_PC_J07_ID2hap2	PC_J07_ID2	4	32651447	182771189	-1.27423720835917	1.09836044025001	0.00480612673672998	S4_58086414	4	0.3421	0.10373	58086414	1.32569	0.003
Teosinte	GE	Reproductive	14	S4_158705473_PC_J07_ID2hap2	PC_J07_ID2	4	32651447	182771189	-1.27423720835917	1.09836044025001	0.00480612673672998	S4_160466148	4	0.5966	0.40581	160466148	1.32569	0.004
Teosinte	GE	Reproductive	14	S4_158705473_PC_J07_ID2hap2	PC_J07_ID2	4	32651447	182771189	-1.27423720835917	1.09836044025001	0.00480612673672998	S4_169984354	4	-0.3777	-0.15957	169984354	1.32569	0.005
Teosinte	GE	Reproductive	14	S5_24439701_PC_I08_ID1hap1	PC_I08_ID1	5	6094998	172839240	-0.674424669606227	-0.189265060504628	0.00260908734020404	S5_17551179	5	0.6043	-0.16591	17551179	1.32569	0.004
Teosinte	GE	Reproductive	14	S5_24439701_PC_I08_ID1hap1	PC_I08_ID1	5	6094998	172839240	-0.674424669606227	-0.189265060504628	0.00260908734020404	S5_22531465	5	-0.2001	0.14337	22531465	1.32569	0.004
Teosinte	GE	Reproductive	14	S5_24439701_PC_I08_ID1hap1	PC_I08_ID1	5	6094998	172839240	-0.674424669606227	-0.189265060504628	0.00260908734020404	S5_94473950	5	-0.4934	-0.11408	94473950	1.32569	0.005
Teosinte	GE	Reproductive	14	S5_24439701_PC_I08_ID1hap1	PC_I08_ID1	5	6094998	172839240	-0.674424669606227	-0.189265060504628	0.00260908734020404	S5_102051418	5	-0.3787	-0.29588	102051418	1.32569	0.003
Teosinte	GE	Reproductive	14	S5_24439701_PC_I08_ID1hap1	PC_I08_ID1	5	6094998	172839240	-0.674424669606227	-0.189265060504628	0.00260908734020404	S5_143713248	5	-0.4025	-0.1405	143713248	1.32569	0.008
Teosinte	GE	Reproductive	14	S5_167588052_PC_O08_ID2hap2	PC_O08_ID2	5	54421293	189154152	0.558170030188096	0.0906688809500937	0.00257485102243993	S5_94473950	5	-0.4934	-0.11408	94473950	1.32569	0.005
Teosinte	GE	Reproductive	14	S5_167588052_PC_O08_ID2hap2	PC_O08_ID2	5	54421293	189154152	0.558170030188096	0.0906688809500937	0.00257485102243993	S5_102051418	5	-0.3787	-0.29588	102051418	1.32569	0.003
Teosinte	GE	Reproductive	14	S5_167588052_PC_O08_ID2hap2	PC_O08_ID2	5	54421293	189154152	0.558170030188096	0.0906688809500937	0.00257485102243993	S5_143713248	5	-0.4025	-0.1405	143713248	1.32569	0.008
Teosinte	GE	Reproductive	14	S6_156419168_PC_J04_ID1hap2	PC_J04_ID1	6	157804404	164330545	0.688510308274715	-0.225659863694061	0.00237413668833475	S6_160870219	6	-0.5279	-0.04911	160870219	1.32569	0.003
Teosinte	GE	Reproductive	14	S6_164646269_PC_O51_ID2hap1	PC_O51_ID2	6	166769061	172155075	-0.616331679499003	0.663297202400527	0.00286482269682442	S6_171872137	6	0.641	0.56358	171872137	1.32569	0.005
Teosinte	GE	Reproductive	14	S7_144301219_PC_I58_ID2hap1	PC_I58_ID2	7	118587397	170891046	-0.660341971974478	-0.0183468537273932	0.00215347670699084	S7_129460165	7	-0.3901	0.23107	129460165	1.32569	0.005
Teosinte	GE	Reproductive	14	S7_144301219_PC_I58_ID2hap1	PC_I58_ID2	7	118587397	170891046	-0.660341971974478	-0.0183468537273932	0.00215347670699084	S7_143632022	7	0.713	0.06451	143632022	1.32569	0.008
Teosinte	GE	Reproductive	14	S7_144301219_PC_I58_ID2hap1	PC_I58_ID2	7	118587397	170891046	-0.660341971974478	-0.0183468537273932	0.00215347670699084	S7_163001317	7	-0.4114	0.00459	163001317	1.32569	0.004
Teosinte	GE	Reproductive	14	S7_136176371_PC_L14_ID1hap1	PC_L14_ID1	7	127457078	171254221	-1.18375413941203	0.479248199000938	0.00377257464432779	S7_129460165	7	-0.3901	0.23107	129460165	1.32569	0.005
Teosinte	GE	Reproductive	14	S7_136176371_PC_L14_ID1hap1	PC_L14_ID1	7	127457078	171254221	-1.18375413941203	0.479248199000938	0.00377257464432779	S7_143632022	7	0.713	0.06451	143632022	1.32569	0.008
Teosinte	GE	Reproductive	14	S7_136176371_PC_L14_ID1hap1	PC_L14_ID1	7	127457078	171254221	-1.18375413941203	0.479248199000938	0.00377257464432779	S7_163001317	7	-0.4114	0.00459	163001317	1.32569	0.004
Teosinte	GE	Reproductive	14	S8_71632012_PC_I50_ID2hap2	PC_I50_ID2	8	21501824	125544530	0.533002667307752	0.138802560871425	0.00235604064303496	S8_96550175	8	-0.4518	-0.13932	96550175	1.32569	0.007
Teosinte	GE	Reproductive	14	S8_168284905_PC_I11_ID2hap2	PC_I11_ID2	8	22390319	177034788	-0.460868577564386	-0.287030916644846	0.0031259212698902	S8_96550175	8	-0.4518	-0.13932	96550175	1.32569	0.007
Teosinte	GE	Reproductive	14	S8_168284905_PC_I11_ID2hap2	PC_I11_ID2	8	22390319	177034788	-0.460868577564386	-0.287030916644846	0.0031259212698902	S8_139860505	8	0.2052	0.02503	139860505	1.32569	0.003
Teosinte	GE	Reproductive	14	S8_173935678_PC_L12_ID1hap2	PC_L12_ID1	8	177034788	179547109	-0.590697060909264	0.157831458201123	0.00248427348614422	S8_179412415	8	0.4275	0.1317	179412415	1.32569	0.004
Teosinte	GE	Reproductive	14	S9_21820242_PC_N10_ID2hap2	PC_N10_ID2	9	18793160	122120304	-0.848417850454609	0.763256127727289	0.00230593820011626	S9_25268051	9	0.5995	0.40128	25268051	1.32569	0.003
Teosinte	GE	Reproductive	14	S9_21820242_PC_N10_ID2hap2	PC_N10_ID2	9	18793160	122120304	-0.848417850454609	0.763256127727289	0.00230593820011626	S9_100463627	9	0.4172	0.24577	100463627	1.32569	0.004
Maize	GE	Reproductive	14	S1_33260976_170_4hap2	170_4	1	10030484	67323598	80.6369300642952	-13.5846797630422	0.00344311828666544	S1_35026270	1	-50.648	0.53343	35026270	148.42981	0.008
Maize	GE	Reproductive	14	S1_33260976_170_4hap2	170_4	1	10030484	67323598	80.6369300642952	-13.5846797630422	0.00344311828666544	S1_45128866	1	39.7884	16.58117	45128866	148.42981	0.007
Teosinte	EILN	Reproductive	15	S1_9664978_PC_J48_ID2hap1	PC_J48_ID2	1	6427885	200198651	0.13488357908635	0.180319802961967	0.00243569908044283	S1_14588386	1	0.2405	0.09189	14588386	0.54441	0.007
Teosinte	EILN	Reproductive	15	S1_9664978_PC_J48_ID2hap1	PC_J48_ID2	1	6427885	200198651	0.13488357908635	0.180319802961967	0.00243569908044283	S1_114882293	1	0.1455	-0.03035	114882293	0.54441	0.006
Teosinte	EILN	Reproductive	15	S1_16372398_PC_J14_ID2hap2	PC_J14_ID2	1	10622557	27718730	0.0613950431204066	0.271473786178963	0.00257936444415974	S1_14588386	1	0.2405	0.09189	14588386	0.54441	0.007
Teosinte	EILN	Reproductive	15	S1_26910024_PC_N07_ID1hap1	PC_N07_ID1	1	12507950	32159537	-0.0623123604746153	-0.17561511593442	0.00231174197305151	S1_14588386	1	0.2405	0.09189	14588386	0.54441	0.007
Teosinte	EILN	Reproductive	15	S1_203830471_PC_J50_ID1hap1	PC_J50_ID1	1	190081908	248530357	-0.391254650125028	0.126405032988676	0.00390353065729221	S1_215366019	1	0.1374	0.00366	215366019	0.54441	0.005
Teosinte	EILN	Reproductive	15	S1_215611507_PC_O08_ID2hap2	PC_O08_ID2	1	195404705	248530357	0.363048238181189	-0.533156804993604	0.00188324464908496	S1_215366019	1	0.1374	0.00366	215366019	0.54441	0.005
Teosinte	EILN	Reproductive	15	S2_24036765_PC_N58_ID2hap2	PC_N58_ID2	2	10658420	39114566	-0.316792569623576	0.0635124178120571	0.00342445734966668	S2_18643675	2	-0.1695	-0.01486	18643675	0.54441	0.005
Teosinte	EILN	Reproductive	15	S2_31598745_PC_N07_ID1hap2	PC_N07_ID1	2	25323228	65022800	0.501565291361113	-0.287251786581328	0.00663559947999737	S2_59226440	2	-0.51	-0.43641	59226440	0.54441	0.008
Teosinte	EILN	Reproductive	15	S7_40413652_PC_I11_ID2hap2	PC_I11_ID2	7	14746830	149226457	0.26537442940373	0.0449982330522871	0.00337403648150558	S7_146278181	7	-0.2055	0.0253	146278181	0.54441	0.006
Teosinte	EILN	Reproductive	15	S7_168468413_PC_O08_ID2hap1	PC_O08_ID2	7	146510243	175909545	0.311522143230891	-0.0620983249380034	0.00339635269012006	S7_146278181	7	-0.2055	0.0253	146278181	0.54441	0.006
Teosinte	EILN	Reproductive	15	S8_96076103_PC_N58_ID2hap2	PC_N58_ID2	8	13460753	149502256	0.327730932369066	-0.138860527352926	0.00277553203825942	S8_129539373	8	0.106	0.00276	129539373	0.54441	0.007
Teosinte	EILN	Reproductive	15	S10_10447024_PC_J50_ID1hap2	PC_J50_ID1	10	4296950	127318440	0.435366539774645	-0.548808793430161	0.00465804572122241	S10_48738873	10	-0.1936	-0.02294	48738873	0.54441	0.005
Teosinte	EILN	Reproductive	15	S10_10447024_PC_J50_ID1hap2	PC_J50_ID1	10	4296950	127318440	0.435366539774645	-0.548808793430161	0.00465804572122241	S10_104613915	10	-0.2496	-0.16061	104613915	0.54441	0.007
Teosinte	EILN	Reproductive	15	S10_141686219_PC_N10_ID2hap1	PC_N10_ID2	10	35679080	145446520	-0.313976345650437	0.0818130582729476	0.00214844878738374	S10_48738873	10	-0.1936	-0.02294	48738873	0.54441	0.005
Teosinte	EILN	Reproductive	15	S10_141686219_PC_N10_ID2hap1	PC_N10_ID2	10	35679080	145446520	-0.313976345650437	0.0818130582729476	0.00214844878738374	S10_104613915	10	-0.2496	-0.16061	104613915	0.54441	0.007
Teosinte	EILN	Reproductive	15	S10_133744261_PC_N57_ID2hap1	PC_N57_ID2	10	68942015	140334229	0.243059331067736	-0.0266612660243626	0.00199765607910218	S10_104613915	10	-0.2496	-0.16061	104613915	0.54441	0.007
Maize	EILN	Reproductive	15	S1_188073885_171_13hap1	171_13	1	67323598	206316798	0.724946523939917	-0.644046478862055	0.00962673751513166	S1_128735064	1	-0.7636	-0.65374	128735064	0.35128	0.011
Maize	EILN	Reproductive	15	S2_12129909_164_1hap1	164_1	2	3602490	36829311	0.310009829869237	-0.232569914143388	0.00515278238795536	S2_19706667	2	-0.1935	-0.13082	19706667	0.35128	0.007
Maize	EILN	Reproductive	15	S2_12129909_164_1hap1	164_1	2	3602490	36829311	0.310009829869237	-0.232569914143388	0.00515278238795536	S2_24608882	2	0.2304	0.09394	24608882	0.35128	0.011
Maize	EILN	Reproductive	15	S2_18768173_169_6hap2	169_6	2	7301143	36829311	0.291406154697869	-0.137898270080036	0.00762472569174666	S2_19706667	2	-0.1935	-0.13082	19706667	0.35128	0.007
Maize	EILN	Reproductive	15	S2_18768173_169_6hap2	169_6	2	7301143	36829311	0.291406154697869	-0.137898270080036	0.00762472569174666	S2_24608882	2	0.2304	0.09394	24608882	0.35128	0.011
Maize	EILN	Reproductive	15	S2_192226570_170_2hap1	170_2	2	186041033	214088030	0.249269516959673	-0.289062980961346	0.00880721804060125	S2_195692431	2	-0.2842	-0.27281	195692431	0.35128	0.011
Maize	EILN	Reproductive	15	S3_177679284_164_1hap2	164_1	3	163838395	212681195	0.348056452137072	-0.406324794347244	0.00704305606048605	S3_203393946	3	-0.4286	-0.45366	203393946	0.35128	0.016
Maize	EILN	Reproductive	15	S6_97318461_170_2hap2	170_2	6	15534156	112915431	0.208275070421421	-0.109622224596275	0.00477628618943948	S6_104889023	6	-0.3177	-0.32108	104889023	0.35128	0.007
Maize	EILN	Reproductive	15	S9_150350531_164_14hap2	164_14	9	147883475	156051180	0.398405638738	-0.464204608707985	0.00890763503578962	S9_156933255	9	-0.1113	-0.10356	156933255	0.35128	0.006
Teosinte	TGPP	Reproductive	16	S1_180816044_PC_L56_ID1hap1	PC_L56_ID1	1	176195777	215221581	-1246.17065132822	751.614900343473	0.00621476178075975	S1_189587785	1	202.5938	354.35973	189587785	1335.57906	0.005
Teosinte	TGPP	Reproductive	16	S1_180816044_PC_L56_ID1hap1	PC_L56_ID1	1	176195777	215221581	-1246.17065132822	751.614900343473	0.00621476178075975	S1_204958207	1	-255.82	60.48586	204958207	1335.57906	0.006
Teosinte	TGPP	Reproductive	16	S2_202423773_PC_K02_ID1hap1	PC_K02_ID1	2	185578064	219065573	-686.450567534984	132.114768623246	0.00210857485448324	S2_194830357	2	456.282	148.59642	194830357	1335.57906	0.004
Teosinte	TGPP	Reproductive	16	S3_6969254_PC_N03_ID2hap2	PC_N03_ID2	3	2465188	175726710	1010.96570908667	-378.744331714562	0.00238998944123836	S3_10563277	3	-426	33.27188	10563277	1335.57906	0.005
Teosinte	TGPP	Reproductive	16	S3_6969254_PC_N03_ID2hap2	PC_N03_ID2	3	2465188	175726710	1010.96570908667	-378.744331714562	0.00238998944123836	S3_63652002	3	-289.34	175.34233	63652002	1335.57906	0.004
Teosinte	TGPP	Reproductive	16	S3_6969254_PC_N03_ID2hap2	PC_N03_ID2	3	2465188	175726710	1010.96570908667	-378.744331714562	0.00238998944123836	S3_93443429	3	-62.86	-540.9	93443429	1335.57906	0.005
Teosinte	TGPP	Reproductive	16	S3_6969254_PC_N03_ID2hap2	PC_N03_ID2	3	2465188	175726710	1010.96570908667	-378.744331714562	0.00238998944123836	S3_160131146	3	309.0722	0.45108	160131146	1335.57906	0.004
Teosinte	TGPP	Reproductive	16	S3_13312475_PC_N58_ID2hap2	PC_N58_ID2	3	9097453	19725264	787.577591724436	-188.599862412805	0.00335812702691518	S3_10563277	3	-426	33.27188	10563277	1335.57906	0.005
Teosinte	TGPP	Reproductive	16	S3_157207688_PC_K60_ID1hap2	PC_K60_ID1	3	45135091	178551530	-452.780557945777	927.38837187558	0.00250130610038124	S3_63652002	3	-289.34	175.34233	63652002	1335.57906	0.004
Teosinte	TGPP	Reproductive	16	S3_157207688_PC_K60_ID1hap2	PC_K60_ID1	3	45135091	178551530	-452.780557945777	927.38837187558	0.00250130610038124	S3_93443429	3	-62.86	-540.9	93443429	1335.57906	0.005
Teosinte	TGPP	Reproductive	16	S3_157207688_PC_K60_ID1hap2	PC_K60_ID1	3	45135091	178551530	-452.780557945777	927.38837187558	0.00250130610038124	S3_160131146	3	309.0722	0.45108	160131146	1335.57906	0.004
Teosinte	TGPP	Reproductive	16	S3_168698213_PC_I52_ID1hap2	PC_I52_ID1	3	142141671	204724772	465.761362875115	287.989694839088	0.00253594335073881	S3_160131146	3	309.0722	0.45108	160131146	1335.57906	0.004
Teosinte	TGPP	Reproductive	16	S6_165530260_PC_O51_ID2hap1	PC_O51_ID2	6	168447788	170963928	-848.132032215555	913.801532731561	0.0059837880545891	S6_170102149	6	832.8557	851.73169	170102149	1335.57906	0.006
Teosinte	TGPP	Reproductive	16	S7_119165350_PC_I58_ID2hap2	PC_I58_ID2	7	107216285	134353970	503.533845052436	273.35457830566	0.00254887954730065	S7_117625833	7	-456.55	69.74992	117625833	1335.57906	0.007
Teosinte	TGPP	Reproductive	16	S7_131031868_PC_N58_ID2hap1	PC_N58_ID2	7	110245692	143415024	312.531342592205	398.269777810771	0.00303323725441662	S7_117625833	7	-456.55	69.74992	117625833	1335.57906	0.007
Teosinte	TGPP	Reproductive	16	S9_47606583_PC_N07_ID2hap2	PC_N07_ID2	9	10546450	122120304	-966.60515682256	1079.31179503026	0.00322449955185811	S9_26969238	9	806.2205	745.64421	26969238	1335.57906	0.008
Teosinte	TGPP	Reproductive	16	S9_47606583_PC_N07_ID2hap2	PC_N07_ID2	9	10546450	122120304	-966.60515682256	1079.31179503026	0.00322449955185811	S9_116297031	9	392.4821	298.39635	116297031	1335.57906	0.003
Teosinte	TGPP	Reproductive	16	S9_31091937_PC_I55_ID2hap1	PC_I55_ID2	9	18181811	78457985	-823.70484200543	681.414292162531	0.00594893248366279	S9_26969238	9	806.2205	745.64421	26969238	1335.57906	0.008
Maize	TGPP	Reproductive	16	S1_33260976_170_4hap2	170_4	1	10030484	67323598	80.3957185975957	-10.2509678467048	0.00348984981957801	S1_38585549	1	-41.102	-4.7162	38585549	151.19745	0.009
Maize	TGPP	Reproductive	16	S1_33260976_170_4hap2	170_4	1	10030484	67323598	80.3957185975957	-10.2509678467048	0.00348984981957801	S1_70922645	1	-24.253	15.14323	70922645	151.19745	0.007
Maize	TGPP	Reproductive	16	S5_155021591_166_11hap1	166_11	5	18190674	209278138	-82.9758140481759	NA	0.00409799716896997	S5_45516931	5	57.4728	19.16573	45516931	151.19745	0.006
Maize	TGPP	Reproductive	16	S5_155021591_166_11hap1	166_11	5	18190674	209278138	-82.9758140481759	NA	0.00409799716896997	S5_127516548	5	4.9284	-28.282	127516548	151.19745	0.006
Teosinte	TGWP	Reproductive	17	S1_164645433_PC_N13_ID1hap2	PC_N13_ID1	1	33789825	190081908	-34.3085361517329	21.0989244321233	0.00228340531194615	S1_76220379	1	7.5003	5.69292	76220379	41.47222	0.003
Teosinte	TGWP	Reproductive	17	S1_164645433_PC_N13_ID1hap2	PC_N13_ID1	1	33789825	190081908	-34.3085361517329	21.0989244321233	0.00228340531194615	S1_119731734	1	-10.712	2.7121	119731734	41.47222	0.007
Teosinte	TGWP	Reproductive	17	S1_187979806_PC_L06_ID2hap1	PC_L06_ID2	1	52644735	225074721	-8.74539169084845	-14.3115798064098	0.00223508812601647	S1_76220379	1	7.5003	5.69292	76220379	41.47222	0.003
Teosinte	TGWP	Reproductive	17	S1_187979806_PC_L06_ID2hap1	PC_L06_ID2	1	52644735	225074721	-8.74539169084845	-14.3115798064098	0.00223508812601647	S1_119731734	1	-10.712	2.7121	119731734	41.47222	0.007
Teosinte	TGWP	Reproductive	17	S1_187979806_PC_L06_ID2hap1	PC_L06_ID2	1	52644735	225074721	-8.74539169084845	-14.3115798064098	0.00223508812601647	S1_197838934	1	26.8344	29.10927	197838934	41.47222	0.005
Teosinte	TGWP	Reproductive	17	S1_187979806_PC_L06_ID2hap1	PC_L06_ID2	1	52644735	225074721	-8.74539169084845	-14.3115798064098	0.00223508812601647	S1_210390704	1	9.4166	-4.3902	210390704	41.47222	0.004
Teosinte	TGWP	Reproductive	17	S1_203830471_PC_L56_ID1hap1	PC_L56_ID1	1	176195777	219651067	-37.9309204106301	32.7629546373658	0.00388401105242997	S1_197838934	1	26.8344	29.10927	197838934	41.47222	0.005
Teosinte	TGWP	Reproductive	17	S1_203830471_PC_L56_ID1hap1	PC_L56_ID1	1	176195777	219651067	-37.9309204106301	32.7629546373658	0.00388401105242997	S1_210390704	1	9.4166	-4.3902	210390704	41.47222	0.004
Teosinte	TGWP	Reproductive	17	S1_267327419_PC_N48_ID1hap2	PC_N48_ID1	1	248461770	288412354	-4.25406184836172	-23.3159870276346	0.00203701348666863	S1_275030227	1	14.1504	-8.4148	275030227	41.47222	0.004
Teosinte	TGWP	Reproductive	17	S1_260684895_PC_L08_ID1hap1	PC_L08_ID1	1	255863392	281176676	-15.3915831771183	-4.60364575343689	0.00231246938790963	S1_275030227	1	14.1504	-8.4148	275030227	41.47222	0.004
Teosinte	TGWP	Reproductive	17	S1_272839586_PC_K54_ID1hap1	PC_K54_ID1	1	272124079	283422480	-33.0360838213593	12.3943248738045	0.00287322970840065	S1_275030227	1	14.1504	-8.4148	275030227	41.47222	0.004
Teosinte	TGWP	Reproductive	17	S3_8881648_PC_I06_ID1hap1	PC_I06_ID1	3	1876602	22538952	-10.5993808630686	-2.20584531714147	0.00169675417284465	S3_15806766	3	13.7971	1.06923	15806766	41.47222	0.004
Teosinte	TGWP	Reproductive	17	S3_45576821_PC_J12_ID1hap1	PC_J12_ID1	3	25852377	177643229	16.5893274711842	5.01285789925846	0.00193404900182792	S3_153049096	3	-12.753	2.3275	153049096	41.47222	0.003
Teosinte	TGWP	Reproductive	17	S3_173292942_PC_O59_ID2hap1	PC_O59_ID2	3	122363234	221511324	14.843172222715	6.44939353355699	0.00180426234959208	S3_153049096	3	-12.753	2.3275	153049096	41.47222	0.003
Teosinte	TGWP	Reproductive	17	S3_164589168_PC_N57_ID2hap2	PC_N57_ID2	3	150586892	169649820	-23.8389302945775	14.6725177680778	0.00180112785308717	S3_153049096	3	-12.753	2.3275	153049096	41.47222	0.003
Teosinte	TGWP	Reproductive	17	S4_158705473_PC_J07_ID2hap2	PC_J07_ID2	4	32651447	176631685	-29.9407831169886	25.5397539122632	0.00247933908276654	S4_51156974	4	23.4808	19.16107	51156974	41.47222	0.003
Teosinte	TGWP	Reproductive	17	S4_158705473_PC_J07_ID2hap2	PC_J07_ID2	4	32651447	176631685	-29.9407831169886	25.5397539122632	0.00247933908276654	S4_101171870	4	-1.6993	6.84575	101171870	41.47222	0.003
Teosinte	TGWP	Reproductive	17	S4_186483710_PC_J04_ID1hap2	PC_J04_ID1	4	181857443	220843737	-0.563950965393092	-17.6800888243048	0.00242437694680742	S4_192582225	4	11.0206	-0.20078	192582225	41.47222	0.003
Teosinte	TGWP	Reproductive	17	S4_186483710_PC_J04_ID1hap2	PC_J04_ID1	4	181857443	220843737	-0.563950965393092	-17.6800888243048	0.00242437694680742	S4_195320739	4	-10.626	-8.7419	195320739	41.47222	0.004
Teosinte	TGWP	Reproductive	17	S7_128572552_PC_N09_ID1hap1	PC_N09_ID1	7	25853499	140559325	1.80065711489171	-21.8351002325385	0.00195460580776452	S7_92380212	7	-6.4494	-3.6119	92380212	41.47222	0.004
Teosinte	TGWP	Reproductive	17	S7_128572552_PC_N09_ID1hap1	PC_N09_ID1	7	25853499	140559325	1.80065711489171	-21.8351002325385	0.00195460580776452	S7_122130404	7	-2.0509	9.17916	122130404	41.47222	0.004
Teosinte	TGWP	Reproductive	17	S7_160747742_PC_N14_ID2hap2	PC_N14_ID2	7	140559325	171436841	-11.5811158680895	-12.196155927429	0.00249750783294556	S7_157611648	7	-10.526	-3.2692	157611648	41.47222	0.005
Teosinte	TGWP	Reproductive	17	S8_14844181_PC_I50_ID2hap1	PC_I50_ID2	8	12038762	111040164	-4.93836315172237	-15.437843276106	0.00199617766444249	S8_101923477	8	5.3174	-7.7097	101923477	41.47222	0.003
Teosinte	TGWP	Reproductive	17	S9_18883159_PC_N07_ID2hap2	PC_N07_ID2	9	10546450	122120304	-30.6989735842256	25.0877044820767	0.00217439885047555	S9_40395350	9	15.8033	12.20567	40395350	41.47222	0.005
Teosinte	TGWP	Reproductive	17	S9_31091937_PC_I55_ID2hap1	PC_I55_ID2	9	16080107	122120304	-19.1333062795552	13.7400191227669	0.00260093805279582	S9_40395350	9	15.8033	12.20567	40395350	41.47222	0.005
Teosinte	GW	Reproductive	18	S1_10538299_PC_K54_ID1hap2	PC_K54_ID1	1	1834406	21999342	-1.3675026858567	4.44197694372983	0.00270654577349028	S1_12101541	1	2.0203	1.24692	12101541	5.41716	0.003
Teosinte	GW	Reproductive	18	S1_22641936_PC_I11_ID2hap1	PC_I11_ID2	1	9351579	30362426	-3.97679480631177	1.01103735066461	0.00483224148686479	S1_12101541	1	2.0203	1.24692	12101541	5.41716	0.003
Teosinte	GW	Reproductive	18	S1_22641936_PC_I11_ID2hap1	PC_I11_ID2	1	9351579	30362426	-3.97679480631177	1.01103735066461	0.00483224148686479	S1_28239828	1	1.0001	-0.54065	28239828	5.41716	0.005
Teosinte	GW	Reproductive	18	S1_38876779_PC_K55_ID2hap1	PC_K55_ID2	1	15669596	47582310	-0.90272860226166	-1.44450770766569	0.00176178803432014	S1_28239828	1	1.0001	-0.54065	28239828	5.41716	0.005
Teosinte	GW	Reproductive	18	S1_30054790_PC_I52_ID1hap2	PC_I52_ID1	1	27718730	40424191	-2.64857012278333	2.3138928748657	0.0015237544322787	S1_28239828	1	1.0001	-0.54065	28239828	5.41716	0.005
Teosinte	GW	Reproductive	18	S1_45905729_PC_O08_ID2hap2	PC_O08_ID2	1	32159537	161849498	2.98312605384378	-1.28040069131126	0.00315675327958642	S1_113841793	1	1.5446	1.60982	113841793	5.41716	0.003
Teosinte	GW	Reproductive	18	S1_45905729_PC_O08_ID2hap2	PC_O08_ID2	1	32159537	161849498	2.98312605384378	-1.28040069131126	0.00315675327958642	S1_160951936	1	-1.7262	0.13228	160951936	5.41716	0.005
Teosinte	GW	Reproductive	18	S1_228880387_PC_I58_ID1hap2	PC_I58_ID1	1	187115510	248530357	0.507819290053401	2.77770899100197	0.00228224048587233	S1_213592730	1	-1.1146	0.3489	213592730	5.41716	0.007
Teosinte	GW	Reproductive	18	S1_228880387_PC_I58_ID1hap2	PC_I58_ID1	1	187115510	248530357	0.507819290053401	2.77770899100197	0.00228224048587233	S1_223073508	1	-0.7068	-0.14427	223073508	5.41716	0.002
Teosinte	GW	Reproductive	18	S1_221576198_PC_I06_ID1hap2	PC_I06_ID1	1	195404705	248530357	-1.84036058746905	-0.221826849769216	0.00234030156465337	S1_213592730	1	-1.1146	0.3489	213592730	5.41716	0.007
Teosinte	GW	Reproductive	18	S1_221576198_PC_I06_ID1hap2	PC_I06_ID1	1	195404705	248530357	-1.84036058746905	-0.221826849769216	0.00234030156465337	S1_223073508	1	-0.7068	-0.14427	223073508	5.41716	0.002
Teosinte	GW	Reproductive	18	S1_244759137_PC_L56_ID1hap1	PC_L56_ID1	1	230243736	250301280	-1.85063079077154	3.17601638156731	0.0018695009535028	S1_250176280	1	-1.1402	-0.31125	250176280	5.41716	0.002
Teosinte	GW	Reproductive	18	S1_280345464_PC_N48_ID1hap2	PC_N48_ID1	1	257356833	288412354	-1.71492529888073	-2.96902425973881	0.00301831892247506	S1_284337175	1	-1.9329	1.5403	284337175	5.41716	0.005
Teosinte	GW	Reproductive	18	S2_24036765_PC_N13_ID1hap1	PC_N13_ID1	2	4178538	33109493	-3.82030797339677	2.38827573782492	0.00264043765558153	S2_7655616	2	-1.4379	-0.91736	7655616	5.41716	0.003
Teosinte	GW	Reproductive	18	S2_24036765_PC_N13_ID1hap1	PC_N13_ID1	2	4178538	33109493	-3.82030797339677	2.38827573782492	0.00264043765558153	S2_21191768	2	-1.2243	-0.107	21191768	5.41716	0.004
Teosinte	GW	Reproductive	18	S2_24036765_PC_N13_ID1hap1	PC_N13_ID1	2	4178538	33109493	-3.82030797339677	2.38827573782492	0.00264043765558153	S2_30298991	2	-0.6951	1.02807	30298991	5.41716	0.002
Teosinte	GW	Reproductive	18	S2_33506509_PC_J13_ID1hap1	PC_J13_ID1	2	15530413	47109616	2.67249473756209	0.611539962680999	0.00350494694365189	S2_21191768	2	-1.2243	-0.107	21191768	5.41716	0.004
Teosinte	GW	Reproductive	18	S2_33506509_PC_J13_ID1hap1	PC_J13_ID1	2	15530413	47109616	2.67249473756209	0.611539962680999	0.00350494694365189	S2_30298991	2	-0.6951	1.02807	30298991	5.41716	0.002
Teosinte	GW	Reproductive	18	S2_114257001_PC_N07_ID1hap2	PC_N07_ID1	2	18871531	200998960	2.27502170392331	-0.031966507481096	0.00293767196872652	S2_21191768	2	-1.2243	-0.107	21191768	5.41716	0.004
Teosinte	GW	Reproductive	18	S2_114257001_PC_N07_ID1hap2	PC_N07_ID1	2	18871531	200998960	2.27502170392331	-0.031966507481096	0.00293767196872652	S2_30298991	2	-0.6951	1.02807	30298991	5.41716	0.002
Teosinte	GW	Reproductive	18	S2_114257001_PC_N07_ID1hap2	PC_N07_ID1	2	18871531	200998960	2.27502170392331	-0.031966507481096	0.00293767196872652	S2_89370979	2	-1.516	-0.00939	89370979	5.41716	0.004
Teosinte	GW	Reproductive	18	S2_114257001_PC_N07_ID1hap2	PC_N07_ID1	2	18871531	200998960	2.27502170392331	-0.031966507481096	0.00293767196872652	S2_118458965	2	0.8883	0.41003	118458965	5.41716	0.002
Teosinte	GW	Reproductive	18	S2_189571952_PC_I52_ID1hap1	PC_I52_ID1	2	162197000	224668481	2.07811273554671	0.44172894712567	0.00183168510450138	S2_217346730	2	-0.2625	0.65319	217346730	5.41716	0.002
Teosinte	GW	Reproductive	18	S3_2952715_PC_I06_ID1hap1	PC_I06_ID1	3	476283	25852377	-1.68991725332274	-0.127676869589133	0.00201374814485211	S3_963684	3	1.2728	0.65904	963684	5.41716	0.002
Teosinte	GW	Reproductive	18	S3_2952715_PC_I06_ID1hap1	PC_I06_ID1	3	476283	25852377	-1.68991725332274	-0.127676869589133	0.00201374814485211	S3_19827218	3	0.6919	0.13564	19827218	5.41716	0.003
Teosinte	GW	Reproductive	18	S3_141270242_PC_O59_ID2hap1	PC_O59_ID2	3	110170316	187344109	2.52516564877019	-0.951709753628311	0.00195557311745231	S3_127294521	3	1.4418	-0.32874	127294521	5.41716	0.004
Teosinte	GW	Reproductive	18	S3_141270242_PC_O59_ID2hap1	PC_O59_ID2	3	110170316	187344109	2.52516564877019	-0.951709753628311	0.00195557311745231	S3_141752399	3	-1.6916	-0.00536	141752399	5.41716	0.005
Teosinte	GW	Reproductive	18	S3_152498239_PC_I08_ID1hap2	PC_I08_ID1	3	110170316	175726710	3.0329156985393	-1.22522732897451	0.00205269467633262	S3_127294521	3	1.4418	-0.32874	127294521	5.41716	0.004
Teosinte	GW	Reproductive	18	S3_152498239_PC_I08_ID1hap2	PC_I08_ID1	3	110170316	175726710	3.0329156985393	-1.22522732897451	0.00205269467633262	S3_141752399	3	-1.6916	-0.00536	141752399	5.41716	0.005
Teosinte	GW	Reproductive	18	S3_186384960_PC_N11_ID1hap1	PC_N11_ID1	3	168523492	212350520	3.33931182111203	NA	0.00209995326218926	S3_203751737	3	-1.9958	-0.80242	203751737	5.41716	0.005
Teosinte	GW	Reproductive	18	S4_155830398_PC_J07_ID2hap2	PC_J07_ID2	4	26003767	174616169	-2.62175477272785	3.33040813921893	0.00159960598374087	S4_85023568	4	-1.0094	-0.12301	85023568	5.41716	0.002
Teosinte	GW	Reproductive	18	S4_155830398_PC_J07_ID2hap2	PC_J07_ID2	4	26003767	174616169	-2.62175477272785	3.33040813921893	0.00159960598374087	S4_96622929	4	1.5088	2.93111	96622929	5.41716	0.003
Teosinte	GW	Reproductive	18	S4_155830398_PC_J07_ID2hap2	PC_J07_ID2	4	26003767	174616169	-2.62175477272785	3.33040813921893	0.00159960598374087	S4_138133788	4	1.2284	-0.02625	138133788	5.41716	0.003
Teosinte	GW	Reproductive	18	S4_155830398_PC_J07_ID2hap2	PC_J07_ID2	4	26003767	174616169	-2.62175477272785	3.33040813921893	0.00159960598374087	S4_161516601	4	-0.6283	0.01127	161516601	5.41716	0.002
Teosinte	GW	Reproductive	18	S4_161556636_PC_L14_ID1hap1	PC_L14_ID1	4	38603920	185374150	-2.08260839062963	-0.532841538169703	0.00196357731422037	S4_85023568	4	-1.0094	-0.12301	85023568	5.41716	0.002
Teosinte	GW	Reproductive	18	S4_161556636_PC_L14_ID1hap1	PC_L14_ID1	4	38603920	185374150	-2.08260839062963	-0.532841538169703	0.00196357731422037	S4_96622929	4	1.5088	2.93111	96622929	5.41716	0.003
Teosinte	GW	Reproductive	18	S4_161556636_PC_L14_ID1hap1	PC_L14_ID1	4	38603920	185374150	-2.08260839062963	-0.532841538169703	0.00196357731422037	S4_138133788	4	1.2284	-0.02625	138133788	5.41716	0.003
Teosinte	GW	Reproductive	18	S4_161556636_PC_L14_ID1hap1	PC_L14_ID1	4	38603920	185374150	-2.08260839062963	-0.532841538169703	0.00196357731422037	S4_161516601	4	-0.6283	0.01127	161516601	5.41716	0.002
Teosinte	GW	Reproductive	18	S4_161556636_PC_L14_ID1hap1	PC_L14_ID1	4	38603920	185374150	-2.08260839062963	-0.532841538169703	0.00196357731422037	S4_184126058	4	-8.7135	-6.2686	184126058	5.41716	0.015
Teosinte	GW	Reproductive	18	S4_160280144_PC_N04_ID1hap2	PC_N04_ID1	4	142626845	170027617	0.605345835751172	2.16295482526369	0.00264164723696281	S4_161516601	4	-0.6283	0.01127	161516601	5.41716	0.002
Teosinte	GW	Reproductive	18	S4_189276293_PC_K60_ID1hap1	PC_K60_ID1	4	159348015	220843737	-0.927304396218206	-1.54176556816133	0.00183307565605761	S4_161516601	4	-0.6283	0.01127	161516601	5.41716	0.002
Teosinte	GW	Reproductive	18	S4_189276293_PC_K60_ID1hap1	PC_K60_ID1	4	159348015	220843737	-0.927304396218206	-1.54176556816133	0.00183307565605761	S4_184126058	4	-8.7135	-6.2686	184126058	5.41716	0.015
Teosinte	GW	Reproductive	18	S4_189276293_PC_K60_ID1hap1	PC_K60_ID1	4	159348015	220843737	-0.927304396218206	-1.54176556816133	0.00183307565605761	S4_195400897	4	-0.3317	0.91463	195400897	5.41716	0.002
Teosinte	GW	Reproductive	18	S4_189276293_PC_K60_ID1hap1	PC_K60_ID1	4	159348015	220843737	-0.927304396218206	-1.54176556816133	0.00183307565605761	S4_196319024	4	-0.5835	-0.23312	196319024	5.41716	0.003
Teosinte	GW	Reproductive	18	S4_177057304_PC_I50_ID1hap2	PC_I50_ID1	4	175260179	187162616	6.32422204269201	-4.85931765797743	0.00229389494726362	S4_184126058	4	-8.7135	-6.2686	184126058	5.41716	0.015
Teosinte	GW	Reproductive	18	S4_180672448_PC_N57_ID2hap2	PC_N57_ID2	4	181857443	187162616	1.81551716935924	NA	3.45938144282742e-05	S4_184126058	4	-8.7135	-6.2686	184126058	5.41716	0.015
Teosinte	GW	Reproductive	18	S4_187604761_PC_N57_ID2hap2	PC_N57_ID2	4	188485961	209500307	4.43728366586447	NA	0.00073291003421283	S4_195400897	4	-0.3317	0.91463	195400897	5.41716	0.002
Teosinte	GW	Reproductive	18	S4_187604761_PC_N57_ID2hap2	PC_N57_ID2	4	188485961	209500307	4.43728366586447	NA	0.00073291003421283	S4_196319024	4	-0.5835	-0.23312	196319024	5.41716	0.003
Teosinte	GW	Reproductive	18	S5_25883063_PC_J07_ID2hap1	PC_J07_ID2	5	14490548	191818671	2.57036496731149	-0.167465396006161	0.00225689339126878	S5_75444111	5	-0.7948	0.23897	75444111	5.41716	0.002
Teosinte	GW	Reproductive	18	S5_25883063_PC_J07_ID2hap1	PC_J07_ID2	5	14490548	191818671	2.57036496731149	-0.167465396006161	0.00225689339126878	S5_94468458	5	1.5967	0.30827	94468458	5.41716	0.007
Teosinte	GW	Reproductive	18	S5_182601272_PC_L56_ID1hap1	PC_L56_ID1	5	178632985	205949591	-2.83159948038632	1.80700791303808	0.00239084873446505	S5_199548197	5	-1.1627	0.28876	199548197	5.41716	0.004
Teosinte	GW	Reproductive	18	S6_164646269_PC_O51_ID2hap2	PC_O51_ID2	6	166890709	169681844	3.66739055606461	2.62606817085215	0.00450232180649479	S6_168837389	6	3.6432	2.70199	168837389	5.41716	0.003
Teosinte	GW	Reproductive	18	S7_20195641_PC_O08_ID2hap1	PC_O08_ID2	7	14093296	128748483	2.71959785601073	-0.357242726051977	0.00264838056207983	S7_19362704	7	2.2881	0.74503	19362704	5.41716	0.004
Teosinte	GW	Reproductive	18	S7_20195641_PC_O08_ID2hap1	PC_O08_ID2	7	14093296	128748483	2.71959785601073	-0.357242726051977	0.00264838056207983	S7_88622404	7	2.2405	2.90213	88622404	5.41716	0.003
Teosinte	GW	Reproductive	18	S7_20195641_PC_O08_ID2hap1	PC_O08_ID2	7	14093296	128748483	2.71959785601073	-0.357242726051977	0.00264838056207983	S7_125222789	7	-0.7451	-0.15278	125222789	5.41716	0.002
Teosinte	GW	Reproductive	18	S7_82085958_PC_L14_ID1hap1	PC_L14_ID1	7	25853499	118587397	-5.67986211852178	4.36769097825416	0.00926844313247999	S7_88622404	7	2.2405	2.90213	88622404	5.41716	0.003
Teosinte	GW	Reproductive	18	S7_121226007_PC_N58_ID2hap2	PC_N58_ID2	7	107216285	162637105	1.5647926284752	1.23747562348524	0.00254362536971675	S7_125222789	7	-0.7451	-0.15278	125222789	5.41716	0.002
Teosinte	GW	Reproductive	18	S7_121226007_PC_N58_ID2hap2	PC_N58_ID2	7	107216285	162637105	1.5647926284752	1.23747562348524	0.00254362536971675	S7_130173240	7	0.6566	-0.18957	130173240	5.41716	0.002
Teosinte	GW	Reproductive	18	S7_161620354_PC_M59_ID1hap2	PC_M59_ID1	7	137277282	171254221	-2.58783344129406	-0.349248056699074	0.00253858025326581	S7_165540146	7	-1.2237	-0.55101	165540146	5.41716	0.002
Teosinte	GW	Reproductive	18	S8_108569544_PC_I11_ID2hap2	PC_I11_ID2	8	3859768	171086687	1.96800358152889	0.272494079737557	0.002068674760342	S8_22463453	8	-1.6017	0.20474	22463453	5.41716	0.004
Teosinte	GW	Reproductive	18	S8_108569544_PC_I11_ID2hap2	PC_I11_ID2	8	3859768	171086687	1.96800358152889	0.272494079737557	0.002068674760342	S8_75363183	8	-0.7686	0.20362	75363183	5.41716	0.002
Teosinte	GW	Reproductive	18	S8_108569544_PC_I11_ID2hap2	PC_I11_ID2	8	3859768	171086687	1.96800358152889	0.272494079737557	0.002068674760342	S8_122159923	8	0.8787	-0.77721	122159923	5.41716	0.004
Teosinte	GW	Reproductive	18	S8_142477167_PC_K55_ID2hap2	PC_K55_ID2	8	122087138	161008763	-2.53938417162319	0.38989470775761	0.00241072438809675	S8_122159923	8	0.8787	-0.77721	122159923	5.41716	0.004
Teosinte	GW	Reproductive	18	S9_114178123_PC_N57_ID2hap2	PC_N57_ID2	9	111507366	149405631	-1.64433037834976	-0.456405780829155	0.00144016474654507	S9_119213158	9	-0.1001	1.12164	119213158	5.41716	0.003
Teosinte	GW	Reproductive	18	S9_139750293_PC_L56_ID1hap2	PC_L56_ID1	9	117528903	149405631	1.64700309710967	1.01621080154754	0.00215926281649825	S9_119213158	9	-0.1001	1.12164	119213158	5.41716	0.003
Teosinte	GW	Reproductive	18	S10_5904516_PC_N48_ID1hap2	PC_N48_ID1	10	1464177	5750726	1.15437166582081	2.74728776355314	0.00238761892805339	S10_3741367	10	2.2984	0.40588	3741367	5.41716	0.004
Teosinte	GW	Reproductive	18	S10_5904516_PC_N48_ID1hap2	PC_N48_ID1	10	1464177	5750726	1.15437166582081	2.74728776355314	0.00238761892805339	S10_4468469	10	1.0979	0.39076	4468469	5.41716	0.004
Teosinte	GW	Reproductive	18	S10_3192420_PC_J07_ID2hap2	PC_J07_ID2	10	2430438	5182768	-3.14121166639665	1.32518314968056	0.00194643502135294	S10_3741367	10	2.2984	0.40588	3741367	5.41716	0.004
Teosinte	GW	Reproductive	18	S10_3192420_PC_J07_ID2hap2	PC_J07_ID2	10	2430438	5182768	-3.14121166639665	1.32518314968056	0.00194643502135294	S10_4468469	10	1.0979	0.39076	4468469	5.41716	0.004
Maize	GW	Reproductive	18	S1_112592662_168_5hap1	168_5	1	46831777	206316798	52.2534490481576	26.3351055440477	0.0055060696563809	S1_175459035	1	-29.869	13.75157	175459035	95.78496	0.01
Maize	GW	Reproductive	18	S5_155021591_164_8hap1	164_8	5	18190674	188411927	61.0267223808339	-25.8652866923897	0.00565846252307201	S5_166841157	5	-53.603	-36.145	166841157	95.78496	0.01
Maize	GW	Reproductive	18	S8_161533467_164_8hap2	164_8	8	149387780	171990913	68.3420852885295	-63.9659485463667	0.00793111615448627	S8_161196731	8	-81.341	-55.097	161196731	95.78496	0.011
