# Supplementary material for: Domestication reshaped the genetic basis of inbreeding depression in a maize landrace compared to its wild relative, teosinte
Source: PLoS Genet. 2021 Dec 20;17(12):e1009797. doi: 10.1371/journal.pgen.1009797 (PMC8722731; doi:10.1371/journal.pgen.1009797)
Supplement: S11 Table — Comparisons include QTL between populations, which are overlapping QTL for the same trait mapped in both maize and teosinte; QTL within populations, which are overlapping QTL for the same trait and population, but identified as the contrast between different specific parental alleles and the rest of the population alleles; GWAS hits within QTL, which are GWAS SNPs that are encompassed by a QTL for the same trait and population; and QTL containing GWAS SNPs, which are QTL that encompass a GWAS SNP for the same trait and population. Each comparison is quantified by the mean number of overlaps per comparison (Mean.overlaps), the number of comparisons with zero overlaps (N.zero), the empirical permutation-based p-value for mean overlaps (Means.overlaps.pval), the empirical permutation-based p-value for the number of comparisons with zero overlaps (N.zero.overlaps.pval), and the total number of QTL or GWAS associations that represent the ‘denominator’ of these comparisons (N.QTL.or.hits). In addition, a Boolean variable (Clustered) indicates whether the observed mean number of overlaps is greater than the mean number obtained from the permutation test; this is not a significance test, if the empirical p-value indicates that the observed number of overlaps is significantly different than the random distribution, the variable Clustered indicates evidence of clustering (True) or overdispersion (False). (CSV) [file pgen.1009797.s035.csv]

Comparison	Population	Trait	Mean.overlaps	N.zero	Mean.overlaps.pval	N.zero.overlaps.pval	Clustered	N.QTL.or.hits
QTL between populations	Teosinte	DTA	1.04545454545455	3	0.0196	2e-04	TRUE	22
QTL within population	Teosinte	DTA	4	9	0	0.4516	TRUE	22
GWAS hits within QTL	Teosinte	DTA	1.62068965517241	13	0	0.0022	TRUE	29
QTL containing GWAS hits	Teosinte	DTA	2.13636363636364	6	0	0.0022	TRUE	22
QTL between populations	Maize	DTA	1.53333333333333	5	0.0196	0.5148	TRUE	15
QTL within population	Maize	DTA	0.266666666666667	11	0.0638	0.021	FALSE	15
GWAS hits within QTL	Maize	DTA	0.4375	9	0.6338	0.6772	TRUE	16
QTL containing GWAS hits	Maize	DTA	0.466666666666667	10	0.6338	0.6772	TRUE	15
QTL between populations	Teosinte	DTS	0.962962962962963	12	0.0474	0.327	TRUE	27
QTL within population	Teosinte	DTS	1.85185185185185	12	0.0046	0.2572	TRUE	27
GWAS hits within QTL	Teosinte	DTS	1.19354838709677	15	8e-04	0.1124	TRUE	31
QTL containing GWAS hits	Teosinte	DTS	1.37037037037037	13	8e-04	0.1124	TRUE	27
QTL between populations	Maize	DTS	1.85714285714286	5	0.0474	0.166	TRUE	14
QTL within population	Maize	DTS	1.14285714285714	4	0.1294	0.257	TRUE	14
GWAS hits within QTL	Maize	DTS	1.09090909090909	4	0.0032	0.0016	TRUE	11
QTL containing GWAS hits	Maize	DTS	0.857142857142857	3	0.0032	0.0016	TRUE	14
QTL between populations	Teosinte	PLHT	0.862068965517241	12	0.3316	0.3956	TRUE	29
QTL within population	Teosinte	PLHT	2.06896551724138	10	0.004	0.638	TRUE	29
GWAS hits within QTL	Teosinte	PLHT	1.1	12	0.0026	0.0024	TRUE	30
QTL containing GWAS hits	Teosinte	PLHT	1.13793103448276	9	0.0026	0.0024	TRUE	29
QTL between populations	Maize	PLHT	1.47058823529412	4	0.3316	0.5526	TRUE	17
QTL within population	Maize	PLHT	0.588235294117647	7	0.2386	0.5912	FALSE	17
GWAS hits within QTL	Maize	PLHT	0.833333333333333	3	0.0754	0.1156	TRUE	12
QTL containing GWAS hits	Maize	PLHT	0.588235294117647	9	0.0754	0.1156	TRUE	17
QTL between populations	Teosinte	LFLN	0.7	11	0.1082	0.4316	TRUE	20
QTL within population	Teosinte	LFLN	1.3	8	0.0406	0.4272	TRUE	20
GWAS hits within QTL	Teosinte	LFLN	1.30769230769231	3	0	0.0028	TRUE	13
QTL containing GWAS hits	Teosinte	LFLN	0.85	9	0	0.0028	TRUE	20
QTL between populations	Maize	LFLN	1.4	4	0.1082	0.7286	TRUE	10
QTL within population	Maize	LFLN	0.4	6	0.4584	0.7416	FALSE	10
GWAS hits within QTL	Maize	LFLN	0.608695652173913	12	0.041	0.2952	TRUE	23
QTL containing GWAS hits	Maize	LFLN	1.4	3	0.041	0.2952	TRUE	10
QTL between populations	Teosinte	LFWD	0.217391304347826	18	0.3268	0.2724	FALSE	23
QTL within population	Teosinte	LFWD	0.869565217391304	8	0.3514	0.2824	TRUE	23
GWAS hits within QTL	Teosinte	LFWD	0.9	9	0	0	TRUE	30
QTL containing GWAS hits	Teosinte	LFWD	1.17391304347826	3	0	0	TRUE	23
QTL between populations	Maize	LFWD	0.833333333333333	4	0.3268	0.0194	FALSE	6
QTL within population	Maize	LFWD	0.333333333333333	4	0.7996	0.6398	TRUE	6
GWAS hits within QTL	Maize	LFWD	0.222222222222222	21	0.6832	0.7052	TRUE	27
QTL containing GWAS hits	Maize	LFWD	1	2	0.6832	0.7052	TRUE	6
QTL between populations	Teosinte	TILN	1.54545454545455	3	0.3568	0.5512	TRUE	11
QTL within population	Teosinte	TILN	0.363636363636364	7	0.7594	0.4526	TRUE	11
GWAS hits within QTL	Teosinte	TILN	0.6	6	0.003	0.0016	TRUE	10
QTL containing GWAS hits	Teosinte	TILN	0.545454545454545	5	0.003	0.0016	TRUE	11
QTL between populations	Maize	TILN	0.653846153846154	14	0.3568	0.4876	TRUE	26
QTL within population	Maize	TILN	1.30769230769231	9	0.0244	0.0262	FALSE	26
GWAS hits within QTL	Maize	TILN	1.45833333333333	6	0.0876	0.0428	TRUE	24
QTL containing GWAS hits	Maize	TILN	1.34615384615385	6	0.0876	0.0428	TRUE	26
QTL between populations	Teosinte	PROL	0.2	16	0.3998	0.6986	FALSE	20
QTL within population	Teosinte	PROL	0.5	13	0.2828	0.0876	FALSE	20
GWAS hits within QTL	Teosinte	PROL	0.764705882352941	5	0.0212	0.0248	TRUE	17
QTL containing GWAS hits	Teosinte	PROL	0.65	10	0.0212	0.0248	TRUE	20
QTL between populations	Maize	PROL	0.666666666666667	2	0.3998	0.5094	FALSE	6
QTL within population	Maize	PROL	0	6	0.4398	0	FALSE	6
GWAS hits within QTL	Maize	PROL	NA	0	1	1	FALSE	0
QTL containing GWAS hits	Maize	PROL	0	6	1	1	FALSE	6
QTL between populations	Teosinte	LBNN	0.727272727272727	7	0.052	0.5798	TRUE	11
QTL within population	Teosinte	LBNN	0.545454545454545	5	0.1372	0.1658	TRUE	11
GWAS hits within QTL	Teosinte	LBNN	1.66666666666667	0	0	0	TRUE	3
QTL containing GWAS hits	Teosinte	LBNN	0.454545454545455	6	0	0	TRUE	11
QTL between populations	Maize	LBNN	0.888888888888889	5	0.052	0.56	TRUE	9
QTL within population	Maize	LBNN	0.888888888888889	4	0.0752	0.279	TRUE	9
GWAS hits within QTL	Maize	LBNN	0.833333333333333	9	0	0.0212	TRUE	18
QTL containing GWAS hits	Maize	LBNN	1.66666666666667	1	0	0.0212	TRUE	9
QTL between populations	Teosinte	LBLN	0.538461538461538	6	0.176	0.1208	TRUE	13
QTL within population	Teosinte	LBLN	0.461538461538462	10	0.6686	0.1766	FALSE	13
GWAS hits within QTL	Teosinte	LBLN	0.833333333333333	9	0	0.0028	TRUE	18
QTL containing GWAS hits	Teosinte	LBLN	1.15384615384615	4	0	0.0028	TRUE	13
QTL between populations	Maize	LBLN	0.875	4	0.176	0.625	TRUE	8
QTL within population	Maize	LBLN	0.25	6	0.4416	0.1098	FALSE	8
GWAS hits within QTL	Maize	LBLN	0.444444444444444	5	0.2146	0.5334	TRUE	9
QTL containing GWAS hits	Maize	LBLN	0.5	5	0.2146	0.5334	TRUE	8
QTL between populations	Teosinte	LBIL	0.428571428571429	12	0.2318	0.5974	FALSE	21
QTL within population	Teosinte	LBIL	0.571428571428571	10	0.3754	0.53	FALSE	21
GWAS hits within QTL	Teosinte	LBIL	1	0	0.0638	0.1826	TRUE	4
QTL containing GWAS hits	Teosinte	LBIL	0.19047619047619	18	0.0638	0.1826	TRUE	21
QTL between populations	Maize	LBIL	0.818181818181818	6	0.2318	0.0564	FALSE	11
QTL within population	Maize	LBIL	0.727272727272727	6	0.697	0.3016	TRUE	11
GWAS hits within QTL	Maize	LBIL	1	1	0.0072	0.0138	TRUE	8
QTL containing GWAS hits	Maize	LBIL	0.727272727272727	4	0.0072	0.0138	TRUE	11
QTL between populations	Teosinte	EL	0.358974358974359	26	0.2724	0.2738	TRUE	39
QTL within population	Teosinte	EL	1.69230769230769	11	0.4448	0.0756	FALSE	39
GWAS hits within QTL	Teosinte	EL	1.18421052631579	14	0.0992	0.3368	TRUE	38
QTL containing GWAS hits	Teosinte	EL	1.15384615384615	14	0.0992	0.3368	TRUE	39
QTL between populations	Maize	EL	2.33333333333333	1	0.2724	0.813	TRUE	6
QTL within population	Maize	EL	0	6	0.3644	0	FALSE	6
GWAS hits within QTL	Maize	EL	0.307692307692308	9	0.1568	0.5128	TRUE	13
QTL containing GWAS hits	Maize	EL	0.666666666666667	3	0.1568	0.5128	TRUE	6
QTL between populations	Teosinte	CUPR	0.15625	27	0.4872	0.619	FALSE	32
QTL within population	Teosinte	CUPR	1.25	8	0.4486	0.4146	FALSE	32
GWAS hits within QTL	Teosinte	CUPR	1.35135135135135	5	2e-04	0.0024	TRUE	37
QTL containing GWAS hits	Teosinte	CUPR	1.5625	8	2e-04	0.0024	TRUE	32
QTL between populations	Maize	CUPR	1.25	0	0.4872	0.3444	FALSE	4
QTL within population	Maize	CUPR	0	4	0.7368	1	FALSE	4
GWAS hits within QTL	Maize	CUPR	0.125	7	0.805	0.5916	TRUE	8
QTL containing GWAS hits	Maize	CUPR	0.25	3	0.805	0.5916	TRUE	4
QTL between populations	Teosinte	ED	0.693877551020408	27	0.2982	0.149	FALSE	49
QTL within population	Teosinte	ED	2.3265306122449	10	0.3696	0.0526	TRUE	49
GWAS hits within QTL	Teosinte	ED	1.74358974358974	5	0.0074	0.0106	TRUE	39
QTL containing GWAS hits	Teosinte	ED	1.38775510204082	13	0.0074	0.0106	TRUE	49
QTL between populations	Maize	ED	2.26666666666667	5	0.2982	0.006	FALSE	15
QTL within population	Maize	ED	0.666666666666667	8	0.4586	0.1988	FALSE	15
GWAS hits within QTL	Maize	ED	0.666666666666667	3	0.169	0.2648	TRUE	6
QTL containing GWAS hits	Maize	ED	0.266666666666667	11	0.169	0.2648	TRUE	15
QTL between populations	Teosinte	GE	0.1875	28	0.2392	0.288	TRUE	32
QTL within population	Teosinte	GE	1.25	8	0.451	0.4132	FALSE	32
GWAS hits within QTL	Teosinte	GE	1.35135135135135	5	4e-04	0.002	TRUE	37
QTL containing GWAS hits	Teosinte	GE	1.5625	8	4e-04	0.002	TRUE	32
QTL between populations	Maize	GE	2	0	0.2392	0.5448	TRUE	3
QTL within population	Maize	GE	0.666666666666667	1	0.0048	0.1836	TRUE	3
GWAS hits within QTL	Maize	GE	0.2	8	0.1036	0.6764	TRUE	10
QTL containing GWAS hits	Maize	GE	0.666666666666667	2	0.1036	0.6764	TRUE	3
QTL between populations	Teosinte	EILN	0.375	22	0.2626	0.2144	FALSE	32
QTL within population	Teosinte	EILN	1.3125	9	0.3934	0.498	TRUE	32
GWAS hits within QTL	Teosinte	EILN	1.23076923076923	4	0.0184	0.0862	TRUE	13
QTL containing GWAS hits	Teosinte	EILN	0.5	19	0.0184	0.0862	TRUE	32
QTL between populations	Maize	EILN	1.2	3	0.2626	0.1964	FALSE	10
QTL within population	Maize	EILN	0.2	8	0.287	0.0546	FALSE	10
GWAS hits within QTL	Maize	EILN	0.692307692307692	6	0.0096	0.0096	TRUE	13
QTL containing GWAS hits	Maize	EILN	0.9	3	0.0096	0.0096	TRUE	10
QTL between populations	Teosinte	TGPP	0	15	0.0184	0	FALSE	15
QTL within population	Teosinte	TGPP	0.933333333333333	5	0.06	0.0776	TRUE	15
GWAS hits within QTL	Teosinte	TGPP	0.72	14	4e-04	0.0074	TRUE	25
QTL containing GWAS hits	Teosinte	TGPP	1.2	4	4e-04	0.0074	TRUE	15
QTL between populations	Maize	TGPP	0	5	0.0184	0	FALSE	5
QTL within population	Maize	TGPP	0.8	1	0.0414	0.0656	TRUE	5
GWAS hits within QTL	Maize	TGPP	0.571428571428571	3	0.0244	0.35	TRUE	7
QTL containing GWAS hits	Maize	TGPP	0.8	3	0.0244	0.35	TRUE	5
QTL between populations	Teosinte	TGWP	0.153846153846154	22	0.643	0.523	TRUE	26
QTL within population	Teosinte	TGWP	1.30769230769231	8	0.1706	0.4234	TRUE	26
GWAS hits within QTL	Teosinte	TGWP	1	9	0.007	0.007	TRUE	25
QTL containing GWAS hits	Teosinte	TGWP	0.961538461538462	9	0.007	0.007	TRUE	26
QTL between populations	Maize	TGWP	1.33333333333333	0	0.643	0.4088	TRUE	3
QTL within population	Maize	TGWP	0	3	0.8394	1	FALSE	3
GWAS hits within QTL	Maize	TGWP	0	2	0.871	1	FALSE	2
QTL containing GWAS hits	Maize	TGWP	0	3	0.871	1	FALSE	3
QTL between populations	Teosinte	GW	0.326086956521739	31	0.1644	0.1286	TRUE	46
QTL within population	Teosinte	GW	1.82608695652174	6	0.5468	0.2212	FALSE	46
GWAS hits within QTL	Teosinte	GW	1.32692307692308	11	0.014	0.0034	TRUE	52
QTL containing GWAS hits	Teosinte	GW	1.5	9	0.014	0.0034	TRUE	46
QTL between populations	Maize	GW	3	0	0.1644	0.5994	TRUE	5
QTL within population	Maize	GW	0	5	0.482	0	FALSE	5
GWAS hits within QTL	Maize	GW	0.5	3	0.0376	0.0866	TRUE	6
QTL containing GWAS hits	Maize	GW	0.6	2	0.0376	0.0866	TRUE	5
