# Supplementary material for: Domestication reshaped the genetic basis of inbreeding depression in a maize landrace compared to its wild relative, teosinte
Source: PLoS Genet. 2021 Dec 20;17(12):e1009797. doi: 10.1371/journal.pgen.1009797 (PMC8722731; doi:10.1371/journal.pgen.1009797)
Supplement: S12 Table — (CSV) [file pgen.1009797.s036.csv]

Population	TraitGroup	Comparison	Total	NoOverlap	Overlap	Overlap.Perc	N.sign.mean.overlap	Perc.sign.mean.overlap	N.sign.N.zero	Perc.sign.N.zero
Maize	Vegetative/Flowering Time	GWAS hits within QTL	89	49	40	0.449438202	2	0.4	1	0.2
Maize	Vegetative/Flowering Time	QTL between populations	62	22	40	0.64516129	2	0.4	1	0.2
Maize	Vegetative/Flowering Time	QTL containing GWAS hits	62	27	35	0.564516129	2	0.4	1	0.2
Maize	Vegetative/Flowering Time	QTL within population	62	32	30	0.483870968	0	0	1	0.2
Maize	Environmental Response	GWAS hits within QTL	59	21	38	0.644067797	2	0.4	3	0.6
Maize	Environmental Response	QTL between populations	60	31	29	0.483333333	0	0	0	0
Maize	Environmental Response	QTL containing GWAS hits	60	22	38	0.633333333	2	0.4	3	0.6
Maize	Environmental Response	QTL within population	60	31	29	0.483333333	1	0.2	2	0.4
Maize	Reproductive	GWAS hits within QTL	65	41	24	0.369230769	3	0.375	1	0.125
Maize	Reproductive	QTL between populations	51	14	37	0.725490196	1	0.125	2	0.25
Maize	Reproductive	QTL containing GWAS hits	51	30	21	0.411764706	3	0.375	1	0.125
Maize	Reproductive	QTL within population	51	36	15	0.294117647	2	0.25	2	0.25
Teosinte	Vegetative/Flowering Time	GWAS hits within QTL	133	52	81	0.609022556	5	1	4	0.8
Teosinte	Vegetative/Flowering Time	QTL between populations	121	56	65	0.537190083	2	0.4	1	0.2
Teosinte	Vegetative/Flowering Time	QTL containing GWAS hits	121	40	81	0.669421488	5	1	4	0.8
Teosinte	Vegetative/Flowering Time	QTL within population	121	47	74	0.611570248	4	0.8	0	0
Teosinte	Environmental Response	GWAS hits within QTL	52	20	32	0.615384615	4	0.8	4	0.8
Teosinte	Environmental Response	QTL between populations	76	44	32	0.421052632	0	0	0	0
Teosinte	Environmental Response	QTL containing GWAS hits	76	43	33	0.434210526	4	0.8	4	0.8
Teosinte	Environmental Response	QTL within population	76	45	31	0.407894737	0	0	0	0
Teosinte	Reproductive	GWAS hits within QTL	266	67	199	0.748120301	7	0.875	6	0.75
Teosinte	Reproductive	QTL between populations	271	198	73	0.269372694	1	0.125	1	0.125
Teosinte	Reproductive	QTL containing GWAS hits	271	84	187	0.6900369	7	0.875	6	0.75
Teosinte	Reproductive	QTL within population	271	65	206	0.760147601	0	0	0	0
Maize	Overall Mean	GWAS hits within QTL	213	111	102	0.478873239	7	0.388888889	5	0.277777778
Maize	Overall Mean	QTL between populations	173	67	106	0.612716763	3	0.166666667	3	0.166666667
Maize	Overall Mean	QTL containing GWAS hits	173	79	94	0.543352601	7	0.388888889	5	0.277777778
Maize	Overall Mean	QTL within population	173	99	74	0.427745665	3	0.166666667	5	0.277777778
Teosinte	Overall Mean	GWAS hits within QTL	451	139	312	0.691796009	16	0.888888889	14	0.777777778
Teosinte	Overall Mean	QTL between populations	468	298	170	0.363247863	3	0.166666667	2	0.111111111
Teosinte	Overall Mean	QTL containing GWAS hits	468	167	301	0.643162393	16	0.888888889	14	0.777777778
Teosinte	Overall Mean	QTL within population	468	157	311	0.664529915	4	0.222222222	0	0
