# Supplementary material for: Domestication reshaped the genetic basis of inbreeding depression in a maize landrace compared to its wild relative, teosinte
Source: PLoS Genet. 2021 Dec 20;17(12):e1009797. doi: 10.1371/journal.pgen.1009797 (PMC8722731; doi:10.1371/journal.pgen.1009797)
Supplement: S13 Table — In each fold, the forward selection algorithm for the rare allele scan QTL was performed in a training set of 90% of the population individuals and the resulting model was used to predict the trait values of the held-out 10% validation set of individuals. The correlation between predicted and observed values was estimated from the null model containing only environmental covariates but no genetic effects (r_null), a model adding principal components of the genome-wide marker data (r_pc), a model adding selected rare allele scan QTL effects (r_pc), and a model including both principal components and QTL (r_full). The change in correlation from adding QTL to the null model (r_qtl_vs_null) and the change in correlation from adding QTL to the PC model (r_pc_vs_qtl) was measured for each trait. Similar values are estimated for the proportion of trait variation explained (R2) in the validation set for each model. (CSV) [file pgen.1009797.s037.csv]

Population	Trait	r_null	r_pc	r_qtl	r_full	r_qtl_vs_null	r_full_vs_pc	r2_null	r2_pc	r2_qtl	r2_full	r2_qtl_vs_null	r2_full_vs_pc
Maize	CUPR	0.516707657	0.58459701	0.534993661	0.585424696	0.018286003	0.000827687	0.267697114	0.342538468	0.287086002	0.343490871	0.019388888	0.000952403
Maize	DTA	0.538878527	0.671314859	0.571345408	0.681202041	0.032466881	0.009887182	0.291584566	0.45176256	0.327372037	0.464978141	0.035787471	0.013215581
Maize	DTS	0.471566221	0.561773097	0.509708723	0.576072732	0.038142502	0.014299635	0.223285265	0.316691411	0.261863022	0.333004212	0.038577756	0.016312801
Maize	ED	0.389780169	0.5911247	0.416203518	0.578292354	0.026423349	-0.012832346	0.154477843	0.351178025	0.174515614	0.335676476	0.020037771	-0.015501549
Maize	EILN	0.320082114	0.391061135	0.353556458	0.440083039	0.033474344	0.049021904	0.105470621	0.155780359	0.127754926	0.19553651	0.022284305	0.03975615
Maize	EL	0.601252149	0.654164856	0.613981021	0.658710135	0.012728872	0.00454528	0.36220056	0.428498215	0.377752853	0.434571112	0.015552294	0.006072897
Maize	GE	0.555510114	0.587317859	0.556882318	0.589777424	0.001372204	0.002459565	0.309239278	0.345637788	0.310701073	0.348526661	0.001461795	0.002888873
Maize	GW	0.338066847	0.448013985	0.367535043	0.469716218	0.029468197	0.021702233	0.115651932	0.2025461	0.136016963	0.221734661	0.020365031	0.019188561
Maize	LBIL	0.367591102	0.49165659	0.425999856	0.509746181	0.058408755	0.018089591	0.136848255	0.243999287	0.183327501	0.261041816	0.046479246	0.017042529
Maize	LBLN	0.443939505	0.57672894	0.485183133	0.58777018	0.041243628	0.01104124	0.1982373	0.333820607	0.236604536	0.346237135	0.038367236	0.012416528
Maize	LBNN	0.255212783	0.484747774	0.332646864	0.492025895	0.077434081	0.007278121	0.067531727	0.236409577	0.112233203	0.24310953	0.044701476	0.006699953
Maize	LFLN	0.438148937	0.617457587	0.450895726	0.622413998	0.012746789	0.00495641	0.194962217	0.382735714	0.206253382	0.388410231	0.011291164	0.005674517
Maize	LFWD	0.454861758	0.632005715	0.464956861	0.632093327	0.010095102	8.76E-05	0.208830406	0.400264787	0.217837477	0.400275915	0.009007071	1.11E-05
Maize	PLHT	0.505435998	0.588226297	0.558117009	0.602218657	0.052681011	0.013992359	0.257577645	0.347219249	0.312967013	0.363484886	0.055389368	0.016265637
Maize	PROL	0.363609757	0.368207662	0.355883512	0.359851167	-0.007726245	-0.008356495	0.136795592	0.13928881	0.132325223	0.134501627	-0.004470369	-0.004787183
Maize	TGPP	0.554629904	0.584532108	0.559291077	0.59070697	0.004661173	0.006174862	0.308220185	0.342441979	0.313335426	0.349466296	0.005115241	0.007024317
Maize	TGWP	0.666737894	0.684116451	0.667485811	0.683349448	0.000747916	-0.000767004	0.44508363	0.468661537	0.44591433	0.467549649	0.0008307	-0.001111888
Maize	TILN	0.128142534	0.368391306	0.356608533	0.413683451	0.228465999	0.045292146	0.01708859	0.13967699	0.136952298	0.178582029	0.119863708	0.038905038
Maize	MEAN					0.037284476	0.010427777					0.027779453	0.010057016
Maize	MIN					-0.007726245	-0.012832346					-0.004470369	-0.015501549
Maize	MAX					0.228465999	0.049021904					0.119863708	0.03975615
Teosinte	CUPR	0.278273746	0.627702209	0.449719896	0.66416812	0.17144615	0.036465911	0.079092719	0.394483747	0.203794234	0.4415714	0.124701515	0.047087653
Teosinte	DTA	0.513299927	0.660656161	0.601823135	0.697910041	0.088523208	0.03725388	0.264337168	0.437373798	0.362803673	0.488053512	0.098466505	0.050679714
Teosinte	DTS	0.564219853	0.696895686	0.64022133	0.728577469	0.076001478	0.031681783	0.318959211	0.486627001	0.410441533	0.531641685	0.091482321	0.045014685
Teosinte	ED	0.224457479	0.6857042	0.575258424	0.75130687	0.350800945	0.06560267	0.051444657	0.470826477	0.332948618	0.564922443	0.281503961	0.094095965
Teosinte	EILN	0.25675991	0.649818757	0.467288831	0.683707709	0.21052892	0.033888953	0.066601989	0.422659348	0.219828306	0.467903738	0.153226317	0.04524439
Teosinte	EL	0.282853185	0.62744217	0.463757938	0.658374694	0.180904753	0.030932524	0.080638449	0.39425931	0.217166961	0.434155091	0.136528512	0.039895781
Teosinte	GE	0.278273746	0.627702209	0.449719896	0.66416812	0.17144615	0.036465911	0.079092719	0.394483747	0.203794234	0.4415714	0.124701515	0.047087653
Teosinte	GW	0.25478683	0.707748697	0.609796432	0.769326669	0.355009602	0.061577973	0.065747546	0.501476151	0.372745592	0.592332385	0.306998046	0.090856234
Teosinte	LBIL	0.361215858	0.500911899	0.392287158	0.522638745	0.0310713	0.021726846	0.132094725	0.251960996	0.155479086	0.273841391	0.02338436	0.021880396
Teosinte	LBLN	0.384741619	0.503824352	0.426699787	0.538436945	0.041958168	0.034612592	0.14994638	0.255019128	0.183182408	0.290692996	0.033236028	0.035673868
Teosinte	LBNN	0.250417798	0.343295935	0.314690261	0.381228659	0.064272463	0.037932724	0.067458142	0.123134923	0.102836298	0.149457387	0.035378157	0.026322464
Teosinte	LFLN	0.46068255	0.619812662	0.528755216	0.635232404	0.068072666	0.015419742	0.21291604	0.385530485	0.280951844	0.405009691	0.068035804	0.019479206
Teosinte	LFWD	0.321441657	0.594328909	0.437004769	0.634850902	0.115563112	0.040521993	0.104997542	0.355549634	0.192121834	0.404327607	0.087124292	0.048777974
Teosinte	PLHT	0.377577701	0.56302958	0.50740389	0.608181708	0.129826189	0.045152128	0.143727593	0.318410444	0.259497282	0.371670366	0.115769689	0.053259922
Teosinte	PROL	0.374387154	0.491705368	0.443229812	0.514580585	0.068842658	0.022875218	0.141792871	0.242597008	0.197744575	0.265578231	0.055951704	0.022981224
Teosinte	TGPP	0.563531112	0.645445361	0.595231897	0.662279845	0.031700785	0.016834484	0.318016058	0.416903246	0.354924265	0.438983915	0.036908206	0.022080669
Teosinte	TGWP	0.571878913	0.712556234	0.635017859	0.733937993	0.063138947	0.021381759	0.327807851	0.507926671	0.404268757	0.538954327	0.076460905	0.031027656
Teosinte	TILN	0.435275742	0.546673545	0.487893829	0.558157502	0.052618087	0.011483956	0.189952016	0.299590598	0.238641886	0.312328102	0.048689869	0.012737504
Teosinte	MEAN					0.126206977	0.033433947					0.105474873	0.041899053
Teosinte	MIN					0.0310713	0.011483956					0.02338436	0.012737504
Teosinte	MAX					0.355009602	0.06560267					0.306998046	0.094095965
