# Supplementary material for: Domestication reshaped the genetic basis of inbreeding depression in a maize landrace compared to its wild relative, teosinte
Source: PLoS Genet. 2021 Dec 20;17(12):e1009797. doi: 10.1371/journal.pgen.1009797 (PMC8722731; doi:10.1371/journal.pgen.1009797)
Supplement: S14 Table — (XLSX) [file pgen.1009797.s038.xlsx]

## Sheet: Sheet1
Table S12. Summary of segregation distortion analysis in maize landraces and teosinte
# SDR	Specie	Type	Family	Chr	marker_start	marker_end	cM_start	cM_end	pos_start(bp)	pos_end(bp)	pos_start(Mb)	pos_end(Mb)	Length(Mb)	Length(cM)	SDR-RR*	CRR**
1	maize	self	164_8	1	S1_87563433	S1_154956960	80	86	89475091	156879791	89.4751	156.88	67.4047	7	0.10385	0.626073
2	maize	self	170_12	9	S9_27660908	S9_76294986	46	51	27738920	79420245	27.7389	79.4202	51.6813	6	0.116096	0.743825
3	maize	self	169_11	10	S10_85745269	S10_113924666	51	56	85735514	114918926	85.7355	114.919	29.1834	6	0.205596	0.761754
4	teosinte	self	PC_L48_ID2	1	S1_6077943	S1_187979806	17	104	6154662	190182252	6.15466	190.182	184.028	88	0.478189	0.659958
5	teosinte	self	PC_N14_ID2	1	S1_113892794	S1_232510332	87	131	115462689	236109291	115.463	236.109	120.647	45	0.37299	0.659958
6	teosinte	self	PC_O08_ID2	1	S1_250301375	S1_272839586	143	158	254400810	277648349	254.401	277.648	23.2475	16	0.688245	0.659958
7	teosinte	self	PC_L14_ID1	2	S2_42097724	S2_202423773	63	106	43966373	208999866	43.9664	209	165.033	44	0.266613	0.677661
8	teosinte	self	PC_L48_ID2	2	S2_88728408	S2_144802108	73	80	91153533	149354868	91.1535	149.355	58.2013	8	0.137454	0.677661
9	teosinte	self	PC_M58_ID1	4	S4_6626050	S4_9854620	15	18	7430102	10719484	7.4301	10.7195	3.28938	4	1.21603	0.533295
10	teosinte	self	PC_I08_ID1	4	S4_24422540	S4_90256508	37	50	26003767	93760864	26.0038	93.7609	67.7571	14	0.20662	0.533295
11	teosinte	self	PC_I08_ID1	4	S4_116870214	S4_151283333	52	57	120555141	154798783	120.555	154.799	34.2436	6	0.175215	0.533295
12	teosinte	self	PC_L14_ID1	4	S4_236394828	S4_240033594	116	130	241625916	245453073	241.626	245.453	3.82716	15	3.91936	0.533295
13	teosinte	self	PC_N57_ID2	5	S5_70870362	S5_92603969	64	69	72856742	94991702	72.8567	94.9917	22.135	6	0.271064	0.645829
14	teosinte	self	PC_L12_ID2	5	S5_214078622	S5_214536740	134	137	219950218	220409023	219.95	220.409	0.458805	4	8.7183	0.645829
15	teosinte	self	PC_I05_ID1	7	S7_9803657	S7_128572552	22	54	10088281	132659345	10.0883	132.659	122.571	33	0.269232	0.726393
16	teosinte	self	PC_I58_ID2	7	S7_50145897	S7_70409292	35	38	51768158	72576897	51.7682	72.5769	20.8087	4	0.192227	0.726393
17	teosinte	self	PC_O08_ID2	9	S9_25085224	S9_68078537	33	40	25083614	61896790	25.0836	61.8968	36.8132	8	0.217313	0.696439
18	teosinte	self	PC_J14_ID2	9	S9_146228046	S9_146698327	74	76	149109131	149632343	149.109	149.632	0.523212	3	5.73381	0.696439
19	teosinte	self	PC_L48_ID2	10	S10_11197583	S10_80048193	26	38	11238904	79471717	11.2389	79.4717	68.2328	13	0.190524	0.674646
*SDR-RR, recombination rate in the segregation distortion region (SDR) as Length cM/Length Mbp
**CRR, chromosome recombination rate computed as total cM of chromosome divide total length in Mbp of chromosome
