# Supplementary material for: Domestication reshaped the genetic basis of inbreeding depression in a maize landrace compared to its wild relative, teosinte
Source: PLoS Genet. 2021 Dec 20;17(12):e1009797. doi: 10.1371/journal.pgen.1009797 (PMC8722731; doi:10.1371/journal.pgen.1009797)
Supplement: S15 Table — (XLSX) [file pgen.1009797.s039.xlsx]

## Sheet: Maize&Te_Corr_RAL_in_WG_v_ID
	Maize		Teosinte
Traits	corr	P	corr	P
DTA	0.296059	0.0999184	-0.144645	0.32139
DTS	0.36525	0.0398219	-0.125076	0.391831
PLHT	0.201102	0.269738	0.205618	0.156377
LFLN	0.0126135	0.945374	0.000223149	0.998786
LFWD	-0.0193629	0.916229	0.0422042	0.7734
TILN	-0.0298057	0.871358	0.148033	0.310066
PROL	-0.158351	0.386704	-0.0738852	0.613885
LBNN	-0.298303	0.0972532	-0.277963	0.0531368
LBLN	-0.200833	0.270392	-0.208109	0.151309
LBIL	-0.0641248	0.727336	-0.134079	0.358366
EL	0.103685	0.572263	0.0795629	0.586837
CUPR	-0.365694	0.0395634	0.144885	0.32058
ED	0.222532	0.228881	0.0914142	0.532174
GE	-0.22672	0.212097	0.144921	0.320458
EILN	-0.358522	0.0439087	-0.0547706	0.70857
TGPP	-0.193209	0.289374	0.150664	0.301448
TGWP	-0.0753402	0.681941	0.275298	0.0555547
GW	0.406135	0.0210851	0.175539	0.227647
