# Supplementary material for: Domestication reshaped the genetic basis of inbreeding depression in a maize landrace compared to its wild relative, teosinte
Source: PLoS Genet. 2021 Dec 20;17(12):e1009797. doi: 10.1371/journal.pgen.1009797 (PMC8722731; doi:10.1371/journal.pgen.1009797)
Supplement: S16 Table — (XLSX) [file pgen.1009797.s040.xlsx]

## Sheet: Maize&Te_Corr_RAL_in_rQTL_vs_ID
	Maize		Teosinte
Traits	corr	P	corr	P
DTA	0.304051	0.090672	0.0925965	0.526861
DTS	0.272031	0.13202	-0.0198498	0.892315
PLHT	0.218756	0.229025	0.140438	0.335813
LFLN	0.0327488	0.858776	-0.0692859	0.636178
LFWD	0.159817	0.382267	4.64213e-05	0.999747
TILN	-0.0455438	0.804511	0.0823911	0.573566
PROL	-0.299249	0.0961453	-0.0925827	0.526923
LBNN	-0.307286	0.087121	-0.00964456	0.947561
LBLN	-0.313054	0.0810549	-0.132037	0.365801
LBIL	-0.117379	0.522306	-0.20202	0.163911
EL	0.22981	0.205766	0.158198	0.277631
CUPR	-0.287627	0.110429	0.134784	0.355821
ED	0.226895	0.219645	0.110742	0.448741
GE	-0.257218	0.15526	0.134824	0.355677
EILN	-0.196008	0.282308	-0.00751654	0.95912
TGPP	-0.134024	0.464596	0.164188	0.259608
TGWP	0.0179707	0.922233	0.298624	0.0371396
GW	0.337153	0.059158	0.163804	0.26074
